# Supplementary material for: The V-ATPase complex component RNAseK is required for lysosomal hydrolase delivery and autophagosome degradation
Source: Nat Commun. 2024 Sep 5;15:7743. doi: 10.1038/s41467-024-52049-3 (PMC11374810; doi:10.1038/s41467-024-52049-3)
Supplement: Supplementary file 4 — Supplementary Data 1 [file 41467_2024_52049_MOESM4_ESM.xlsx]

## Sheet: Description of Tables
Supplementary table 1
Sheet
GECKO screen output	Bioinformatic analysis of deep sequencing data. Top 100 hits from from 3 independent biological replicates
RNAseK-TurboID data	Proteomics data from RNAseK-TurboID vs Control TurboID, top 100 hits
VPS4 interactome	Proteomics data of VPS4a pulldown from sgRNAseK#1 vs sgControl, top 100 hits

## Sheet: GECKO screen output 
File	Label	Reads	Mapped	Percentage	TotalsgRNAs	Zerocounts	GiniIndex	NegSelQC	NegSelQCPval	NegSelQCPvalPermutation	NegSelQCPvalPermutationFDR	NegSelQCGene
repeat1.fastq	screen1	3924281	3058176	0.7793	61139	43038	0.7452	0	1	1	1	0
repeat2.fastq	screen2	2728198	2156143	0.7903	61139	41979	0.736	0	1	1	1	0
repeat3.fastq	screen3	3472578	2664847	0.7674	61139	39455	0.6966	0	1	1	1	0
gene_id	UID
Atg12	MGLibB_05621	MGLibB_05620	MGLibB_05619
Atg5	MGLibB_05655	MGLibB_05656	MGLibB_05657
Ube3c	MGLibB_56976	MGLibB_56977	MGLibB_56978
Pcdha4-g	MGLibB_39741	MGLibB_39740	MGLibB_39739
Psd3	MGLibB_43295	MGLibB_43294	MGLibB_43293
Atg13	MGLibB_05624	MGLibB_05622	MGLibB_05623
Vps33a	MGLibB_58964	MGLibB_58966	MGLibB_58965
Rnasek	MGLibB_45726	MGLibB_45727	MGLibB_45725
Cd300c	MGLibB_09115	MGLibB_09114	MGLibB_09116
Atg3	MGLibB_05642	MGLibB_05640	MGLibB_05641
Spaca1	MGLibB_50682	MGLibB_50680	MGLibB_50681
Dclre1a	MGLibB_13416	MGLibB_13418	MGLibB_13417
Rb1cc1	MGLibB_44677	MGLibB_44675	MGLibB_44676
Egln3	MGLibB_15680	MGLibB_15679	MGLibB_15678
Atg10	MGLibB_05616	MGLibB_05617	MGLibB_05618
Apex1	MGLibB_04605	MGLibB_04607	MGLibB_04606
Olfr1352	MGLibB_36360	MGLibB_36362	MGLibB_36361
Snx10	MGLibB_50387	MGLibB_50386	MGLibB_50388
Abcb6	MGLibB_02320	MGLibB_02319	MGLibB_02321
Atp6v0b	MGLibB_05866	MGLibB_05865	MGLibB_05867
Ptprk	MGLibB_43792	MGLibB_43791	MGLibB_43793
Scn1b	MGLibB_47296	MGLibB_47297	MGLibB_47295
2210010C04Rik	MGLibB_00722	MGLibB_00720	MGLibB_00721
Pglyrp3	MGLibB_40572	MGLibB_40570	MGLibB_40571
Grin1os	MGLibB_22974	MGLibB_22975	MGLibB_22973
Pabpc4	MGLibB_39263	MGLibB_39264	MGLibB_39265
Noxred1	MGLibB_34469	MGLibB_34467	MGLibB_34468
Wfdc15a	MGLibB_59444	MGLibB_59445	MGLibB_59446
Clec4a4	MGLibB_10750	MGLibB_10748	MGLibB_10749
Krt4	MGLibB_28037	MGLibB_28036	MGLibB_28038
Igf2bp2	MGLibB_25543	MGLibB_25541	MGLibB_25542
Iah1	MGLibB_25207	MGLibB_25205	MGLibB_25206
F13b	MGLibB_16906	MGLibB_16905	MGLibB_16907
Ccdc79	MGLibB_08651	MGLibB_08650	MGLibB_08649
Camk1g	MGLibB_07841	MGLibB_07839	MGLibB_07840
Hist1h1d	MGLibB_24207	MGLibB_24206	MGLibB_24208
Samd14	MGLibB_46928	MGLibB_46927	MGLibB_46926
Nanos3	MGLibB_33215	MGLibB_33213	MGLibB_33214
Tnfsf14	MGLibB_55146	MGLibB_55145	MGLibB_55144
Vgll3	MGLibB_57856	MGLibB_57854	MGLibB_57855
Atg7	MGLibB_05660	MGLibB_05659	MGLibB_05658
Gm13889	MGLibB_20678	MGLibB_20677	MGLibB_20676
Nudt10	MGLibB_34997	MGLibB_34995	MGLibB_34996
Tex19.2	MGLibB_53451	MGLibB_53449	MGLibB_53450
Prss32	MGLibB_43183	MGLibB_43182	MGLibB_43184
Olfr1106	MGLibB_35705	MGLibB_35704	MGLibB_35703
Eva1c	MGLibB_16734	MGLibB_16735	MGLibB_16736
Stag1	MGLibB_51615	MGLibB_51613	MGLibB_51614
2310002J15Rik	MGLibB_00760	MGLibB_00759	MGLibB_00761
NonTargetingControlGuideForMouse_0338	MGLibB_62142
Crxos	MGLibB_11984	MGLibB_11986	MGLibB_11985
Calb2	MGLibB_07768	MGLibB_07769	MGLibB_07767
2300009A05Rik	MGLibB_00756	MGLibB_00758	MGLibB_00757
Hoxa3	MGLibB_24659	MGLibB_24661	MGLibB_24660
Pcbp3	MGLibB_39675	MGLibB_39674	MGLibB_39673
Eif4b	MGLibB_15849	MGLibB_15851	MGLibB_15850
Tas2r114	MGLibB_52741	MGLibB_52742	MGLibB_52743
Obscn	MGLibB_35330	MGLibB_35328	MGLibB_35329
Cntnap5a	MGLibB_11192	MGLibB_11194	MGLibB_11193
Kpna2	MGLibB_27902	MGLibB_27903	MGLibB_27904
Cyp2g1	MGLibB_12847	MGLibB_12846	MGLibB_12848
Glt8d2	MGLibB_20178	MGLibB_20180	MGLibB_20179
NonTargetingControlGuideForMouse_0370	MGLibB_62174
1700013F07Rik	MGLibB_00311	MGLibB_00310	MGLibB_00309
Slc25a40	MGLibB_49086	MGLibB_49087	MGLibB_49085
Olfr985	MGLibB_38772	MGLibB_38774	MGLibB_38773
1700067P10Rik	MGLibB_00536	MGLibB_00534	MGLibB_00535
Letm1	MGLibB_28779	MGLibB_28778	MGLibB_28777
Eme2	MGLibB_16070	MGLibB_16068	MGLibB_16069
Arhgap39	MGLibB_04956	MGLibB_04958	MGLibB_04957
Vmn2r105	MGLibB_58550	MGLibB_58551	MGLibB_58552
Ceacam19	MGLibB_09703	MGLibB_09702	MGLibB_09704
Cyp2c39	MGLibB_12782	MGLibB_12780	MGLibB_12781
Nme9	MGLibB_34268	MGLibB_34266	MGLibB_34267
Lrrtm1	MGLibB_29596	MGLibB_29598	MGLibB_29597
Prrg1	MGLibB_43116	MGLibB_43117	MGLibB_43118
Astl	MGLibB_05539	MGLibB_05538	MGLibB_05540
Nxph2	MGLibB_35216	MGLibB_35214	MGLibB_35215
Cpeb2	MGLibB_11663	MGLibB_11665	MGLibB_11664
Uqcc1	MGLibB_57390	MGLibB_57392	MGLibB_57391
Ptprs	MGLibB_43813	MGLibB_43814	MGLibB_43812
Xkr5	MGLibB_59693	MGLibB_59695	MGLibB_59694
Iqcf6	MGLibB_26231	MGLibB_26232	MGLibB_26233
Pou4f2	MGLibB_42049	MGLibB_42048	MGLibB_42050
Mogat1	MGLibB_31660	MGLibB_31662	MGLibB_31661
Pam	MGLibB_39399	MGLibB_39400	MGLibB_39398
Zpld1	MGLibB_61678	MGLibB_61677	MGLibB_61676
Kcnab2	MGLibB_26868	MGLibB_26867	MGLibB_26869
Gemin6	MGLibB_19753	MGLibB_19752	MGLibB_19754
Atg9a	MGLibB_05661	MGLibB_05663	MGLibB_05662
Penk	MGLibB_40377	MGLibB_40376	MGLibB_40375
1700001J03Rik	MGLibB_00205	MGLibB_00204	MGLibB_00206
Armc4	MGLibB_05199	MGLibB_05201	MGLibB_05200
Higd2a	MGLibB_24152	MGLibB_24154	MGLibB_24153
Dazap2	MGLibB_13294	MGLibB_13293	MGLibB_13295
Tnfsf10	MGLibB_55128	MGLibB_55127	MGLibB_55126
Ecm1	MGLibB_15443	MGLibB_15442	MGLibB_15441
Kcnj13	MGLibB_26976	MGLibB_26977	MGLibB_26975
Nfkbia	MGLibB_33888	MGLibB_33889	MGLibB_33890
Fbxw26	MGLibB_18085	MGLibB_18084

## Sheet: RNAseK-TurboID data 
Gene	log2_FoldChange	minus_log10_pvalue
Ttn	9.66652	4.43962
Vma21	6.53494	6.31215
Vamp8	5.81432	3.70281
Sec62	5.70761	5.09124
Vti1b	5.67849	3.20929
Tmx1	5.27374	3.59851
Lysmd1	5.25252	5.12048
Lamtor3	5.15646	2.38488
Tmem184c	5.10141	6.48112
Sxn11	5.07459	3.95914
Gpr89	4.84936	4.13997
Atp6ap1	4.78099	3.32252
Abhd12	4.77456	5.35213
Vamp7	4.76046	2.68667
Rabl3	4.73188	4.02284
Tsc1	4.64314	3.40463
Atp6V0a1	4.5805	5.59816
Gpaa1	4.56771	2.25708
Slc29a3	4.50547	5.21389
Atp6V0d1	4.4359	4.06334
Zdhhc20	4.26521	2.31251
Vps26c	4.23443	2.61311
Clcc1	4.16462	3.07309
Zdhhc6	4.15924	5.12743
Lamtor5	4.14584	4.62523
Clcn7	4.10407	2.50888
Cers2	4.08545	1.91695
Fam177a1	4.07062	4.62578
Pi4k2a	4.06387	4.82663
Vamp3	4.05223	2.99344
Pgrmc2	4.05135	3.76695
Atp6ap2	4.04037	3.53709
Pip4p1	4.03536	4.5452
Sphk2	4.01355	4.98127
Lamtor1	3.99785	5.09428
Lamtor2	3.98551	3.33881
Vamp4	3.98433	3.35474
Tmx3	3.91473	3.37737
Stard3	3.90647	4.98987
Sgpl1	3.85982	3.09892
Vmp1	3.80795	3.57125
Higd1a	3.76918	3.52757
Fnip1	3.76288	1.70959
Camlg	3.73237	3.31376
Spcs3	3.71824	2.75835
Cyp51a1	3.69364	1.73644
Gpat4	3.68116	2.51056
Rab23	3.59866	2.86086
P10404	3.58947	2.305
Snx3	3.57076	4.65478
Itgb1	3.55151	4.95774
Tmem106b	3.5504	3.82252
Ermp1	3.48345	1.82666
Oxr1	3.47791	4.48314
Tmpo	3.47192	4.35441
Src	3.45523	1.5417
Iap	3.40845	3.45006
Tmpo	3.3995	3.89751
Lamtor4	3.39431	2.63313
Stx7	3.38645	4.72262
Cnih4	3.36242	2.09781
Arl6ip5	3.2982	4.71264
Ece1	3.27932	1.89372
Magt1	3.25943	1.65369
Eif2b4	3.2156	4.84543
Cisd2	3.19406	4.69647
Pdzd8	3.18801	5.07142
Atp13a1	3.12746	4.71527
Borcs7	3.11188	3.19566
Mtch2	3.05712	1.45391
Ykt6	3.03938	4.14347
Tgoln1	3.03738	4.23965
Syngr3	2.97839	3.05516
Sec22b	2.92762	4.95965
Fam168b	2.89079	1.30964
Hint3	2.8777	1.54003
Rragc	2.87113	4.21613
Stx18	2.85271	2.94705
Ano6	2.84151	3.76504
Lemd3	2.83191	5.29412
Tmpo	2.79421	4.53024
Arfip1	2.75182	1.48729
Cpne8	2.74476	4.2425
Hmox2	2.72435	4.0976
Emd	2.65515	3.75858
Osbpl9	2.65182	2.17175
Rraga	2.63589	4.92423
Ubxn4	2.63295	4.32799
Vrk2	2.61619	1.70232
Spcs2	2.60341	3.55
Ube2j1	2.5699	1.72165
Calcoco1	2.53918	1.30187
Osmr	2.51053	1.34129
Igf2r	2.4899	4.5939
Vps35l	2.47644	2.87903
Kdsr	2.47225	2.84933
Sar1b	2.45646	3.62936
Lnpk	2.41359	4.60731
Rab7a	2.3914	2.79943
Vapa	2.38735	4.41359

## Sheet: VPS4 interactome 
Gene	log2_FoldChange	minus_log10_pvalue
EXOSC9	5.9312	4.36608
APP	5.26224	4.40253
KCT2	5.05227	5.13159
RAB7A	4.94175	4.26755
PHKG2	4.57874	1.35629
CYP51A1	4.51987	3.90798
P62	4.14537	4.91664
TMEM59	3.99505	3.78068
TJP2	3.86062	4.06398
TOM1	3.82884	1.5115
BAG6	3.76241	3.63152
EPHA2	3.63712	1.48678
CLK3	3.63086	3.7692
CDK4	3.57449	3.84702
PSMD7	3.54452	1.51923
VPS9D1	3.49514	2.62274
CALCOCO2	3.4919	3.94476
S100A11	3.38745	1.90733
ALG5	3.29583	5.29197
LIMS1	3.29457	1.34357
FKBP1A	3.24469	1.59335
SDCBP	3.19841	1.56331
NCK1	3.17809	3.91231
ANTXR1	3.06512	1.30827
PPA2	3.06148	1.35732
SLC7A11	2.93681	1.45379
LRCH4	2.88407	1.38062
RNF126	2.76774	1.50106
CYLD	2.64954	4.57018
RAB10	2.60587	1.32242
STAT5A	2.43373	1.59867
CSNK1E	2.41084	1.42373
EIF3L	2.28359	1.39108
ATG4B	2.17357	2.00888
DNMBP	1.99834	1.53016
ACO1	1.94236	3.73668
SCD	1.89103	1.87037
IST1	1.76609	4.15192
TFRC	1.73102	2.46374
MT1F	1.71823	1.6948
TGM2	1.642	3.57511
CHMP1B	1.62011	3.34206
CAP1	1.61395	1.3109
CHMP5	1.59809	3.09736
STX17	1.55746	3.66984
CHMP2A	1.52725	3.94721
I3L4J1	1.49434	2.38158
CHMP2B	1.34697	2.76903
NDUFAF7	1.34455	2.92104
STXBP3	1.34245	2.25026
HSPB1	1.28049	3.69556
USP8	1.26447	1.31423
HLA-C	1.25997	2.74188
NSF	1.23557	3.77612
ENO1	1.1659	1.34316
CRYAB	1.1304	3.30959
IREB2	1.13037	1.39738
PIP4P1	1.0456	1.96144
NR3C1	1.04035	2.81135
CALCOCO1	1.03051	2.85102
GLRX	1.00866	1.71882
VTA1	0.981152	1.61644
DIP2B	0.969098	1.31863
OPTN	0.944145	2.55912
UPP1	0.934371	3.0568
CHMP4B	0.831425	2.11885
CAMKMT	0.822279	2.26855
RAB3GAP1	0.777098	1.32954
TES	0.769626	2.13719
ALDH16A1	0.759237	1.8882
GNAI2	0.717411	1.5009
SH3PXD2B	0.709164	1.97104
EIF3B	0.70506	2.49606
PRPF38A	0.70227	1.5028
UBE2N	0.689157	1.3298
ESYT1	0.68785	2.00597
FKBP11	0.682129	1.4262
HMGCS1	0.681324	2.07987
EIF3I	0.655942	2.27212
RPLP2	0.652185	1.43157
CISD2	0.64808	2.24455
DVL2	0.647628	1.57481
RRM2B	0.643655	2.53034
RAB1B	0.642145	1.57438
PSMD11	0.63787	2.56301
ATOX1	0.637752	1.76945
FRA10AC1	0.635791	1.44704
ERO1A	0.635261	2.09102
LANCL2	0.610608	1.92041
CAMK2D	0.607393	1.94245
SQLE	0.606108	1.56862
PSMC5	0.589435	1.75062
VPS28	0.586294	2.22967
NEDD4L	0.582883	1.89113
contam_sp|P62979|RS27A_HUMAN Ubiquitin-40S ribosomal protein S27a OS=Homo sapiens GN=RPS27A PE=1 SV=2	0.576833	2.22975
S100A6	0.555244	1.513
BCAS3	0.537468	1.71615
FAS	0.534357	1.71322
CAPZA2	0.528027	1.56952
PSMD2	0.522019	2.05804
