# Supplementary material for: The V-ATPase complex component RNAseK is required for lysosomal hydrolase delivery and autophagosome degradation
Source: Nat Commun. 2024 Sep 5;15:7743. doi: 10.1038/s41467-024-52049-3 (PMC11374810; doi:10.1038/s41467-024-52049-3)
Supplement: Supplementary file 5 — Supplementary Data 2 [file 41467_2024_52049_MOESM5_ESM.xlsx]

## Sheet: pooled-gene level
id	num	neg.score	neg.p.value	neg.fdr	neg.rank	neg.goodsgrna	neg.lfc	pos.score	pos.p.value	pos.fdr	pos.rank	pos.goodsgrna	pos.lfc		gene score (-log10 pos.score)
Atg13	3	1	1	0.999999	21263	0	6.4714	5.7194e-07	1.6298e-06	0.034653	1	3	6.4714		6.24265
Atg10	3	1	1	0.999999	21262	0	6.1888	1.1072e-06	3.958e-06	0.042079	2	3	6.1888		5.95577
Atg5	3	0.99999	1	0.999999	21261	0	6.9805	5.5659e-06	1.8393e-05	0.100248	3	3	6.9805		5.25446
4930474N05Rik	3	0.94458	0.94471	0.999999	20066	0	5.7919	5.7253e-06	1.8859e-05	0.100248	4	2	5.7919		5.2422
Atg12	3	0.99895	0.99895	0.999999	21234	0	7.684	1.1066e-05	3.6087e-05	0.153465	5	3	7.684		4.95601
Rnasek	3	0.99998	0.99999	0.999999	21260	0	5.5296	1.6628e-05	5.0988e-05	0.180693	6	3	5.5296		4.77916
Zfp827	3	0.99998	0.99998	0.999999	21259	0	5.1167	2.2794e-05	6.9614e-05	0.200495	7	3	5.1167		4.64218
Usp38	3	0.48939	0.64426	0.992349	13397	2	-0.53891	2.4534e-05	7.5434e-05	0.200495	8	1	-0.53891		4.61023
Ubr4	3	0.99996	0.99997	0.999999	21258	0	4.276	3.8196e-05	0.0001199	0.283278	9	3	4.276		4.41798
Atp6v0b	3	0.99995	0.99996	0.999999	21257	0	4.7004	4.7262e-05	0.00014458	0.307426	10	3	4.7004		4.32549
Vmp1	3	0.073282	0.16849	0.791717	4069	1	6.4095	6.0293e-05	0.0001823	0.352385	11	2	6.4095		4.21973
Olfr652	3	0.073282	0.16849	0.791717	3504	1	3.2137	7.3601e-05	0.00022188	0.375884	12	2	3.2137		4.13312
Olfr402	3	0.93182	0.93184	0.999999	19755	0	5.3216	8.4212e-05	0.00024749	0.375884	13	2	5.3216		4.07463
Crxos	3	0.90499	0.90503	0.999999	19148	0	5.812	0.0001127	0.00033736	0.423704	14	2	5.812		3.94808
Atg7	3	0.99435	0.99442	0.999999	21130	0	5.4803	0.0001139	0.00033876	0.423704	15	3	5.4803		3.94348
Camk4	3	0.70133	0.74874	0.997715	15796	1	-0.26743	0.00012267	0.00036576	0.432068	16	1	-0.26743		3.91126
Vps33a	3	0.9521	0.95229	0.999999	20242	0	6.3001	0.00013333	0.00039603	0.4432	17	2	6.3001		3.87507
Gm20736	3	0.99985	0.99985	0.999999	21256	0	3.4525	0.00015063	0.00044818	0.476485	18	3	3.4525		3.82209
Cldnd2	3	0.17003	0.31598	0.941637	6816	1	0.005848	0.00017173	0.00050499	0.511315	19	1	0.005848		3.76515
Samd14	3	0.073282	0.16849	0.791717	3686	1	5.7872	0.00021537	0.00062652	0.575452	20	2	5.7872		3.66681
Stat3	3	0.94481	0.94493	0.999999	20072	0	1.1874	0.00022079	0.00064655	0.575452	21	1	1.1874		3.65602
Setd2	3	0.99978	0.99977	0.999999	21255	0	3.9323	0.0002248	0.00065772	0.575452	22	3	3.9323		3.6482
Eci2	3	0.77695	0.79531	0.999999	16812	1	4.6585	0.00023524	0.00068799	0.575452	23	2	4.6585		3.62849
Gm20604	1	0.99976	0.99979	0.999999	21254	0	6.7913	0.00023716	0.00023725	0.375884	24	1	6.7913		3.62496
Tubb4a	3	0.99974	0.99973	0.999999	21253	0	3.3825	0.00026196	0.00076063	0.575452	25	3	3.3825		3.58177
Rb1cc1	3	0.17003	0.31598	0.941637	6837	1	6.1448	0.0002669	0.00077506	0.575452	26	2	6.1448		3.57365
Emc9	3	0.8558	0.85672	0.999999	18136	1	4.4286	0.00026985	0.00078205	0.575452	27	2	4.4286		3.56888
Gltp	3	0.99973	0.99972	0.999999	21252	0	3.7624	0.00027101	0.00078484	0.575452	28	3	3.7624		3.56701
NonTargetingControlGuideForMouse_0338	1	0.99971	0.99974	0.999999	21251	0	8.1758	0.00028623	0.00028754	0.407591	29	1	8.1758		3.54328
Snx11	3	0.78109	0.79809	0.999999	16899	1	2.7521	0.00031891	0.00092733	0.638614	30	2	2.7521		3.49633
2810408M09Rik	3	0.83727	0.84049	0.999999	17791	1	0.29423	0.00036797	0.0010754	0.671841	31	1	0.29423		3.43419
Arhgap44	3	0.99958	0.99958	0.999999	21250	0	3.981	0.00041572	0.001209	0.671841	32	3	3.981		3.3812
Mipep	3	0.76745	0.78896	0.999999	16675	1	1.6475	0.00041702	0.0012165	0.671841	33	2	1.6475		3.37984
Pip5k1a	3	0.073282	0.16849	0.791717	2862	1	4.494	0.00041794	0.0012188	0.671841	34	2	4.494		3.37889
Vmn1r26	3	0.99902	0.99902	0.999999	21236	0	4.2492	0.00043185	0.0012556	0.671841	35	3	4.2492		3.36467
Atg3	3	0.91718	0.9172	0.999999	19414	0	6.0875	0.00043536	0.0012686	0.671841	36	2	6.0875		3.36115
Myb	3	0.27253	0.42438	0.96695	9088	2	-1.8512	0.00046608	0.001365	0.671841	37	1	-1.8512		3.33154
Ttc27	3	0.99953	0.99953	0.999999	21249	0	3.2766	0.00046939	0.001373	0.671841	38	3	3.2766		3.32847
Cyp2c37	3	0.99952	0.99952	0.999999	21248	0	3.3199	0.00048105	0.0013972	0.671841	39	3	3.3199		3.31781
Prdm10	3	0.91509	0.91509	0.999999	19370	0	4.6196	0.00048785	0.001413	0.671841	40	2	4.6196		3.31171
Olfr341	3	0.54764	0.67432	0.994589	14148	1	0.37861	0.00051513	0.0014787	0.671841	41	1	0.37861		3.28808
Nlk	3	0.94648	0.94663	0.999999	20104	0	3.1373	0.00056418	0.0016174	0.671841	42	2	3.1373		3.24858
Bpifb6	3	0.99943	0.99943	0.999999	21247	0	3.2758	0.00056773	0.0016309	0.671841	43	3	3.2758		3.24586
Rhou	3	0.99943	0.99943	0.999999	21246	0	3.2579	0.00056874	0.0016328	0.671841	44	3	3.2579		3.24509
Scd4	3	0.97688	0.97697	0.999999	20749	0	5.1743	0.0005765	0.0016579	0.671841	45	2	5.1743		3.2392
Olfr885	3	0.98212	0.98225	0.999999	20859	0	3.9871	0.00058259	0.0016784	0.671841	46	2	3.9871		3.23464
Zcrb1	3	0.9994	0.99941	0.999999	21245	0	3.5131	0.00059646	0.0017124	0.671841	47	3	3.5131		3.22442
Mybpc2	3	0.2233	0.3727	0.951692	8029	1	5.0611	0.00059964	0.0017217	0.671841	48	2	5.0611		3.22211
Elk1	3	0.9994	0.9994	0.999999	21244	0	3.7536	0.00060379	0.0017329	0.671841	49	3	3.7536		3.21911
Vgll3	3	0.90844	0.90844	0.999999	19222	0	5.306	0.00060653	0.0017366	0.671841	50	2	5.306		3.21715
Igsf9	3	0.30694	0.46031	0.974486	9474	2	-4.6099	0.00061323	0.0017627	0.671841	51	1	-4.6099		3.21238
Colec12	3	0.99937	0.99937	0.999999	21243	0	3.3905	0.00063299	0.0018195	0.671841	52	3	3.3905		3.1986
Atp6v0c	3	0.99937	0.99937	0.999999	21242	0	3.4841	0.00063372	0.0018218	0.671841	53	3	3.4841		3.1981
Atg9a	3	0.92874	0.92882	0.999999	19696	0	5.276	0.00064157	0.0018409	0.671841	54	2	5.276		3.19276
Tectb	3	0.98598	0.9861	0.999999	20941	0	5.2237	0.0006487	0.0018642	0.671841	55	2	5.2237		3.18796
Stradb	3	0.91357	0.91358	0.999999	19341	0	1.3641	0.00066228	0.0019005	0.673515	56	1	1.3641		3.17896
Armc4	3	0.4949	0.64977	0.992349	13642	1	5.4738	0.00073267	0.0020942	0.720776	57	2	5.4738		3.13509
Tmco6	3	0.99927	0.99926	0.999999	21241	0	2.8149	0.00073497	0.0021017	0.720776	58	3	2.8149		3.13373
Hpgd	3	0.96428	0.96439	0.999999	20492	0	2.4833	0.00076037	0.0021781	0.735109	59	2	2.4833		3.11898
Ttk	3	0.99923	0.99923	0.999999	21240	0	3.4949	0.00077339	0.0022139	0.735535	60	3	3.4949		3.1116
Penk	3	0.99883	0.99884	0.999999	21230	0	5.1264	0.00080941	0.0023098	0.753584	61	3	5.1264		3.09183
Dym	3	0.94513	0.94524	0.999999	20074	0	4.6496	0.00083297	0.0023708	0.753584	62	2	4.6496		3.07937
Trappc13	3	0.27253	0.42438	0.96695	8689	1	4.9406	0.00083459	0.0023746	0.753584	63	2	4.9406		3.07853
Cyp7a1	3	0.99913	0.99912	0.999999	21239	0	3.3541	0.00087489	0.00249	0.778611	64	3	3.3541		3.05805
Fam131a	3	0.92098	0.92101	0.999999	19494	0	2.1337	0.00090749	0.0025762	0.780853	65	2	2.1337		3.04216
Sept7	3	0.64847	0.72075	0.996413	15261	1	3.9844	0.00090815	0.0025776	0.780853	66	2	3.9844		3.04184
Zfp101	3	0.99908	0.99908	0.999999	21238	0	3.1754	0.00091684	0.0026074	0.780853	67	3	3.1754		3.03771
NonTargetingControlGuideForMouse_0619	1	0.99908	0.9991	0.999999	21237	0	6.0156	0.00092412	0.00093106	0.638614	68	1	6.0156		3.03427
Tas2r114	3	0.26801	0.41966	0.96695	8586	2	-2.9079	0.00095653	0.0027196	0.796894	69	1	-2.9079		3.0193
Egfr	3	0.57154	0.68459	0.9953	14455	1	5.0311	0.0009638	0.0027359	0.796894	70	2	5.0311		3.01601
Vmn2r7	2	0.97545	0.97541	0.999999	20718	0	4.5109	0.00096478	0.00182	0.671841	71	2	4.5109		3.01557
Eif4h	3	0.98806	0.98822	0.999999	20992	0	3.6881	0.00099445	0.0028192	0.797616	72	2	3.6881		3.00242
Mesp2	3	0.999	0.999	0.999999	21235	0	4.0399	0.0010045	0.0028462	0.797616	73	3	4.0399		2.99805
Zfp282	3	0.64847	0.72075	0.996413	15224	1	1.3054	0.0010056	0.0028509	0.797616	74	1	1.3054		2.99757
Noxred1	3	0.77249	0.79231	0.999999	16746	1	0.42821	0.0010546	0.0029999	0.828404	75	1	0.42821		2.97691
Cd300c	3	0.77695	0.79531	0.999999	16814	1	5.3132	0.0010929	0.0031061	0.836383	76	2	5.3132		2.96142
Mks1	3	0.99891	0.99891	0.999999	21233	0	3.2772	0.0010939	0.0031075	0.836383	77	3	3.2772		2.96102
Sbspon	3	0.99887	0.99888	0.999999	21232	0	3.6239	0.0011265	0.0031862	0.836756	78	3	3.6239		2.94827
Pam	3	0.99887	0.99888	0.999999	21231	0	4.7502	0.001127	0.0031876	0.836756	79	3	4.7502		2.94808
Ctdnep1	3	0.8952	0.89528	0.999999	18948	0	0.54309	0.0011527	0.0032644	0.846474	80	1	0.54309		2.93828
Suco	3	0.99882	0.99883	0.999999	21229	0	2.9072	0.0011799	0.0033445	0.850029	81	3	2.9072		2.92815
Hbb-y	3	0.74785	0.77639	0.999999	16436	1	4.1903	0.0012017	0.003398	0.850029	82	2	4.1903		2.9202
A430005L14Rik	3	0.99877	0.99878	0.999999	21228	0	3.1243	0.0012288	0.0034753	0.853792	83	3	3.1243		2.91052
Usp46	3	0.99876	0.99878	0.999999	21227	0	3.5328	0.0012367	0.0034972	0.853792	84	3	3.5328		2.90774
Rab44	3	0.25689	0.40805	0.96695	8399	2	-3.8084	0.0012507	0.0035335	0.853792	85	1	-3.8084		2.90285
Olfr736	3	0.8791	0.87918	0.999999	18611	0	4.155	0.0012976	0.0036607	0.866062	86	2	4.155		2.88686
Mtfr1	3	0.24604	0.39667	0.96695	8279	2	-3.9365	0.0012998	0.0036658	0.866062	87	1	-3.9365		2.88612
Ago2	3	0.2233	0.3727	0.951692	7812	1	3.8057	0.0013422	0.0037887	0.870307	88	2	3.8057		2.87218
Pilra	3	0.99865	0.99867	0.999999	21226	0	4.3539	0.0013457	0.0037994	0.870307	89	3	4.3539		2.87105
Kif13a	3	0.88092	0.88099	0.999999	18645	0	3.419	0.0013488	0.0038069	0.870307	90	2	3.419		2.87005
Anapc16	3	0.57154	0.68459	0.9953	14325	1	1.0294	0.0013978	0.0039293	0.870307	91	1	1.0294		2.85455
Olfr799	3	0.5223	0.66372	0.994589	13866	1	0.012781	0.0014958	0.0042111	0.901117	92	1	0.012781		2.82513
Dnah11	3	0.99849	0.99851	0.999999	21225	0	3.2117	0.0015096	0.004252	0.901117	93	3	3.2117		2.82114
NonTargetingControlGuideForMouse_0370	1	0.99847	0.9985	0.999999	21224	0	7.4134	0.0015293	0.001521	0.671841	94	1	7.4134		2.81551
Pik3r4	3	0.98287	0.98298	0.999999	20878	0	4.2045	0.0015326	0.0043177	0.901117	95	2	4.2045		2.81457
Krtap14	3	0.95176	0.95195	0.999999	20236	0	2.2413	0.0015449	0.0043582	0.901117	96	1	2.2413		2.8111
C1qbp	3	0.99455	0.99463	0.999999	21135	0	4.6263	0.0015523	0.0043778	0.901117	97	3	4.6263		2.80902
Itpkb	3	0.73179	0.76644	0.999748	16216	1	1.526	0.0015939	0.0044923	0.901117	98	1	1.526		2.79754
Aadacl3	3	0.99839	0.9984	0.999999	21223	0	3.0974	0.0016092	0.004537	0.901117	99	3	3.0974		2.79339
Arhgap8	3	0.92004	0.92006	0.999999	19473	0	4.8022	0.0016167	0.0045594	0.901117	100	2	4.8022		2.79137
Rasa1	3	0.99838	0.99839	0.999999	21222	0	3.6016	0.0016217	0.0045719	0.901117	101	3	3.6016		2.79003
NonTargetingControlGuideForMouse_0155	1	0.99837	0.99841	0.999999	21221	0	6.3113	0.0016274	0.001616	0.671841	102	1	6.3113		2.78851
Gm525	3	0.8905	0.89053	0.999999	18841	0	3.7867	0.0016426	0.0046283	0.901117	103	2	3.7867		2.78447
Olfr985	3	0.76745	0.78896	0.999999	16683	1	0.99093	0.0016429	0.0046283	0.901117	104	1	0.99093		2.78439
Fbp2	3	0.92591	0.92593	0.999999	19626	0	3.949	0.0016847	0.0047479	0.901117	105	2	3.949		2.77348
Tmem179b	3	0.92359	0.92362	0.999999	19563	0	0.39485	0.0016919	0.0047703	0.901117	106	1	0.39485		2.77163
a	3	0.99828	0.99829	0.999999	21220	0	3.034	0.0017247	0.004855	0.901117	107	3	3.034		2.76329
Lfng	3	0.10749	0.23493	0.902345	5309	2	-2.9079	0.0017409	0.0049021	0.901117	108	1	-2.9079		2.75923
Pdcd2l	3	0.99825	0.99827	0.999999	21219	0	2.5429	0.0017474	0.0049184	0.901117	109	3	2.5429		2.75761
Birc6	3	0.2233	0.3727	0.951692	8002	1	4.5022	0.0017587	0.0049496	0.901117	110	2	4.5022		2.75481
V1rd19	2	0.99824	0.99821	0.999999	21218	0	4.4509	0.0017594	0.0033962	0.850029	111	2	4.4509		2.75464
Nckap1l	3	0.99161	0.99171	0.999999	21075	0	4.4678	0.001761	0.0049584	0.901117	112	2	4.4678		2.75424
Nsun4	3	0.59329	0.69432	0.9953	14546	1	2.5081	0.0017899	0.0050362	0.907493	113	2	2.5081		2.74717
Exosc1	3	0.72261	0.76099	0.999748	16047	1	0.94574	0.0018389	0.0051703	0.923829	114	1	0.94574		2.73544
Iqcf6	3	0.76745	0.78896	0.999999	16711	1	3.4084	0.0018879	0.0053011	0.935312	115	2	3.4084		2.72402
Jagn1	3	0.95201	0.9522	0.999999	20241	0	1.0852	0.001986	0.0055749	0.935312	116	1	1.0852		2.70202
Plekha6	3	0.92016	0.9202	0.999999	19475	0	4.2511	0.002015	0.0056569	0.935312	117	2	4.2511		2.69572
Sh3bgr	3	0.27253	0.42438	0.96695	8784	1	1.6469	0.002035	0.0057081	0.935312	118	1	1.6469		2.69144
Ctla4	3	0.78109	0.79809	0.999999	16874	1	4.1443	0.0020526	0.0057481	0.935312	119	2	4.1443		2.6877
Olfr915	3	0.99793	0.99795	0.999999	21217	0	2.4441	0.0020729	0.0058087	0.935312	120	3	2.4441		2.68342
Mxd4	3	0.99792	0.99794	0.999999	21216	0	2.7077	0.0020809	0.0058259	0.935312	121	3	2.7077		2.68175
Tada3	3	0.37795	0.53292	0.98102	11215	2	-4.8886	0.002084	0.005838	0.935312	122	1	-4.8886		2.6811
Olfr426	3	0.91792	0.91795	0.999999	19427	0	4.5923	0.0020983	0.0058715	0.935312	123	2	4.5923		2.67813
Lonrf2	3	0.9979	0.99792	0.999999	21215	0	2.3255	0.0020997	0.0058757	0.935312	124	3	2.3255		2.67784
Cym	3	0.99788	0.9979	0.999999	21214	0	2.6827	0.0021159	0.0059232	0.935312	125	3	2.6827		2.6745
Krtap31-1	3	0.99788	0.99789	0.999999	21213	0	2.8868	0.0021207	0.0059367	0.935312	126	3	2.8868		2.67352
Sall3	3	0.073282	0.16849	0.791717	3593	1	0.42821	0.002133	0.0059791	0.935312	127	1	0.42821		2.67101
Kif21b	3	0.98901	0.98912	0.999999	21013	0	4.1181	0.0021367	0.0059898	0.935312	128	2	4.1181		2.67026
Myl10	3	0.8489	0.85054	0.999999	18021	1	3.9208	0.0022119	0.0061924	0.935312	129	2	3.9208		2.65523
Olfr643	3	0.99777	0.99778	0.999999	21212	0	2.6683	0.0022336	0.0062441	0.935312	130	3	2.6683		2.65099
B3galt2	3	0.99774	0.99776	0.999999	21211	0	2.7368	0.0022576	0.0063013	0.935312	131	3	2.7368		2.64635
Abcd3	3	0.98515	0.98529	0.999999	20929	0	4.2758	0.0022592	0.006306	0.935312	132	2	4.2758		2.64605
Rab15	3	0.92257	0.92264	0.999999	19528	0	3.5117	0.0022751	0.0063525	0.935312	133	2	3.5117		2.643
Usp18	3	0.2233	0.3727	0.951692	7780	1	1.032	0.00228	0.006367	0.935312	134	1	1.032		2.64207
Traf3ip2	3	0.99772	0.99774	0.999999	21210	0	2.4662	0.0022801	0.0063674	0.935312	135	3	2.4662		2.64205
Maob	3	0.99768	0.9977	0.999999	21209	0	2.3742	0.0023177	0.0064736	0.935312	136	3	2.3742		2.63494
Casp2	3	0.43936	0.59461	0.989566	12521	2	-1.2234	0.0023289	0.0065006	0.935312	137	1	-1.2234		2.63285
Ccs	3	0.99766	0.99767	0.999999	21208	0	2.6505	0.0023397	0.0065346	0.935312	138	3	2.6505		2.63084
Cxxc1	3	0.073282	0.16849	0.791717	4245	2	-1.2023	0.0023779	0.0066315	0.935312	139	1	-1.2023		2.62381
Fam98c	3	0.99761	0.99762	0.999999	21207	0	2.3743	0.0023871	0.0066555	0.935312	140	3	2.3743		2.62213
Neu3	3	0.46445	0.61957	0.989566	12966	1	3.8453	0.0023906	0.0066636	0.935312	141	2	3.8453		2.62149
Kcnj13	3	0.59329	0.69432	0.9953	14635	1	0.78606	0.0024269	0.0067502	0.935312	142	1	0.78606		2.61495
Supt20	3	0.99753	0.99753	0.999999	21206	0	2.8408	0.0024727	0.0068806	0.935312	143	3	2.8408		2.60683
Zfp775	3	0.46269	0.61782	0.989566	12821	2	-0.81036	0.0024759	0.0068904	0.935312	144	1	-0.81036		2.60627
Fam71d	3	0.99751	0.99751	0.999999	21205	0	2.6983	0.0024929	0.006936	0.935312	145	3	2.6983		2.6033
Chrm1	3	0.073282	0.16849	0.791717	2879	1	3.1229	0.0025249	0.0070249	0.935312	146	2	3.1229		2.59776
Hint3	3	0.99743	0.99744	0.999999	21204	0	2.8091	0.0025663	0.0071241	0.935312	147	3	2.8091		2.59069
Sctr	3	0.45452	0.60966	0.989566	12720	2	-1.1922	0.0025739	0.0071493	0.935312	148	1	-1.1922		2.58941
Fam213a	3	0.99739	0.99739	0.999999	21203	0	3.1387	0.0026088	0.0072457	0.935312	149	3	3.1387		2.58356
Cdh12	3	0.2233	0.3727	0.951692	7631	2	-2.2937	0.0026229	0.0072894	0.935312	150	1	-2.2937		2.58122
Emg1	3	0.94554	0.94567	0.999999	20084	0	3.8451	0.0026284	0.0073099	0.935312	151	2	3.8451		2.58031
Stt3b	3	0.99736	0.99737	0.999999	21202	0	2.7008	0.002641	0.0073416	0.935312	152	3	2.7008		2.57823
Gpr85	3	0.99734	0.99735	0.999999	21201	0	2.7003	0.0026574	0.0073849	0.935312	153	3	2.7003		2.57554
Zfp354c	3	0.99734	0.99734	0.999999	21200	0	3.2198	0.0026631	0.0074002	0.935312	154	3	3.2198		2.57461
Sec14l5	3	0.61367	0.70379	0.996413	14876	1	2.6556	0.0026719	0.0074212	0.935312	155	2	2.6556		2.57318
Scel	3	0.71233	0.75499	0.999095	15918	1	-0.24927	0.0027208	0.0075507	0.935312	156	1	-0.24927		2.5653
Slc12a8	3	0.99722	0.99723	0.999999	21199	0	2.8555	0.0027827	0.0077229	0.935312	157	3	2.8555		2.55553
Clcn7	3	0.99719	0.9972	0.999999	21198	0	2.5438	0.002808	0.0077909	0.935312	158	3	2.5438		2.5516
Slc35a5	3	0.35925	0.51399	0.97711	10978	1	2.2637	0.0028188	0.0078203	0.935312	159	2	2.2637		2.54994
Apob	3	0.99714	0.99716	0.999999	21197	0	2.6004	0.0028556	0.0079194	0.935312	160	3	2.6004		2.5443
Letm1	3	0.43232	0.5876	0.988426	12232	1	2.0441	0.0028678	0.0079516	0.935312	161	2	2.0441		2.54245
Acsm1	3	0.92324	0.92328	0.999999	19551	0	4.0314	0.0028832	0.0079972	0.935312	162	2	4.0314		2.54013
Hp1bp3	3	0.9971	0.99711	0.999999	21196	0	2.8591	0.0029038	0.0080601	0.935312	163	3	2.8591		2.53703
Rnf181	3	0.44057	0.59581	0.989566	12539	2	-1.5604	0.0029167	0.0080964	0.935312	164	1	-1.5604		2.53511
Bach1	3	0.99707	0.99709	0.999999	21195	0	2.7516	0.0029324	0.0081332	0.935312	165	3	2.7516		2.53278
Pla2g7	3	0.3978	0.55296	0.98102	11605	1	3.4311	0.0029506	0.0081807	0.935312	166	2	3.4311		2.53009
Cops7a	3	0.85298	0.85417	0.999999	18084	1	4.3879	0.0029552	0.0081895	0.935312	167	2	4.3879		2.52941
Vmn1r78	3	0.99702	0.99704	0.999999	21194	0	3.821	0.0029819	0.0082538	0.935312	168	3	3.821		2.52551
Fmn2	3	0.997	0.99703	0.999999	21193	0	2.7876	0.0029972	0.0083017	0.935312	169	3	2.7876		2.52328
Slc35b3	3	0.997	0.99702	0.999999	21192	0	2.4758	0.0030033	0.008319	0.935312	170	3	2.4758		2.5224
Tm7sf3	3	0.82853	0.83324	0.999999	17637	1	1.9269	0.0030147	0.0083534	0.935312	171	1	1.9269		2.52076
Hdac1	3	0.54764	0.67432	0.994589	14168	1	4.3067	0.0030493	0.0084489	0.935312	172	2	4.3067		2.5158
Lrrn4cl	3	0.99695	0.99697	0.999999	21191	0	3.3387	0.0030516	0.0084559	0.935312	173	3	3.3387		2.51547
Pde6a	3	0.073282	0.16849	0.791717	2829	2	-1.2023	0.0030636	0.0084889	0.935312	174	1	-1.2023		2.51377
Dhx58	3	0.84311	0.84551	0.999999	17895	1	4.6135	0.0030647	0.0084908	0.935312	175	2	4.6135		2.51361
Mast2	3	0.85681	0.85759	0.999999	18152	1	3.8315	0.0031078	0.0086067	0.935312	176	2	3.8315		2.50755
Mid2	3	0.99689	0.99692	0.999999	21190	0	3.302	0.0031108	0.0086146	0.935312	177	3	3.302		2.50713
Cmc1	3	0.92776	0.92782	0.999999	19677	0	3.6684	0.003148	0.0087236	0.935312	178	2	3.6684		2.50197
Lzic	3	0.99684	0.99689	0.999999	21189	0	3.4297	0.0031597	0.008759	0.935312	179	3	3.4297		2.50035
Klf7	3	0.70133	0.74874	0.997715	15801	1	1.77	0.0031616	0.0087646	0.935312	180	1	1.77		2.50009
Tff2	3	0.98546	0.98559	0.999999	20935	0	3.034	0.0031636	0.008772	0.935312	181	2	3.034		2.49982
Golga7b	3	0.99682	0.99687	0.999999	21188	0	3.7661	0.0031766	0.0088037	0.935312	182	3	3.7661		2.49804
Lrrc8a	3	0.99681	0.99686	0.999999	21187	0	2.7087	0.0031872	0.0088288	0.935312	183	3	2.7087		2.49659
Sdpr	3	0.9968	0.99685	0.999999	21186	0	2.8056	0.0031957	0.0088456	0.935312	184	3	2.8056		2.49543
Pi16	3	0.98385	0.98398	0.999999	20900	0	2.6684	0.0032105	0.0088801	0.935312	185	2	2.6684		2.49343
Dctn1	3	0.97102	0.97106	0.999999	20622	0	3.74	0.0032404	0.0089632	0.935312	186	2	3.74		2.4894
Aldh3b1	3	0.99675	0.9968	0.999999	21185	0	2.994	0.003246	0.0089755	0.935312	187	3	2.994		2.48865
Hdac3	3	0.72261	0.76099	0.999748	16081	1	1.4773	0.0032595	0.0090142	0.935312	188	1	1.4773		2.48685
Slc6a5	3	0.99672	0.99677	0.999999	21184	0	2.7695	0.00328	0.0090724	0.935312	189	3	2.7695		2.48413
Catsperd	3	0.99672	0.99677	0.999999	21183	0	3.2405	0.0032838	0.0090822	0.935312	190	3	3.2405		2.48362
2310067B10Rik	3	0.99671	0.99677	0.999999	21182	0	3.6917	0.003286	0.0090873	0.935312	191	3	3.6917		2.48333
Nt5dc1	3	0.3974	0.55256	0.98102	11456	2	-3.6678	0.0033085	0.0091515	0.935312	192	1	-3.6678		2.48037
Alpk3	3	0.99669	0.99675	0.999999	21181	0	2.6115	0.0033094	0.0091539	0.935312	193	3	2.6115		2.48025
Otud1	3	0.99669	0.99675	0.999999	21180	0	3.0518	0.0033132	0.0091669	0.935312	194	3	3.0518		2.47975
Olfr1284	3	0.99668	0.99674	0.999999	21179	0	2.795	0.0033186	0.0091757	0.935312	195	3	2.795		2.47905
Dnm3	3	0.99668	0.99674	0.999999	21178	0	2.446	0.0033197	0.009179	0.935312	196	3	2.446		2.4789
Nudc	3	0.073282	0.16849	0.791717	3698	1	3.6007	0.0033574	0.009281	0.935312	197	2	3.6007		2.474
Lzts2	3	0.073282	0.16849	0.791717	2888	1	4.0774	0.0033822	0.0093438	0.935312	198	2	4.0774		2.4708
Eif2s3y	3	0.99661	0.99667	0.999999	21177	0	2.6842	0.003394	0.0093713	0.935312	199	3	2.6842		2.46929
Spaca1	3	0.073282	0.16849	0.791717	3704	1	0.68954	0.0034064	0.0094021	0.935312	200	1	0.68954		2.4677
Susd2	3	0.99599	0.99606	0.999999	21162	0	4.0131	0.003421	0.0094426	0.935312	201	3	4.0131		2.46585
Olfr115	3	0.99655	0.99662	0.999999	21176	0	3.0776	0.0034474	0.0095208	0.935312	202	3	3.0776		2.46251
Pdcl3	3	0.99655	0.99662	0.999999	21175	0	2.6563	0.0034474	0.0095208	0.935312	203	3	2.6563		2.46251
Eva1c	3	0.57154	0.68459	0.9953	14307	1	2.1598	0.0034553	0.009539	0.935312	204	2	2.1598		2.46151
Hmces	3	0.99654	0.9966	0.999999	21174	0	2.7238	0.0034558	0.0095394	0.935312	205	3	2.7238		2.46145
Ppil4	3	0.99652	0.99658	0.999999	21173	0	2.6262	0.00348	0.0096102	0.935312	206	3	2.6262		2.45842
Tshb	3	0.96342	0.96354	0.999999	20467	0	3.5416	0.0034991	0.0096619	0.935312	207	2	3.5416		2.45604
Ttc14	3	0.99598	0.99605	0.999999	21161	0	2.3783	0.0035043	0.0096786	0.935312	208	3	2.3783		2.4554
Aarsd1	3	0.99649	0.99655	0.999999	21172	0	2.4264	0.0035139	0.0097057	0.935312	209	3	2.4264		2.45421
Stk31	3	0.99648	0.99653	0.999999	21171	0	2.9823	0.0035236	0.0097299	0.935312	210	3	2.9823		2.45301
Baalc	3	0.99646	0.99652	0.999999	21170	0	2.5084	0.0035395	0.0097802	0.935312	211	3	2.5084		2.45106
Rbm10	3	0.073282	0.16849	0.791717	3475	1	3.1577	0.0035434	0.0097913	0.935312	212	2	3.1577		2.45058
Atxn7l3b	3	0.3978	0.55296	0.98102	11476	1	2.2574	0.0035533	0.0098151	0.935312	213	2	2.2574		2.44937
Dsc1	3	0.99643	0.99649	0.999999	21169	0	2.9112	0.0035664	0.0098533	0.935312	214	3	2.9112		2.44777
Zik1	3	0.69019	0.74252	0.997227	15665	1	-0.24179	0.0036022	0.0099492	0.94022	215	1	-0.24179		2.44343
Bnip3	3	0.81983	0.82636	0.999999	17498	1	4.0046	0.0036697	0.010141	0.942562	216	2	4.0046		2.43537
Synj1	3	0.95702	0.95721	0.999999	20330	0	1.3921	0.0037001	0.010218	0.942562	217	1	1.3921		2.43179
Gimap5	3	0.99629	0.99634	0.999999	21168	0	3.089	0.0037144	0.010265	0.942562	218	3	3.089		2.43011
Tnfsf14	3	0.54764	0.67432	0.994589	14173	1	4.6535	0.0037252	0.010296	0.942562	219	2	4.6535		2.42885
Gm5072	3	0.91071	0.91073	0.999999	19276	0	4.1973	0.0037319	0.010312	0.942562	220	2	4.1973		2.42807
Gm13889	3	0.90988	0.90991	0.999999	19257	0	3.9898	0.0037522	0.010366	0.942562	221	2	3.9898		2.42571
Gosr1	3	0.99624	0.99631	0.999999	21167	0	2.5539	0.0037569	0.010381	0.942562	222	3	2.5539		2.42517
Inhbb	3	0.78839	0.80319	0.999999	17026	1	3.7054	0.0037947	0.010475	0.942562	223	2	3.7054		2.42082
Ago4	3	0.85263	0.85384	0.999999	18077	1	2.229	0.003798	0.010485	0.942562	224	2	2.229		2.42045
Xkr5	3	0.43232	0.5876	0.988426	12266	1	4.7278	0.0038305	0.010578	0.942562	225	2	4.7278		2.41674
Atp1a2	3	0.073282	0.16849	0.791717	3152	1	0.62539	0.0038469	0.010624	0.942562	226	1	0.62539		2.41489
Prm2	3	0.99614	0.99621	0.999999	21166	0	2.5481	0.0038616	0.010656	0.942562	227	3	2.5481		2.41323
Ube2a	3	0.78109	0.79809	0.999999	16904	1	3.3867	0.00387	0.010682	0.942562	228	2	3.3867		2.41229
N4bp2	3	0.85884	0.85948	0.999999	18187	1	3.6134	0.0038803	0.010712	0.942562	229	2	3.6134		2.41113
Egr4	3	0.98716	0.98729	0.999999	20972	0	3.8655	0.0039131	0.010794	0.942562	230	2	3.8655		2.40748
Hadha	3	0.93503	0.93512	0.999999	19840	0	1.8289	0.0039203	0.010811	0.942562	231	2	1.8289		2.40668
Prdm8	3	0.5223	0.66372	0.994589	13986	1	2.6115	0.0039203	0.010811	0.942562	232	2	2.6115		2.40668
Elp3	3	0.99608	0.99616	0.999999	21165	0	2.6617	0.003923	0.010816	0.942562	233	3	2.6617		2.40638
NonTargetingControlGuideForMouse_0300	1	0.99607	0.99613	0.999999	21164	0	5.3163	0.0039255	0.0038688	0.870307	234	1	5.3163		2.40611
NonTargetingControlGuideForMouse_0294	1	0.99602	0.99608	0.999999	21163	0	4.8811	0.0039827	0.0039158	0.870307	235	1	4.8811		2.39982
Ctnna3	3	0.30694	0.46031	0.974486	9546	2	-3.6678	0.0039938	0.011026	0.952257	236	1	-3.6678		2.39861
Klhl18	3	0.96324	0.96335	0.999999	20459	0	3.887	0.0039965	0.011035	0.952257	237	2	3.887		2.39832
Sema7a	3	0.27253	0.42438	0.96695	9008	1	3.6076	0.0040209	0.011104	0.952257	238	2	3.6076		2.39568
Cyp2j9	3	0.99596	0.99603	0.999999	21160	0	3.5946	0.0040363	0.011138	0.952257	239	3	3.5946		2.39402
Ecm1	3	0.16661	0.31232	0.941637	6298	2	-3.1385	0.0040427	0.011154	0.952257	240	1	-3.1385		2.39333
4921530L21Rik	3	0.99594	0.99601	0.999999	21159	0	2.6251	0.0040613	0.011196	0.952257	241	3	2.6251		2.39133
Fndc3a	3	0.010447	0.027906	0.791717	342	2	-1.2023	0.0040916	0.011279	0.955446	242	1	-1.2023		2.38811
Esrrb	3	0.86083	0.86134	0.999999	18224	1	3.5632	0.0041409	0.011404	0.962223	243	2	3.5632		2.38291
Erg	3	0.10749	0.23493	0.902345	5322	2	-3.6678	0.0041895	0.011531	0.969143	244	1	-3.6678		2.37784
Clec4a4	3	0.92676	0.92679	0.999999	19652	0	3.774	0.0042302	0.011655	0.970983	245	2	3.774		2.37364
Olfr955	3	0.61367	0.70379	0.996413	14831	1	0.46757	0.0042384	0.011681	0.970983	246	1	0.46757		2.3728
Atp6v1g1	3	0.99572	0.9958	0.999999	21158	0	3.859	0.0042793	0.011803	0.970983	247	3	3.859		2.36863
Tmem220	3	0.59329	0.69432	0.9953	14656	1	3.4972	0.0042806	0.011806	0.970983	248	2	3.4972		2.3685
Iah1	3	0.98045	0.98051	0.999999	20822	0	3.7195	0.0042874	0.011825	0.970983	249	2	3.7195		2.36781
Vps18	3	0.93762	0.93772	0.999999	19913	0	4.0264	0.0043168	0.011903	0.970983	250	2	4.0264		2.36484
Zfp251	3	0.8885	0.88855	0.999999	18798	0	3.4105	0.0043277	0.011934	0.970983	251	2	3.4105		2.36374
Fam171a1	3	0.33698	0.49124	0.97711	10292	2	-4.9507	0.0043363	0.011956	0.970983	252	1	-4.9507		2.36288
Txndc11	3	0.99565	0.99575	0.999999	21157	0	3.4436	0.0043462	0.011981	0.970983	253	3	3.4436		2.36189
Grin1os	3	0.2233	0.3727	0.951692	7671	1	1.2245	0.0043852	0.012083	0.970983	254	1	1.2245		2.35801
Zfyve27	3	0.9483	0.94844	0.999999	20150	0	3.6093	0.0044025	0.012139	0.970983	255	2	3.6093		2.3563
NonTargetingControlGuideForMouse_0815	1	0.99558	0.99563	0.999999	21156	0	4.7831	0.0044162	0.004341	0.901117	256	1	4.7831		2.35495
Pqlc3	3	0.24604	0.39667	0.96695	8304	2	-3.1385	0.0044341	0.012234	0.970983	257	1	-3.1385		2.35319
Ces1b	3	0.99554	0.99563	0.999999	21155	0	3.0975	0.0044556	0.0123	0.970983	258	3	3.0975		2.35109
Zpld1	3	0.4949	0.64977	0.992349	13486	1	1.4818	0.004532	0.012512	0.970983	259	1	1.4818		2.34371
Pcgf6	3	0.99547	0.99556	0.999999	21154	0	2.4459	0.0045324	0.012512	0.970983	260	3	2.4459		2.34367
Cdsn	3	0.99546	0.99556	0.999999	21153	0	2.2521	0.0045351	0.012518	0.970983	261	3	2.2521		2.34341
Fgf21	3	0.073282	0.16849	0.791717	3925	1	3.5926	0.0045408	0.012536	0.970983	262	2	3.5926		2.34287
Trib3	3	0.96643	0.96651	0.999999	20535	0	3.7338	0.0045538	0.012575	0.970983	263	2	3.7338		2.34163
Slc20a2	3	0.35925	0.51399	0.97711	10936	1	3.5318	0.0045612	0.012601	0.970983	264	2	3.5318		2.34092
Serpinb9c	3	0.46445	0.61957	0.989566	12921	1	3.7723	0.0045818	0.012658	0.970983	265	2	3.7723		2.33896
Scyl1	3	0.99395	0.99405	0.999999	21117	0	4.07	0.0046117	0.012733	0.970983	266	3	4.07		2.33614
NonTargetingControlGuideForMouse_0466	1	0.99538	0.99542	0.999999	21152	0	5.4289	0.0046206	0.0045459	0.901117	267	1	5.4289		2.3353
Mios	3	0.99537	0.99548	0.999999	21151	0	2.2136	0.0046285	0.012773	0.970983	268	3	2.2136		2.33456
Ifi47	3	0.99537	0.99547	0.999999	21150	0	2.1554	0.0046305	0.01278	0.970983	269	3	2.1554		2.33437
Fcna	3	0.98953	0.98963	0.999999	21026	0	3.6329	0.0046379	0.012796	0.970983	270	2	3.6329		2.33368
Hectd2	3	0.3978	0.55296	0.98102	11478	1	3.7425	0.0046567	0.012839	0.970983	271	2	3.7425		2.33192
Pnma5	3	0.97257	0.97263	0.999999	20652	0	3.9136	0.0046718	0.012882	0.970983	272	2	3.9136		2.33052
Egln1	3	0.27253	0.42438	0.96695	8819	1	0.97087	0.0046787	0.012903	0.970983	273	1	0.97087		2.32987
Atg4b	3	0.99532	0.99542	0.999999	21149	0	3.0153	0.0046839	0.012919	0.970983	274	3	3.0153		2.32939
Mkrn1	3	0.99529	0.9954	0.999999	21147	0	2.3324	0.0047059	0.012978	0.970983	275	3	2.3324		2.32736
Ptger3	3	0.99529	0.9954	0.999999	21148	0	2.4389	0.0047059	0.012978	0.970983	276	3	2.4389		2.32736
Dgka	3	0.71233	0.75499	0.999095	15978	1	1.9862	0.0047276	0.013042	0.970983	277	1	1.9862		2.32536
Cyp2c39	3	0.69019	0.74252	0.997227	15726	1	0.67	0.0047766	0.01316	0.970983	278	1	0.67		2.32088
Tprg	3	0.99518	0.99528	0.999999	21146	0	2.6683	0.004824	0.013284	0.970983	279	3	2.6683		2.31659
Ppp1r14d	3	0.39958	0.55473	0.982479	11795	2	-4.6848	0.0048255	0.013287	0.970983	280	1	-4.6848		2.31646
BC094916	3	0.99515	0.99525	0.999999	21145	0	2.098	0.0048486	0.013351	0.970983	281	3	2.098		2.31438
Slc9a2	3	0.3978	0.55296	0.98102	11550	1	3.1335	0.0048582	0.013382	0.970983	282	2	3.1335		2.31352
Cntn3	3	0.92055	0.92059	0.999999	19482	0	3.7096	0.0048967	0.013495	0.970983	283	2	3.7096		2.3101
NonTargetingControlGuideForMouse_0847	1	0.9951	0.99515	0.999999	21144	0	5.5667	0.0048987	0.0048266	0.901117	284	1	5.5667		2.30992
2310009B15Rik	3	0.065051	0.15169	0.791717	2204	2	-2.9079	0.0049233	0.013565	0.970983	285	1	-2.9079		2.30774
Spats2	3	0.67773	0.73574	0.996501	15593	1	1.5664	0.0049722	0.013698	0.970983	286	1	1.5664		2.30345
Tmem38a	3	0.99501	0.99512	0.999999	21143	0	2.7434	0.0049855	0.013737	0.970983	287	3	2.7434		2.30229
Sephs2	3	0.81426	0.82195	0.999999	17406	1	3.4822	0.0049857	0.013737	0.970983	288	2	3.4822		2.30227
Optc	3	0.35925	0.51399	0.97711	10852	2	-3.1385	0.0050211	0.013826	0.970983	289	1	-3.1385		2.2992
Mef2a	3	0.99496	0.99506	0.999999	21142	0	2.7494	0.0050415	0.013882	0.970983	290	3	2.7494		2.29744
Atp2b4	3	0.99495	0.99506	0.999999	21141	0	3.0494	0.0050473	0.013896	0.970983	291	3	3.0494		2.29694
Armcx1	3	0.73179	0.76644	0.999748	16210	1	4.5971	0.005056	0.013919	0.970983	292	2	4.5971		2.29619
Olfr223	3	0.25689	0.40805	0.96695	8464	2	-3.8084	0.00507	0.013968	0.970983	293	1	-3.8084		2.29499
Col26a1	3	0.9949	0.99501	0.999999	21140	0	3.5279	0.0051002	0.014045	0.970983	294	3	3.5279		2.29241
Gm5414	3	0.84873	0.85039	0.999999	18018	1	3.4619	0.005109	0.014073	0.970983	295	2	3.4619		2.29166
Mis18a	3	0.19542	0.34324	0.951692	7175	2	-3.3373	0.0051189	0.014099	0.970983	296	1	-3.3373		2.29082
Olfr910	3	0.5223	0.66372	0.994589	13979	1	3.6987	0.0051385	0.014152	0.970983	297	2	3.6987		2.28916
Fbxo2	3	0.80504	0.81505	0.999999	17247	1	3.9448	0.0051543	0.014193	0.970983	298	2	3.9448		2.28783
Efcab1	3	0.99484	0.99494	0.999999	21139	0	3.0382	0.0051608	0.014213	0.970983	299	3	3.0382		2.28728
Rpap3	3	0.17003	0.31598	0.941637	6392	1	1.6128	0.0051678	0.014235	0.970983	300	1	1.6128		2.28669
Ttpal	3	0.001851	0.0052043	0.666617	73	2	-1.2023	0.0052167	0.014364	0.970983	301	1	-1.2023		2.2826
Olfr140	3	0.9742	0.97427	0.999999	20691	0	4.4854	0.0052217	0.014378	0.970983	302	2	4.4854		2.28219
Zfp37	3	0.8927	0.89275	0.999999	18883	0	4.239	0.0052496	0.014465	0.970983	303	2	4.239		2.27987
Camk1g	3	0.17003	0.31598	0.941637	6807	1	2.2476	0.0052656	0.014502	0.970983	304	2	2.2476		2.27855
Atp6v1f	3	0.35925	0.51399	0.97711	10858	1	3.7418	0.0053136	0.014636	0.970983	305	2	3.7418		2.27461
H1foo	3	0.63201	0.71261	0.996413	14922	1	0.10148	0.0053145	0.014637	0.970983	306	1	0.10148		2.27454
Tceanc	3	0.88021	0.88026	0.999999	18633	0	3.8526	0.0053216	0.014657	0.970983	307	2	3.8526		2.27396
Krt4	3	0.97322	0.97326	0.999999	20667	0	1.4889	0.0053634	0.014763	0.970983	308	1	1.4889		2.27056
Dsn1	3	0.99462	0.99471	0.999999	21138	0	2.1996	0.0053777	0.014801	0.970983	309	3	2.1996		2.2694
Gm9376	3	0.9946	0.99468	0.999999	21137	0	2.5416	0.0054048	0.014865	0.970983	310	3	2.5416		2.26722
Lamtor2	3	0.79213	0.80578	0.999999	17061	1	0.51642	0.0054123	0.01488	0.970983	311	1	0.51642		2.26662
Stag1	3	0.99457	0.99465	0.999999	21136	0	2.4833	0.0054329	0.014939	0.970983	312	3	2.4833		2.26497
Vmn2r43	2	0.99454	0.99445	0.999999	21134	0	3.1184	0.0054572	0.010453	0.942562	313	2	3.1184		2.26303
Tmem150c	3	0.78839	0.80319	0.999999	17033	1	3.6937	0.005459	0.015007	0.970983	314	2	3.6937		2.26289
Dnpep	3	0.16661	0.31232	0.941637	6180	2	-2.9079	0.0054612	0.01501	0.970983	315	1	-2.9079		2.26271
Scn1b	3	0.073282	0.16849	0.791717	4362	1	4.4925	0.0055569	0.015244	0.970983	316	2	4.4925		2.25517
Hdx	3	0.61367	0.70379	0.996413	14758	1	3.5599	0.0055589	0.015252	0.970983	317	2	3.5599		2.25501
Abat	3	0.99444	0.99452	0.999999	21133	0	3.2468	0.0055612	0.015261	0.970983	318	3	3.2468		2.25483
Yme1l1	3	0.81426	0.82195	0.999999	17410	1	4.245	0.0055775	0.015305	0.970983	319	2	4.245		2.25356
Cela2a	3	0.99442	0.9945	0.999999	21132	0	3.0194	0.0055828	0.015318	0.970983	320	3	3.0194		2.25315
Dnajb2	3	0.99441	0.99448	0.999999	21131	0	3.2259	0.0055929	0.015346	0.970983	321	3	3.2259		2.25236
Tas2r137	3	0.76745	0.78896	0.999999	16690	1	3.1549	0.0056078	0.015387	0.970983	322	2	3.1549		2.25121
2310022A10Rik	3	0.81594	0.82327	0.999999	17417	1	3.5095	0.0056248	0.015433	0.970983	323	2	3.5095		2.24989
Cpt1a	3	0.35302	0.50759	0.97711	10487	2	-4.163	0.0056567	0.015518	0.970983	324	1	-4.163		2.24744
N4bp3	3	0.99433	0.99441	0.999999	21129	0	2.9336	0.0056705	0.015559	0.970983	325	3	2.9336		2.24638
Frmd6	3	0.99432	0.9944	0.999999	21128	0	3.564	0.0056815	0.01559	0.970983	326	3	3.564		2.24554
Nkap	3	0.9943	0.99439	0.999999	21127	0	2.9359	0.0056955	0.015628	0.970983	327	3	2.9359		2.24447
Cpa3	3	0.94277	0.9429	0.999999	20024	0	3.2321	0.0057056	0.015658	0.970983	328	2	3.2321		2.2437
Glt8d2	3	0.46445	0.61957	0.989566	12854	1	4.1896	0.0057138	0.015673	0.970983	329	2	4.1896		2.24307
Fam228b	3	0.99428	0.99436	0.999999	21126	0	2.2152	0.0057245	0.015702	0.970983	330	3	2.2152		2.24226
Syt15	3	0.99426	0.99434	0.999999	21125	0	2.4366	0.005741	0.015741	0.970983	331	3	2.4366		2.24101
Gphb5	3	0.99421	0.99429	0.999999	21124	0	3.3562	0.0057931	0.015884	0.970983	332	3	3.3562		2.23709
Klrb1f	3	0.89362	0.89368	0.999999	18906	0	1.2787	0.0058034	0.015913	0.970983	333	1	1.2787		2.23632
Cldn11	3	0.93758	0.93768	0.999999	19911	0	3.3777	0.0058181	0.015957	0.970983	334	2	3.3777		2.23522
Olfr1008	3	0.89003	0.89007	0.999999	18830	0	0.74084	0.0058522	0.016044	0.970983	335	1	0.74084		2.23268
Prss8	3	0.99413	0.99422	0.999999	21123	0	1.9701	0.0058742	0.016094	0.970983	336	3	1.9701		2.23105
Serpini2	3	0.99412	0.99421	0.999999	21122	0	2.1513	0.0058846	0.01612	0.970983	337	3	2.1513		2.23028
Cntn1	3	0.3978	0.55296	0.98102	11709	1	3.4161	0.0058854	0.016124	0.970983	338	2	3.4161		2.23022
Amelx	3	0.78109	0.79809	0.999999	16920	1	3.7628	0.005898	0.016159	0.970983	339	2	3.7628		2.2293
Surf4	3	0.073282	0.16849	0.791717	3480	2	-1.2023	0.0059011	0.016164	0.970983	340	1	-1.2023		2.22907
Steap2	3	0.9941	0.99419	0.999999	21121	0	3.5072	0.0059022	0.016166	0.970983	341	3	3.5072		2.22899
L2hgdh	3	0.97389	0.97394	0.999999	20682	0	3.6747	0.0059064	0.016173	0.970983	342	2	3.6747		2.22868
Leng9	3	0.93743	0.93754	0.999999	19905	0	1.1729	0.00595	0.016293	0.970983	343	1	1.1729		2.22548
Rab33b	3	0.99405	0.99414	0.999999	21120	0	2.0937	0.0059544	0.016308	0.970983	344	3	2.0937		2.22516
Ksr1	3	0.99404	0.99414	0.999999	21119	0	3.0428	0.0059577	0.016314	0.970983	345	3	3.0428		2.22492
Olfr1404	3	0.89748	0.89757	0.999999	18997	0	1.2359	0.0059989	0.016428	0.970983	346	1	1.2359		2.22193
Acss1	3	0.99399	0.99408	0.999999	21118	0	3.0647	0.0060143	0.01647	0.970983	347	3	3.0647		2.22081
Psd3	3	0.78477	0.8006	0.999999	16959	1	-0.074787	0.0060477	0.016545	0.970983	348	1	-0.074787		2.21841
Atg16l1	3	0.90139	0.90145	0.999999	19080	0	4.4279	0.0060851	0.016631	0.970983	349	2	4.4279		2.21573
Arpc5	3	0.54764	0.67432	0.994589	14219	1	1.0536	0.0060966	0.016667	0.970983	350	1	1.0536		2.21491
Smco2	3	0.99389	0.994	0.999999	21116	0	2.9845	0.0061073	0.016698	0.970983	351	3	2.9845		2.21415
Myo10	3	0.99389	0.994	0.999999	21115	0	2.3347	0.0061089	0.016702	0.970983	352	3	2.3347		2.21404
B020004J07Rik	3	0.93939	0.93951	0.999999	19947	0	3.4105	0.0061172	0.016728	0.970983	353	2	3.4105		2.21345
Papola	3	0.99387	0.99398	0.999999	21114	0	2.9624	0.0061302	0.016766	0.970983	354	3	2.9624		2.21253
Ror2	3	0.78109	0.79809	0.999999	16897	1	3.5048	0.0061366	0.016782	0.970983	355	2	3.5048		2.21207
Fam117a	3	0.99114	0.99122	0.999999	21064	0	2.2587	0.0061455	0.016805	0.970983	356	2	2.2587		2.21144
Sema4f	3	0.31702	0.47072	0.974486	9717	1	3.0976	0.0062402	0.017053	0.9759	357	2	3.0976		2.2048
Dram1	3	0.092666	0.2068	0.851362	4904	2	-2.6332	0.0062432	0.01706	0.9759	358	1	-2.6332		2.20459
Tm6sf2	3	0.99375	0.99386	0.999999	21113	0	2.7211	0.0062493	0.017074	0.9759	359	3	2.7211		2.20417
Usp17lb	3	0.33698	0.49124	0.97711	10310	2	-4.163	0.0062921	0.017177	0.977734	360	1	-4.163		2.2012
Klhl42	3	0.76135	0.78502	0.999999	16577	1	1.0707	0.0063409	0.017304	0.977734	361	1	1.0707		2.19785
Dzank1	3	0.99366	0.99378	0.999999	21112	0	2.2726	0.0063413	0.017304	0.977734	362	3	2.2726		2.19782
2510039O18Rik	3	0.9936	0.99372	0.999999	21111	0	2.0027	0.006397	0.017457	0.977734	363	3	2.0027		2.19402
Olfr761	3	0.93346	0.93355	0.999999	19790	0	3.0775	0.0064126	0.017491	0.977734	364	2	3.0775		2.19297
Impact	3	0.34273	0.49709	0.97711	10370	2	-5.1221	0.0064142	0.017496	0.977734	365	1	-5.1221		2.19286
Akp3	3	0.39486	0.54998	0.98102	11416	2	-4.3587	0.0064875	0.017678	0.977734	366	1	-4.3587		2.18792
Olfr1426	3	0.99351	0.99362	0.999999	21110	0	2.8555	0.0064947	0.017695	0.977734	367	3	2.8555		2.18744
Frzb	3	0.073282	0.16849	0.791717	4182	1	3.639	0.0065163	0.017749	0.977734	368	2	3.639		2.186
Sdk2	3	0.7402	0.77159	0.999999	16291	1	3.874	0.006534	0.017799	0.977734	369	2	3.874		2.18482
Slc27a3	3	0.31702	0.47072	0.974486	9984	1	0.15871	0.0065364	0.017805	0.977734	370	1	0.15871		2.18466
Jam2	3	0.073282	0.16849	0.791717	3287	1	2.792	0.0065384	0.01781	0.977734	371	2	2.792		2.18453
Sult2b1	3	0.93482	0.93491	0.999999	19835	0	3.4521	0.0065851	0.017934	0.977734	372	2	3.4521		2.18144
Ppp1r1c	3	0.70133	0.74874	0.997715	15847	1	3.7998	0.0065917	0.017952	0.977734	373	2	3.7998		2.181
Gimap1	3	0.67773	0.73574	0.996501	15585	1	0.64063	0.0066096	0.018004	0.977734	374	1	0.64063		2.17982
Olfr1231	3	0.9348	0.93489	0.999999	19834	0	2.4246	0.0066096	0.018004	0.977734	375	2	2.4246		2.17982
Defb5	2	0.99337	0.99329	0.999999	21109	0	3.9054	0.0066267	0.012667	0.970983	376	2	3.9054		2.1787
Pik3c3	3	0.99336	0.99348	0.999999	21108	0	2.3215	0.0066392	0.018089	0.977734	377	3	2.3215		2.17788
Fez1	3	0.61367	0.70379	0.996413	14751	1	3.2883	0.0066654	0.018153	0.977734	378	2	3.2883		2.17617
Aff1	3	0.59329	0.69432	0.9953	14615	1	3.7682	0.0066811	0.01819	0.977734	379	2	3.7682		2.17515
Ankrd54	3	0.42502	0.58032	0.988426	12099	2	-2.679	0.0066829	0.018193	0.977734	380	1	-2.679		2.17504
NonTargetingControlGuideForMouse_0308	1	0.99329	0.99328	0.999999	21107	0	5.0795	0.0067142	0.0066776	0.935312	381	1	5.0795		2.17301
1810041L15Rik	3	0.64847	0.72075	0.996413	15207	1	4.1331	0.0067305	0.018324	0.977734	382	2	4.1331		2.17195
Ahsg	3	0.67773	0.73574	0.996501	15574	1	1.5597	0.0067318	0.018327	0.977734	383	1	1.5597		2.17187
Gfra2	3	0.99324	0.99336	0.999999	21106	0	2.5012	0.0067569	0.0184	0.977734	384	3	2.5012		2.17025
Olfr1152	3	0.073282	0.16849	0.791717	2749	1	2.9698	0.0067575	0.018402	0.977734	385	2	2.9698		2.17021
Pglyrp3	3	0.97127	0.97132	0.999999	20629	0	4.032	0.006762	0.018413	0.977734	386	2	4.032		2.16992
Tpd52l2	3	0.75477	0.78073	0.999999	16516	1	3.6426	0.0067665	0.018428	0.977734	387	2	3.6426		2.16964
Olfr1047	3	0.99323	0.99335	0.999999	21105	0	2.2176	0.0067675	0.01843	0.977734	388	3	2.2176		2.16957
Coq5	3	0.99321	0.99333	0.999999	21104	0	2.5062	0.0067877	0.018496	0.977734	389	3	2.5062		2.16828
Ccl11	3	0.99307	0.99317	0.999999	21102	0	3.3365	0.0067913	0.018506	0.977734	390	3	3.3365		2.16805
NonTargetingControlGuideForMouse_0685	1	0.9932	0.9932	0.999999	21103	0	4.806	0.006796	0.0067632	0.935312	391	1	4.806		2.16775
Eif4b	3	0.87344	0.87357	0.999999	18474	1	2.1548	0.0068295	0.018608	0.977734	392	2	2.1548		2.16561
Reps2	3	0.94058	0.94065	0.999999	19974	0	3.2767	0.0068388	0.01863	0.977734	393	2	3.2767		2.16502
Igsf3	3	0.18133	0.32821	0.951692	7048	2	-3.9365	0.0068783	0.018741	0.977734	394	1	-3.9365		2.16252
Ada	3	0.35925	0.51399	0.97711	10649	1	2.8555	0.0069271	0.018873	0.977734	395	2	2.8555		2.15945
NonTargetingControlGuideForMouse_0812	1	0.99304	0.99303	0.999999	21101	0	4.7803	0.0069596	0.0069318	0.935312	396	1	4.7803		2.15742
Pm20d1	3	0.61367	0.70379	0.996413	14775	1	2.83	0.006976	0.018992	0.977734	397	2	2.83		2.15639
Ttc22	3	0.84874	0.8504	0.999999	18019	1	3.65	0.00698	0.019002	0.977734	398	2	3.65		2.15614
Slx4ip	3	0.73179	0.76644	0.999748	16213	1	2.7536	0.0069892	0.019026	0.977734	399	2	2.7536		2.15557
Cd300e	3	0.27878	0.43096	0.971742	9176	2	-3.6678	0.0070248	0.019115	0.977734	400	1	-3.6678		2.15337
Ppp2cb	3	0.99295	0.99305	0.999999	21100	0	3.7021	0.0070468	0.019174	0.977734	401	3	3.7021		2.15201
Tex19.2	3	0.4949	0.64977	0.992349	13499	1	2.3172	0.0070737	0.019241	0.977734	402	2	2.3172		2.15035
Rcbtb2	3	0.073282	0.16849	0.791717	4149	1	1.1842	0.0071225	0.019368	0.977734	403	1	1.1842		2.14737
Usp54	3	0.17003	0.31598	0.941637	6905	1	3.6849	0.0071341	0.019398	0.977734	404	2	3.6849		2.14666
Amtn	3	0.91779	0.91782	0.999999	19424	0	3.8313	0.0071735	0.0195	0.977734	405	2	3.8313		2.14427
Ggt6	3	0.94868	0.94883	0.999999	20167	0	3.602	0.0071851	0.019535	0.977734	406	2	3.602		2.14357
Sprr1a	3	0.81085	0.81938	0.999999	17352	1	3.2414	0.0071944	0.019557	0.977734	407	2	3.2414		2.14301
Xpa	3	0.2233	0.3727	0.951692	7884	1	0.34629	0.0072202	0.019619	0.977734	408	1	0.34629		2.14145
Rnf135	3	0.27253	0.42438	0.96695	8812	1	3.2958	0.0072386	0.019672	0.977734	409	2	3.2958		2.14035
Ccdc83	3	0.073282	0.16849	0.791717	3354	1	1.7292	0.007269	0.019748	0.977734	410	1	1.7292		2.13853
Tmem59l	3	0.98897	0.98909	0.999999	21012	0	3.8081	0.0072712	0.019754	0.977734	411	2	3.8081		2.13839
Rep15	3	0.98767	0.98781	0.999999	20986	0	3.5663	0.0072759	0.019764	0.977734	412	2	3.5663		2.13811
Nudcd2	3	0.99272	0.99281	0.999999	21099	0	1.9578	0.0072775	0.01977	0.977734	413	3	1.9578		2.13802
Fst	3	0.99268	0.99276	0.999999	21098	0	2.7785	0.0073172	0.019878	0.977734	414	3	2.7785		2.13566
Klk1b16	3	0.95937	0.95951	0.999999	20377	0	1.5136	0.0073911	0.020053	0.977734	415	1	1.5136		2.13129
Sept12	3	0.59329	0.69432	0.9953	14658	1	1.512	0.0073911	0.020053	0.977734	416	1	1.512		2.13129
Tmem221	3	0.78109	0.79809	0.999999	16877	1	3.6786	0.0073931	0.020056	0.977734	417	2	3.6786		2.13117
Bglap2	3	0.99261	0.99269	0.999999	21097	0	2.5555	0.0073932	0.020056	0.977734	418	3	2.5555		2.13117
Irf6	3	0.9926	0.99268	0.999999	21096	0	2.4216	0.0074026	0.020077	0.977734	419	3	2.4216		2.13062
Klhl1	3	0.99257	0.99265	0.999999	21095	0	1.9232	0.0074305	0.020153	0.977734	420	3	1.9232		2.12898
Vps16	3	0.91626	0.91624	0.999999	19392	0	3.0718	0.0074402	0.020179	0.977734	421	2	3.0718		2.12842
Tecrl	3	0.31702	0.47072	0.974486	9942	1	3.5742	0.0074449	0.020188	0.977734	422	2	3.5742		2.12814
Zfp9	3	0.13688	0.28008	0.941637	5888	2	-3.1385	0.0074643	0.020224	0.977734	423	1	-3.1385		2.12701
Plekhg3	3	0.67773	0.73574	0.996501	15475	1	4.3495	0.0074686	0.020229	0.977734	424	2	4.3495		2.12676
Qtrtd1	3	0.76745	0.78896	0.999999	16731	1	2.9723	0.0074757	0.020241	0.977734	425	2	2.9723		2.12635
Olfr917	3	0.74785	0.77639	0.999999	16451	1	2.0692	0.0075131	0.020318	0.977734	426	1	2.0692		2.12418
Tmem248	3	0.57154	0.68459	0.9953	14466	1	3.531	0.0075682	0.020405	0.977734	427	2	3.531		2.12101
Tdp2	3	0.97016	0.97023	0.999999	20610	0	3.4325	0.0076015	0.020456	0.977734	428	2	3.4325		2.1191
Pcdh10	3	0.43886	0.59412	0.989566	12514	2	-0.93305	0.0076108	0.020469	0.977734	429	1	-0.93305		2.11857
Pkn1	3	0.78477	0.8006	0.999999	16964	1	3.6536	0.0076326	0.020498	0.977734	430	2	3.6536		2.11733
Nrxn3	3	0.9635	0.96361	0.999999	20469	0	3.7321	0.0076493	0.020522	0.977734	431	2	3.7321		2.11638
Hist1h1d	3	0.86654	0.86677	0.999999	18359	1	2.3634	0.0076596	0.020536	0.977734	432	2	2.3634		2.11579
Vamp7	3	0.85478	0.85581	0.999999	18118	1	1.4115	0.0077084	0.020626	0.977734	433	1	1.4115		2.11304
4930564C03Rik	3	0.85802	0.85872	0.999999	18170	1	3.2511	0.007738	0.020671	0.977734	434	2	3.2511		2.11137
Vps35	3	0.2233	0.3727	0.951692	8107	1	2.6131	0.0077572	0.020705	0.977734	435	2	2.6131		2.1103
Tlr4	3	0.95665	0.95684	0.999999	20324	0	3.1806	0.0078007	0.020789	0.977734	436	2	3.1806		2.10787
Olfr854	3	0.35925	0.51399	0.97711	10662	1	2.7825	0.007806	0.020799	0.977734	437	2	2.7825		2.10757
Pstpip1	3	0.77695	0.79531	0.999999	16815	1	3.6129	0.0078224	0.020828	0.977734	438	2	3.6129		2.10666
R3hdm4	3	0.99227	0.99237	0.999999	21090	0	3.5364	0.0078418	0.020858	0.977734	439	2	3.5364		2.10558
Mybphl	3	0.80887	0.81786	0.999999	17317	1	0.76868	0.0078548	0.02088	0.977734	440	1	0.76868		2.10486
Myo18a	3	0.17003	0.31598	0.941637	6559	1	2.6738	0.0078563	0.020883	0.977734	441	2	2.6738		2.10478
Kcnab2	3	0.88985	0.8899	0.999999	18827	0	1.6667	0.0079037	0.020963	0.977734	442	1	1.6667		2.10217
Pnmt	3	0.97829	0.97835	0.999999	20780	0	4.0605	0.0079048	0.020968	0.977734	443	2	4.0605		2.10211
Vegfa	3	0.94272	0.94285	0.999999	20022	0	1.0476	0.0079525	0.021047	0.978156	444	1	1.0476		2.0995
Trap1a	3	0.83638	0.83974	0.999999	17773	1	3.4695	0.0079779	0.021086	0.978156	445	2	3.4695		2.09811
Wrnip1	3	0.43232	0.5876	0.988426	12404	1	0.81887	0.0080013	0.021129	0.978156	446	1	0.81887		2.09684
Ppp1cb	3	0.073282	0.16849	0.791717	3844	1	3.2219	0.0080415	0.021206	0.978156	447	2	3.2219		2.09466
Specc1l	3	0.33061	0.48469	0.97711	10193	2	-4.163	0.0080501	0.021223	0.978156	448	1	-4.163		2.0942
NonTargetingControlGuideForMouse_0829	1	0.99191	0.99189	0.999999	21081	0	4.586	0.0080881	0.0080708	0.935312	449	1	4.586		2.09215
F2rl1	3	0.84221	0.84471	0.999999	17880	1	3.0187	0.0080955	0.021294	0.978156	450	2	3.0187		2.09176
Vmn2r27	3	0.97439	0.97447	0.999999	20697	0	2.9896	0.0080989	0.021299	0.978156	451	2	2.9896		2.09157
Med24	3	0.61367	0.70379	0.996413	14803	1	0.0035561	0.0081477	0.021374	0.979483	452	1	0.0035561		2.08896
Fam129c	3	0.073282	0.16849	0.791717	3623	2	-0.38509	0.0081965	0.02145	0.980847	453	1	-0.38509		2.08637
Mpg	3	0.35925	0.51399	0.97711	10814	1	2.6321	0.0084355	0.021847	0.984736	454	2	2.6321		2.07389
Ndufb2	3	0.44879	0.60392	0.989566	12640	2	-1.1501	0.0084405	0.021855	0.984736	455	1	-1.1501		2.07363
Ly6g5c	3	0.9633	0.96342	0.999999	20461	0	3.2312	0.0084732	0.021907	0.984736	456	2	3.2312		2.07195
Olfr596	3	0.46445	0.61957	0.989566	12879	1	3.4525	0.0085084	0.021966	0.984736	457	2	3.4525		2.07015
Actn2	3	0.9544	0.95462	0.999999	20276	0	2.7582	0.0085136	0.021973	0.984736	458	2	2.7582		2.06989
Mmp2	3	0.073282	0.16849	0.791717	2596	1	0.057301	0.0085136	0.021973	0.984736	459	1	0.057301		2.06989
Zdhhc8	3	0.9502	0.95039	0.999999	20197	0	3.3505	0.0085816	0.022082	0.984736	460	2	3.3505		2.06643
Gm6927	3	0.95604	0.95622	0.999999	20310	0	2.6382	0.0085868	0.02209	0.984736	461	2	2.6382		2.06617
Tmem127	3	0.43232	0.5876	0.988426	12391	1	2.309	0.0086356	0.022171	0.984736	462	2	2.309		2.06371
Acbd6	3	0.80504	0.81505	0.999999	17253	1	3.5031	0.0086449	0.022189	0.984736	463	2	3.5031		2.06324
Olfr44	3	0.3151	0.46879	0.974486	9655	2	-3.8084	0.0086844	0.022259	0.984736	464	1	-3.8084		2.06126
Erlec1	3	0.95322	0.95345	0.999999	20257	0	3.4906	0.0087466	0.022346	0.984736	465	2	3.4906		2.05816
Mt4	3	0.67773	0.73574	0.996501	15594	1	4.0274	0.0088643	0.022542	0.984736	466	2	4.0274		2.05236
Neil2	3	0.84316	0.84556	0.999999	17896	1	3.6305	0.008872	0.022554	0.984736	467	2	3.6305		2.05198
Olfr15	3	0.67773	0.73574	0.996501	15603	1	1.8725	0.0088795	0.022569	0.984736	468	1	1.8725		2.05161
Gabrp	3	0.10749	0.23493	0.902345	5280	2	-3.6678	0.0088795	0.022569	0.984736	469	1	-3.6678		2.05161
Dpysl5	3	0.5223	0.66372	0.994589	13842	1	0.066788	0.0088795	0.022569	0.984736	470	1	0.066788		2.05161
Khnyn	3	0.7402	0.77159	0.999999	16354	1	3.2058	0.0088952	0.022598	0.984736	471	2	3.2058		2.05084
NonTargetingControlGuideForMouse_0440	1	0.99103	0.99099	0.999999	21060	0	6.0088	0.0089714	0.0089429	0.935312	472	1	6.0088		2.04714
Nme2	3	0.12214	0.26183	0.935224	5766	2	-2.2937	0.0089771	0.022744	0.984736	473	1	-2.2937		2.04686
Capsl	3	0.2233	0.3727	0.951692	7707	1	3.6362	0.0090164	0.02281	0.984736	474	2	3.6362		2.04497
Prrx2	3	0.2233	0.3727	0.951692	7685	1	0.21497	0.0090258	0.022829	0.984736	475	1	0.21497		2.04451
Marco	3	0.9856	0.98572	0.999999	20936	0	3.0213	0.0090631	0.022889	0.984736	476	2	3.0213		2.04272
Csnka2ip	3	0.66377	0.72846	0.996413	15334	1	3.2797	0.0090968	0.022942	0.984736	477	2	3.2797		2.04111
Ube3c	3	0.79799	0.80993	0.999999	17145	1	4.0837	0.0091281	0.022989	0.984736	478	2	4.0837		2.03962
Spta1	3	0.98507	0.98522	0.999999	20927	0	2.3753	0.0092209	0.023148	0.984736	479	2	2.3753		2.03523
Nr1h2	3	0.31702	0.47072	0.974486	10057	1	3.4033	0.0092299	0.023164	0.984736	480	2	3.4033		2.0348
Xdh	3	0.90921	0.90923	0.999999	19240	0	3.6255	0.0092692	0.023242	0.984736	481	2	3.6255		2.03296
Olfr849	3	0.3978	0.55296	0.98102	11750	1	0.83421	0.0092697	0.023242	0.984736	482	1	0.83421		2.03293
Lrif1	3	0.3978	0.55296	0.98102	11746	1	2.8351	0.0093322	0.02335	0.984736	483	2	2.8351		2.03002
Nat3	3	0.46445	0.61957	0.989566	12910	1	3.5096	0.0093428	0.023371	0.984736	484	2	3.5096		2.02952
C2cd3	3	0.96981	0.96987	0.999999	20604	0	2.7768	0.0093428	0.023371	0.984736	485	2	2.7768		2.02952
Fam207a	3	0.92296	0.92302	0.999999	19538	0	3.4218	0.0093823	0.023433	0.984736	486	2	3.4218		2.02769
Klri2	3	0.073282	0.16849	0.791717	3879	1	3.364	0.0093929	0.02345	0.984736	487	2	3.364		2.0272
Kpna2	3	0.70133	0.74874	0.997715	15825	1	1.2746	0.009416	0.023486	0.984736	488	1	1.2746		2.02613
Dnmt3b	3	0.96827	0.96833	0.999999	20572	0	2.7626	0.0094647	0.023557	0.984736	489	2	2.7626		2.02389
Ccdc148	3	0.2233	0.3727	0.951692	7626	1	3.6092	0.0094961	0.023615	0.984736	490	2	3.6092		2.02245
Rbm5	3	0.99	0.99013	0.999999	21037	0	2.9037	0.0095014	0.023627	0.984736	491	2	2.9037		2.02221
Papss1	3	0.073282	0.16849	0.791717	4210	2	-0.49171	0.0095135	0.023643	0.984736	492	1	-0.49171		2.02166
Tmed7	3	0.001851	0.0052043	0.666617	68	2	-1.2023	0.0095623	0.023722	0.984736	493	1	-1.2023		2.01944
Shf	3	0.98189	0.982	0.999999	20852	0	3.4618	0.0095652	0.023724	0.984736	494	2	3.4618		2.01931
Cpeb2	3	0.97267	0.97273	0.999999	20655	0	3.6031	0.0095785	0.023742	0.984736	495	2	3.6031		2.0187
Tmc5	3	0.97003	0.97009	0.999999	20608	0	3.6031	0.0095785	0.023742	0.984736	496	2	3.6031		2.0187
Brd1	3	0.8423	0.84479	0.999999	17882	1	2.2742	0.0096354	0.023839	0.984736	497	2	2.2742		2.01613
Olfr109	3	0.38977	0.54482	0.98102	11370	2	-4.6099	0.0096354	0.023839	0.984736	498	1	-4.6099		2.01613
Abcc10	3	0.84403	0.84632	0.999999	17915	1	3.318	0.0096372	0.023843	0.984736	499	2	3.318		2.01605
Avpi1	3	0.7402	0.77159	0.999999	16272	1	3.1093	0.0096479	0.023859	0.984736	500	2	3.1093		2.01557
Hsd17b12	3	0.5223	0.66372	0.994589	13968	1	3.3456	0.009672	0.023897	0.984736	501	2	3.3456		2.01448
1700013F07Rik	3	0.8259	0.83113	0.999999	17589	1	2.1384	0.0097085	0.023963	0.985492	502	2	2.1384		2.01285
Psrc1	3	0.89206	0.89211	0.999999	18870	0	3.2394	0.0097363	0.024013	0.985492	503	2	3.2394		2.01161
Spock3	3	0.59329	0.69432	0.9953	14559	1	2.496	0.0097573	0.024054	0.985492	504	2	2.496		2.01067
4930402F06Rik	3	0.073282	0.16849	0.791717	2963	1	2.5449	0.0098036	0.024137	0.986055	505	2	2.5449		2.00861
Tagap1	2	0.55318	0.58168	0.988426	14268	1	0.69666	0.0098059	0.01861	0.977734	506	1	0.69666		2.00851
Cts7	3	0.9904	0.9905	0.999999	21042	0	3.0978	0.0098494	0.024208	0.986055	507	2	3.0978		2.00659
Gpn1	3	0.073282	0.16849	0.791717	3613	1	1.9764	0.0098548	0.024214	0.986055	508	2	1.9764		2.00635
Gm16432	3	0.27878	0.43096	0.971742	9219	2	-3.512	0.0099035	0.024295	0.986055	509	1	-3.512		2.00421
Ldhb	3	0.15191	0.2963	0.941637	6002	2	-3.6678	0.0099522	0.024379	0.986055	510	1	-3.6678		2.00208
Olfr642	3	0.4949	0.64977	0.992349	13583	1	1.804	0.010001	0.024463	0.986055	511	2	1.804		1.99996
Slu7	3	0.97513	0.97519	0.999999	20711	0	3.256	0.010026	0.024506	0.986055	512	2	3.256		1.99887
Tmem210	3	0.93837	0.93851	0.999999	19930	0	1.5699	0.01005	0.024544	0.986055	513	1	1.5699		1.99783
Popdc2	3	0.4949	0.64977	0.992349	13664	1	0.871	0.010098	0.024625	0.986055	514	1	0.871		1.99576
Prosc	3	0.83169	0.83588	0.999999	17688	1	3.3477	0.010149	0.024712	0.986055	515	2	3.3477		1.99358
Atp6v1b2	3	0.96176	0.96188	0.999999	20434	0	3.5477	0.01016	0.024733	0.986055	516	2	3.5477		1.99311
Tmem160	3	0.94541	0.94554	0.999999	20082	0	2.7863	0.010176	0.02476	0.986055	517	2	2.7863		1.99242
Apoa1bp	3	0.40795	0.56319	0.988426	11903	2	-6.0737	0.010196	0.02479	0.986055	518	1	-6.0737		1.99157
Tnfaip8l3	3	0.66377	0.72846	0.996413	15397	1	3.2485	0.010198	0.024794	0.986055	519	2	3.2485		1.99148
Fjx1	3	0.57154	0.68459	0.9953	14469	1	3.6536	0.010209	0.02481	0.986055	520	2	3.6536		1.99102
Ppard	3	0.86288	0.86326	0.999999	18259	1	0.018328	0.010245	0.024867	0.986451	521	1	0.018328		1.98949
Olfr770	3	0.79799	0.80993	0.999999	17159	1	0.78096	0.010293	0.024949	0.986644	522	1	0.78096		1.98746
Six2	3	0.073282	0.16849	0.791717	2928	1	3.461	0.010325	0.024999	0.986644	523	2	3.461		1.98611
Cxcl14	3	0.073282	0.16849	0.791717	2996	2	-1.2023	0.010342	0.025026	0.986644	524	1	-1.2023		1.9854
Rnf165	3	0.2233	0.3727	0.951692	7594	2	-2.2937	0.010391	0.025108	0.986644	525	1	-2.2937		1.98334
Mixl1	3	0.073282	0.16849	0.791717	2978	1	2.867	0.010399	0.025127	0.986644	526	2	2.867		1.98301
4933427G17Rik	3	0.66377	0.72846	0.996413	15444	1	0.36743	0.01044	0.025191	0.986644	527	1	0.36743		1.9813
Gm732	3	0.96656	0.96663	0.999999	20537	0	4.1256	0.010447	0.025196	0.986644	528	2	4.1256		1.98101
Arhgap39	3	0.27253	0.42438	0.96695	9018	2	-2.6332	0.010488	0.025275	0.987924	529	1	-2.6332		1.97931
Spp1	3	0.073282	0.16849	0.791717	3824	1	2.3555	0.01061	0.025487	0.988107	530	2	2.3555		1.97428
Aldh1a7	3	0.83491	0.83852	0.999999	17744	1	0.5836	0.01061	0.025487	0.988107	531	1	0.5836		1.97428
Psg26	3	0.93834	0.93848	0.999999	19929	0	2.7612	0.010664	0.02558	0.988107	532	2	2.7612		1.97208
Cxcl5	3	0.80031	0.81161	0.999999	17178	1	0.92502	0.010683	0.025611	0.988107	533	1	0.92502		1.97131
Pnkd	3	0.3978	0.55296	0.98102	11587	1	3.5935	0.010692	0.025631	0.988107	534	2	3.5935		1.97094
Olfr194	3	0.15191	0.2963	0.941637	6046	2	-3.9365	0.010732	0.025698	0.988107	535	1	-3.9365		1.96932
Hcls1	3	0.69019	0.74252	0.997227	15695	1	2.5635	0.010781	0.025776	0.988107	536	2	2.5635		1.96734
Zfp944	2	0.78489	0.78433	0.999999	16975	0	3.215	0.010815	0.020477	0.977734	537	1	3.215		1.96597
Olfr1106	3	0.8964	0.89652	0.999999	18975	0	1.3063	0.010829	0.025873	0.988107	538	1	1.3063		1.96541
Mroh8	3	0.96558	0.96563	0.999999	20520	0	3.4086	0.010847	0.025899	0.988107	539	2	3.4086		1.96469
Pnlip	3	0.92069	0.92072	0.999999	19485	0	2.9811	0.010867	0.025941	0.988107	540	2	2.9811		1.96389
Gemin4	3	0.89181	0.89185	0.999999	18866	0	3.2879	0.010878	0.025964	0.988107	541	2	3.2879		1.96345
Cab39	3	0.93201	0.93204	0.999999	19758	0	3.1577	0.010887	0.025979	0.988107	542	2	3.1577		1.96309
Sac3d1	3	0.83441	0.83811	0.999999	17734	1	0.40601	0.010927	0.026051	0.988107	543	1	0.40601		1.9615
Vmn1r196	3	0.35925	0.51399	0.97711	10607	1	3.1667	0.010961	0.026105	0.988107	544	2	3.1667		1.96015
Jund	3	0.46445	0.61957	0.989566	13063	1	2.1209	0.010975	0.026124	0.988107	545	2	2.1209		1.9596
2010107G12Rik	3	0.073282	0.16849	0.791717	3596	1	2.9073	0.011026	0.026208	0.988107	546	2	2.9073		1.95758
Selk	3	0.17003	0.31598	0.941637	6505	1	0.91	0.011049	0.026249	0.988107	547	1	0.91		1.95668
Ociad2	3	0.92131	0.92133	0.999999	19503	0	1.0828	0.011049	0.026249	0.988107	548	1	1.0828		1.95668
Olfr1182	3	0.92562	0.92564	0.999999	19618	0	3.1637	0.011052	0.026252	0.988107	549	2	3.1637		1.95656
Olfr1141	3	0.78109	0.79809	0.999999	16878	1	3.5001	0.011083	0.026299	0.988107	550	2	3.5001		1.95534
4930452B06Rik	3	0.93147	0.93149	0.999999	19746	0	3.4368	0.011123	0.026365	0.988107	551	2	3.4368		1.95378
Ldha	3	0.76135	0.78502	0.999999	16575	1	0.73521	0.01117	0.026442	0.988107	552	1	0.73521		1.95195
Retnlg	3	0.95726	0.95743	0.999999	20332	0	1.2605	0.01117	0.026442	0.988107	553	1	1.2605		1.95195
Ptcd1	3	0.40137	0.55654	0.983841	11828	2	-3.6678	0.01117	0.026442	0.988107	554	1	-3.6678		1.95195
Upk2	3	0.82367	0.82941	0.999999	17555	1	1.2604	0.011268	0.026609	0.989922	555	1	1.2604		1.94815
Nr4a1	3	0.7402	0.77159	0.999999	16277	1	3.5058	0.011273	0.026615	0.989922	556	2	3.5058		1.94796
Nxn	3	0.81333	0.82122	0.999999	17393	1	1.4537	0.011316	0.026693	0.989922	557	1	1.4537		1.94631
Tmem233	3	0.82487	0.83033	0.999999	17577	1	3.3085	0.011388	0.026811	0.989922	558	2	3.3085		1.94355
Snapc4	3	0.93017	0.93021	0.999999	19723	0	1.2012	0.011414	0.026846	0.989922	559	1	1.2012		1.94256
Vdac2	3	0.807	0.81651	0.999999	17279	1	2.8902	0.01144	0.02689	0.989922	560	2	2.8902		1.94157
Vsx1	3	0.3978	0.55296	0.98102	11523	1	2.8902	0.01144	0.02689	0.989922	561	2	2.8902		1.94157
Zfyve20	3	0.82707	0.83206	0.999999	17614	1	1.4828	0.011462	0.026921	0.989922	562	1	1.4828		1.94074
Crebl2	3	0.67773	0.73574	0.996501	15558	1	1.8132	0.011511	0.027	0.989922	563	1	1.8132		1.93889
Unc5d	3	0.83373	0.83756	0.999999	17725	1	1.6201	0.01156	0.027079	0.989922	564	1	1.6201		1.93704
Nbr1	3	0.60388	0.6992	0.996413	14714	1	3.6102	0.011586	0.027122	0.989922	565	2	3.6102		1.93607
Zfp536	3	0.83707	0.84032	0.999999	17784	1	3.5545	0.011597	0.027144	0.989922	566	2	3.5545		1.93565
Gprc6a	3	0.67773	0.73574	0.996501	15488	1	1.1139	0.011609	0.027167	0.989922	567	1	1.1139		1.93521
Wwp2	3	0.31702	0.47072	0.974486	9790	2	-2.9079	0.011657	0.027242	0.989922	568	1	-2.9079		1.93341
Med18	3	0.78839	0.80319	0.999999	17030	1	3.2103	0.011709	0.027331	0.989922	569	2	3.2103		1.93148
Celf2	3	0.078569	0.17917	0.798158	4575	2	-3.512	0.011803	0.027487	0.989922	570	1	-3.512		1.92801
Tlr11	3	0.9652	0.96526	0.999999	20512	0	2.873	0.011814	0.027508	0.989922	571	2	2.873		1.9276
Olfr514	3	0.97519	0.97525	0.999999	20713	0	3.163	0.011897	0.027638	0.989922	572	2	3.163		1.92456
Gja1	3	0.4949	0.64977	0.992349	13526	1	3.163	0.011897	0.027638	0.989922	573	2	3.163		1.92456
Snx17	3	0.2233	0.3727	0.951692	8017	1	1.8237	0.011901	0.027643	0.989922	574	1	1.8237		1.92442
Catsperg1	3	0.97058	0.97063	0.999999	20615	0	2.0617	0.011901	0.027643	0.989922	575	2	2.0617		1.92442
Six4	3	0.5223	0.66372	0.994589	13860	1	3.3113	0.011918	0.027677	0.989922	576	2	3.3113		1.9238
Slc13a2	3	0.092666	0.2068	0.851362	4880	2	-3.3373	0.011998	0.027808	0.989922	577	1	-3.3373		1.92089
Golga3	3	0.97286	0.97291	0.999999	20660	0	3.5843	0.012039	0.027873	0.989922	578	2	3.5843		1.91941
Fbxl13	3	0.59329	0.69432	0.9953	14551	1	1.7648	0.012047	0.027891	0.989922	579	1	1.7648		1.91912
Grpel2	3	0.88772	0.88779	0.999999	18786	0	1.1672	0.012144	0.02805	0.989922	580	1	1.1672		1.91564
Chic2	3	0.10749	0.23493	0.902345	5336	2	-2.9079	0.012193	0.028135	0.989922	581	1	-2.9079		1.91389
Tm2d3	3	0.19542	0.34324	0.951692	7180	2	-3.3373	0.012241	0.02821	0.989922	582	1	-3.3373		1.91218
Adam15	3	0.073282	0.16849	0.791717	2566	1	2.6834	0.012248	0.028225	0.989922	583	2	2.6834		1.91193
Tsen34	3	0.86471	0.865	0.999999	18315	1	-0.17421	0.01229	0.028293	0.989922	584	1	-0.17421		1.91045
Mblac1	3	0.54764	0.67432	0.994589	14215	1	3.3754	0.01232	0.028343	0.989922	585	2	3.3754		1.90939
Tia1	3	0.54764	0.67432	0.994589	14237	1	3.2846	0.012338	0.028371	0.989922	586	2	3.2846		1.90876
Serpina3a	3	0.24604	0.39667	0.96695	8293	2	-3.3373	0.012363	0.028417	0.989922	587	1	-3.3373		1.90788
Tspan2	3	0.63201	0.71261	0.996413	14960	1	3.3573	0.012435	0.028526	0.989922	588	2	3.3573		1.90535
Pcdhb6	3	0.2233	0.3727	0.951692	7669	2	-2.2937	0.012436	0.028529	0.989922	589	1	-2.2937		1.90532
Pvrl1	3	0.073282	0.16849	0.791717	3034	1	2.6241	0.012485	0.028606	0.989922	590	2	2.6241		1.90361
Dnaic2	3	0.92443	0.92446	0.999999	19585	0	3.5798	0.012513	0.028647	0.989922	591	2	3.5798		1.90264
5031439G07Rik	3	0.78477	0.8006	0.999999	16931	1	1.6068	0.012582	0.028756	0.989922	592	1	1.6068		1.90025
Sdr16c6	3	0.073282	0.16849	0.791717	2830	1	1.9314	0.012631	0.028836	0.989922	593	1	1.9314		1.89856
Rin2	3	0.073282	0.16849	0.791717	3770	1	3.6975	0.012671	0.028903	0.989922	594	2	3.6975		1.89719
Krtap16-3	3	0.49208	0.64693	0.992349	13437	2	-0.55696	0.012679	0.028916	0.989922	595	1	-0.55696		1.89691
Spata24	3	0.89559	0.89568	0.999999	18956	0	2.6321	0.012708	0.028965	0.989922	596	2	2.6321		1.89592
Pin1rt1	3	0.97406	0.97412	0.999999	20687	0	3.2067	0.012747	0.029038	0.989922	597	2	3.2067		1.89459
Rgs7bp	3	0.93201	0.93204	0.999999	19757	0	3.2129	0.012769	0.029075	0.989922	598	2	3.2129		1.89384
Sgcb	3	0.88177	0.88185	0.999999	18664	0	1.6506	0.012777	0.029085	0.989922	599	1	1.6506		1.89357
Nek6	3	0.17003	0.31598	0.941637	6648	1	3.2368	0.01285	0.029218	0.989922	600	2	3.2368		1.8911
Ripply1	3	0.073282	0.16849	0.791717	3150	1	1.9041	0.01285	0.029218	0.989922	601	1	1.9041		1.8911
Magi3	3	0.073282	0.16849	0.791717	3561	1	3.685	0.012922	0.029342	0.989922	602	2	3.685		1.88867
Fzd6	3	0.88524	0.88533	0.999999	18728	0	1.0373	0.012923	0.029345	0.989922	603	1	1.0373		1.88864
Scaf1	3	0.99147	0.99157	0.999999	21073	0	2.9803	0.012959	0.0294	0.989922	604	2	2.9803		1.88743
Jph2	3	0.18133	0.32821	0.951692	7043	2	-2.9079	0.012971	0.029418	0.989922	605	1	-2.9079		1.88703
Clec11a	3	0.44612	0.60127	0.989566	12604	2	-1.368	0.01302	0.029485	0.989922	606	1	-1.368		1.88539
Gmnc	3	0.92282	0.92289	0.999999	19534	0	3.3704	0.013048	0.029535	0.989922	607	2	3.3704		1.88446
H2-Bl	3	0.83641	0.83976	0.999999	17774	1	1.3922	0.013068	0.029562	0.989922	608	1	1.3922		1.88379
Smtnl2	3	0.31702	0.47072	0.974486	9705	1	2.8018	0.013129	0.029654	0.989922	609	2	2.8018		1.88177
2310034C09Rik	3	0.97593	0.97601	0.999999	20729	0	3.089	0.01315	0.029692	0.989922	610	2	3.089		1.88107
Gm1647	3	0.67773	0.73574	0.996501	15490	1	3.4014	0.013181	0.029743	0.989922	611	2	3.4014		1.88005
Thrb	3	0.073282	0.16849	0.791717	3376	2	-0.45203	0.01319	0.029755	0.989922	612	1	-0.45203		1.87976
Rpgrip1	3	0.5223	0.66372	0.994589	13826	1	3.181	0.01324	0.02985	0.989922	613	2	3.181		1.87811
Kdm7a	3	0.85176	0.85307	0.999999	18061	1	3.3381	0.013256	0.029875	0.989922	614	2	3.3381		1.87759
NonTargetingControlGuideForMouse_0209	1	0.98671	0.98672	0.999999	20959	0	4.449	0.013289	0.013207	0.970983	615	1	4.449		1.87651
Aoc2	3	0.96743	0.96748	0.999999	20552	0	3.0469	0.013306	0.029973	0.989922	616	2	3.0469		1.87595
Paxbp1	3	0.98984	0.98996	0.999999	21034	0	2.4532	0.013312	0.029983	0.989922	617	2	2.4532		1.87576
Hmox2	3	0.17003	0.31598	0.941637	6383	1	3.3383	0.013356	0.030055	0.989922	618	2	3.3383		1.87432
Bmp1	3	0.10749	0.23493	0.902345	5377	2	-2.6332	0.01336	0.030064	0.989922	619	1	-2.6332		1.87419
Arpc1a	3	0.35925	0.51399	0.97711	10767	1	2.9408	0.013377	0.030093	0.989922	620	2	2.9408		1.87364
Pabpc4l	3	0.84515	0.84731	0.999999	17950	1	2.9569	0.013409	0.030151	0.989922	621	2	2.9569		1.8726
NonTargetingControlGuideForMouse_0281	1	0.98658	0.9866	0.999999	20957	0	5.6086	0.01342	0.013328	0.970983	622	1	5.6086		1.87225
Olfr881	3	0.59329	0.69432	0.9953	14554	1	0.47497	0.013458	0.030226	0.989922	623	1	0.47497		1.87102
Cryl1	3	0.84209	0.8446	0.999999	17877	1	2.5964	0.013484	0.030266	0.989922	624	2	2.5964		1.87018
Rps23	3	0.78477	0.8006	0.999999	16947	1	2.7357	0.013484	0.030266	0.989922	625	2	2.7357		1.87018
Fgd6	3	0.81983	0.82636	0.999999	17495	1	2.8466	0.013506	0.0303	0.989922	626	2	2.8466		1.86947
Dmpk	3	0.61367	0.70379	0.996413	14811	1	3.0721	0.013534	0.030341	0.989922	627	2	3.0721		1.86857
Apba1	3	0.99127	0.99134	0.999999	21067	0	3.1917	0.01355	0.030371	0.989922	628	2	3.1917		1.86806
4930505A04Rik	3	0.85766	0.85837	0.999999	18165	1	1.6581	0.013555	0.030376	0.989922	629	1	1.6581		1.8679
Olfr522	3	0.57154	0.68459	0.9953	14475	1	3.1336	0.013562	0.030389	0.989922	630	2	3.1336		1.86768
Itgb2l	3	0.96632	0.96641	0.999999	20533	0	2.945	0.013584	0.030429	0.989922	631	2	2.945		1.86697
Pou4f2	3	0.98996	0.99008	0.999999	21036	0	1.8312	0.013603	0.030464	0.989922	632	1	1.8312		1.86637
Iffo2	3	0.54764	0.67432	0.994589	14123	1	3.3218	0.013613	0.030483	0.989922	633	2	3.3218		1.86605
Cul7	3	0.5223	0.66372	0.994589	13922	1	3.2364	0.013625	0.030501	0.989922	634	2	3.2364		1.86566
Wasf1	3	0.43232	0.5876	0.988426	12329	1	3.1334	0.013652	0.030554	0.989922	635	2	3.1334		1.8648
Eng	3	0.93534	0.93542	0.999999	19851	0	1.6128	0.013701	0.030626	0.989922	636	1	1.6128		1.86325
Tspan1	3	0.91809	0.91812	0.999999	19429	0	2.1223	0.013749	0.030701	0.989922	637	2	2.1223		1.86173
Rab23	3	0.99247	0.99255	0.999999	21093	0	3.6187	0.013802	0.030784	0.989922	638	2	3.6187		1.86006
Olfr1457	3	0.83233	0.83638	0.999999	17699	1	2.4124	0.013847	0.030861	0.989922	639	2	2.4124		1.85864
Hspb6	3	0.35925	0.51399	0.97711	10599	1	2.7649	0.013882	0.030927	0.989922	640	2	2.7649		1.85755
Sis	3	0.43232	0.5876	0.988426	12380	1	2.7649	0.013882	0.030927	0.989922	641	2	2.7649		1.85755
Naprt1	3	0.028342	0.07135	0.791717	1158	2	-1.2023	0.013895	0.030946	0.989922	642	1	-1.2023		1.85714
Adamtsl1	3	0.76135	0.78502	0.999999	16610	1	2.6011	0.013907	0.030966	0.989922	643	2	2.6011		1.85677
Gatsl3	3	0.79213	0.80578	0.999999	17068	1	2.9331	0.01393	0.031	0.989922	644	2	2.9331		1.85605
Esx1	3	0.073282	0.16849	0.791717	2915	1	-0.14678	0.013944	0.031025	0.989922	645	1	-0.14678		1.85561
Smg7	3	0.27253	0.42438	0.96695	8696	1	2.4898	0.013952	0.031036	0.989922	646	2	2.4898		1.85536
Eif4a2	3	0.2233	0.3727	0.951692	7842	1	3.1481	0.013968	0.031063	0.989922	647	2	3.1481		1.85487
Nme9	3	0.94647	0.94663	0.999999	20103	0	2.6999	0.014041	0.031188	0.989922	648	2	2.6999		1.8526
Higd2a	3	0.94212	0.94221	0.999999	20011	0	1.4315	0.01409	0.03127	0.989922	649	1	1.4315		1.85109
Rwdd2b	3	0.90541	0.90547	0.999999	19156	0	3.0462	0.014121	0.031326	0.989922	650	2	3.0462		1.85013
1700013D24Rik	3	0.91875	0.91878	0.999999	19445	0	3.1671	0.014134	0.031347	0.989922	651	2	3.1671		1.84973
Slc35c1	3	0.96218	0.9623	0.999999	20444	0	2.1843	0.014138	0.031355	0.989922	652	2	2.1843		1.84961
Olfr594	3	0.63201	0.71261	0.996413	14991	1	3.3194	0.01416	0.031391	0.989922	653	2	3.3194		1.84894
Gmfb	3	0.7402	0.77159	0.999999	16314	1	3.3362	0.014169	0.031404	0.989922	654	2	3.3362		1.84866
Olfr199	3	0.073282	0.16849	0.791717	2850	2	-1.2023	0.014187	0.031425	0.989922	655	1	-1.2023		1.84811
Ppp2r5d	3	0.54764	0.67432	0.994589	14204	1	3.4143	0.014211	0.031471	0.989922	656	2	3.4143		1.84738
Nsun5	3	0.38124	0.53626	0.98102	11258	2	-4.0542	0.014235	0.03151	0.989922	657	1	-4.0542		1.84664
Ube2e3	3	0.98282	0.98293	0.999999	20877	0	1.9462	0.014284	0.031604	0.989922	658	2	1.9462		1.84515
S100a14	3	0.46994	0.62503	0.992349	13174	2	-0.76267	0.014333	0.031691	0.989922	659	1	-0.76267		1.84366
Irf8	3	0.98334	0.98345	0.999999	20889	0	3.6746	0.01434	0.031701	0.989922	660	2	3.6746		1.84345
NonTargetingControlGuideForMouse_0243	1	0.98561	0.9856	0.999999	20937	0	3.9644	0.014393	0.014291	0.970983	661	1	3.9644		1.84185
Zfp945	3	0.2233	0.3727	0.951692	7797	2	-2.2937	0.014405	0.031793	0.989922	662	1	-2.2937		1.84149
Il7	3	0.46445	0.61957	0.989566	13011	1	-0.055807	0.014405	0.031793	0.989922	663	1	-0.055807		1.84149
Gp2	3	0.95008	0.95025	0.999999	20194	0	3.2881	0.014411	0.031806	0.989922	664	2	3.2881		1.84131
Prss32	3	0.93123	0.93126	0.999999	19740	0	2.6088	0.014478	0.031921	0.989922	665	2	2.6088		1.83929
Slc4a3	3	0.76745	0.78896	0.999999	16723	1	1.289	0.014527	0.032004	0.989922	666	1	1.289		1.83782
NonTargetingControlGuideForMouse_0577	1	0.98544	0.98544	0.999999	20934	0	3.5436	0.014557	0.014457	0.970983	667	1	3.5436		1.83693
Cox7a2l	3	0.43232	0.5876	0.988426	12273	1	2.5726	0.014561	0.032071	0.989922	668	2	2.5726		1.83681
Tacc1	3	0.35925	0.51399	0.97711	10661	1	2.1258	0.014576	0.032094	0.989922	669	1	2.1258		1.83636
Fam46a	3	0.98979	0.98991	0.999999	21032	0	3.1664	0.014678	0.032269	0.989922	670	2	3.1664		1.83333
Hagh	3	0.35925	0.51399	0.97711	10909	1	1.583	0.014721	0.03234	0.989922	671	1	1.583		1.83206
Emilin3	3	0.9615	0.96164	0.999999	20429	0	2.727	0.014753	0.032392	0.989922	672	2	2.727		1.83112
Gpatch4	3	0.89504	0.89512	0.999999	18943	0	2.3087	0.01477	0.032417	0.989922	673	2	2.3087		1.83062
Gm6406	3	0.94444	0.94457	0.999999	20062	0	2.4525	0.014809	0.032469	0.989922	674	2	2.4525		1.82947
Ccng2	3	0.17003	0.31598	0.941637	6582	2	-1.3415	0.014818	0.032488	0.989922	675	1	-1.3415		1.82921
Vmn1r185	3	0.66377	0.72846	0.996413	15412	1	3.1322	0.014861	0.032552	0.989922	676	2	3.1322		1.82795
Srpr	3	0.32307	0.47696	0.97711	10112	2	-3.8084	0.014867	0.032561	0.989922	677	1	-3.8084		1.82778
Rbm44	3	0.96391	0.96401	0.999999	20479	0	3.0565	0.014916	0.032643	0.989922	678	2	3.0565		1.82635
Dtd2	3	0.2233	0.3727	0.951692	7827	1	3.034	0.014953	0.032705	0.989922	679	2	3.034		1.82527
Acsf3	3	0.46445	0.61957	0.989566	12952	1	3.1547	0.014963	0.032722	0.989922	680	2	3.1547		1.82498
Vmac	3	0.67773	0.73574	0.996501	15499	1	-0.20475	0.014964	0.032723	0.989922	681	1	-0.20475		1.82495
Olfr1205	3	0.59329	0.69432	0.9953	14574	1	1.8606	0.015013	0.032795	0.989922	682	1	1.8606		1.82353
Zfp592	3	0.3978	0.55296	0.98102	11494	1	3.1232	0.015075	0.032901	0.989922	683	2	3.1232		1.82174
Arrdc4	3	0.93819	0.93831	0.999999	19928	0	1.4368	0.01511	0.032965	0.989922	684	1	1.4368		1.82074
NonTargetingControlGuideForMouse_0340	1	0.98485	0.98484	0.999999	20923	0	4.1559	0.015154	0.015066	0.970983	685	1	4.1559		1.81947
Tmem37	3	0.73179	0.76644	0.999748	16189	1	3.2706	0.015168	0.033056	0.989922	686	2	3.2706		1.81907
Irgq	3	0.71233	0.75499	0.999095	15903	1	1.2294	0.015183	0.033077	0.989922	687	1	1.2294		1.81864
Spsb1	3	0.76135	0.78502	0.999999	16595	1	2.8155	0.015183	0.033077	0.989922	688	2	2.8155		1.81864
NonTargetingControlGuideForMouse_0402	1	0.98475	0.98475	0.999999	20921	0	4.6309	0.015252	0.015173	0.970983	689	1	4.6309		1.81667
Nr0b1	3	0.92082	0.92084	0.999999	19490	0	1.0489	0.015304	0.03327	0.989922	690	1	1.0489		1.8152
Lysmd1	3	0.97748	0.97753	0.999999	20761	0	2.7863	0.015351	0.033347	0.989922	691	2	2.7863		1.81386
9930012K11Rik	3	0.19542	0.34324	0.951692	7164	2	-3.512	0.015353	0.033352	0.989922	692	1	-3.512		1.81381
Pbp2	3	0.85601	0.85688	0.999999	18142	1	2.9228	0.015398	0.033429	0.989922	693	2	2.9228		1.81254
Nfkbia	3	0.073282	0.16849	0.791717	3786	1	0.97893	0.015401	0.033434	0.989922	694	1	0.97893		1.81245
Lrrc16a	3	0.95583	0.95602	0.999999	20301	0	3.5947	0.015404	0.033438	0.989922	695	2	3.5947		1.81237
Nnat	3	0.31702	0.47072	0.974486	9892	1	3.1546	0.015418	0.033453	0.989922	696	2	3.1546		1.81197
D630023F18Rik	3	0.99173	0.99182	0.999999	21076	0	3.1039	0.015428	0.033466	0.989922	697	2	3.1039		1.81169
Mgat4c	3	0.98142	0.98152	0.999999	20846	0	3.2362	0.015445	0.033491	0.989922	698	2	3.2362		1.81121
Ceacam19	3	0.073282	0.16849	0.791717	3615	2	-1.2023	0.01545	0.033499	0.989922	699	1	-1.2023		1.81107
Tmem19	3	0.83673	0.84005	0.999999	17779	1	3.2557	0.015488	0.033566	0.989922	700	2	3.2557		1.81
Ptpra	3	0.3978	0.55296	0.98102	11480	1	3.1549	0.015508	0.033597	0.989922	701	2	3.1549		1.80944
Peli1	3	0.87027	0.87042	0.999999	18420	1	3.013	0.015532	0.03363	0.989922	702	2	3.013		1.80877
Anxa3	3	0.2233	0.3727	0.951692	7905	1	2.2895	0.015547	0.033653	0.989922	703	2	2.2895		1.80835
Ccbl1	3	0.78109	0.79809	0.999999	16917	1	2.8057	0.015559	0.033674	0.989922	704	2	2.8057		1.80802
Olfr503	3	0.70133	0.74874	0.997715	15824	1	1.999	0.015596	0.033736	0.989922	705	2	1.999		1.80699
Ppp6r1	3	0.98783	0.98798	0.999999	20989	0	2.94	0.015602	0.033757	0.989922	706	2	2.94		1.80682
Gpr126	3	0.67773	0.73574	0.996501	15614	1	2.688	0.015626	0.033792	0.989922	707	2	2.688		1.80615
Echs1	3	0.9559	0.95608	0.999999	20303	0	1.3258	0.015644	0.033823	0.989922	708	1	1.3258		1.80565
Trip6	3	0.2233	0.3727	0.951692	7766	1	3.4121	0.015649	0.03383	0.989922	709	2	3.4121		1.80551
Tcaim	3	0.92187	0.92191	0.999999	19511	0	3.4121	0.015649	0.03383	0.989922	710	2	3.4121		1.80551
Dnajb7	3	0.54764	0.67432	0.994589	14259	1	3.2988	0.015659	0.033847	0.989922	711	2	3.2988		1.80524
Plcxd2	3	0.96556	0.96562	0.999999	20519	0	1.6154	0.015693	0.03391	0.989922	712	1	1.6154		1.80429
Lrrc42	3	0.86161	0.86206	0.999999	18237	1	3.0909	0.01574	0.033989	0.989922	713	2	3.0909		1.803
Nfatc3	3	0.84555	0.84763	0.999999	17955	1	2.6044	0.015838	0.034145	0.989922	714	2	2.6044		1.8003
Zfp770	3	0.8228	0.82873	0.999999	17547	1	2.6044	0.015838	0.034145	0.989922	715	2	2.6044		1.8003
Eml2	3	0.77695	0.79531	0.999999	16824	1	2.1629	0.015887	0.03423	0.989922	716	2	2.1629		1.79896
Ssbp1	3	0.80031	0.81161	0.999999	17184	1	3.2139	0.015923	0.034291	0.989922	717	2	3.2139		1.79798
Fermt1	3	0.90263	0.90267	0.999999	19108	0	2.903	0.015935	0.034316	0.989922	718	2	2.903		1.79765
Gsg1l	3	0.96444	0.96453	0.999999	20495	0	1.9122	0.016008	0.034436	0.989922	719	1	1.9122		1.79566
Cxcr2	3	0.85528	0.85626	0.999999	18127	1	2.7326	0.016025	0.034454	0.989922	720	2	2.7326		1.7952
Zscan26	3	0.073282	0.16849	0.791717	2661	1	3.1698	0.016052	0.034502	0.989922	721	2	3.1698		1.79447
2410004P03Rik	3	0.79527	0.80801	0.999999	17113	1	0.88523	0.01613	0.034632	0.989922	722	1	0.88523		1.79237
Igf2bp1	3	0.27253	0.42438	0.96695	8778	1	3.4464	0.016134	0.034639	0.989922	723	2	3.4464		1.79226
Vmn2r79	3	0.84535	0.84746	0.999999	17953	1	3.2254	0.016196	0.034748	0.989922	724	2	3.2254		1.79059
Foxj2	3	0.2233	0.3727	0.951692	8018	1	1.1871	0.016227	0.034795	0.989922	725	1	1.1871		1.78976
Armcx5	3	0.073282	0.16849	0.791717	3676	1	3.1148	0.016274	0.034872	0.989922	726	2	3.1148		1.78851
Nqo2	3	0.15191	0.2963	0.941637	6123	2	-1.8488	0.016275	0.034875	0.989922	727	1	-1.8488		1.78848
Atf7ip	3	0.92547	0.9255	0.999999	19617	0	3.2159	0.016305	0.034933	0.989922	728	2	3.2159		1.78768
Dtx1	3	0.17003	0.31598	0.941637	6884	1	0.75816	0.016324	0.034969	0.989922	729	1	0.75816		1.78717
Fxyd4	3	0.073282	0.16849	0.791717	3850	1	2.9709	0.016401	0.035094	0.989922	730	2	2.9709		1.78513
Krt78	3	0.17003	0.31598	0.941637	6857	2	-1.1709	0.016421	0.035128	0.989922	731	1	-1.1709		1.7846
Nanos3	3	0.27878	0.43096	0.971742	9185	2	-4.756	0.016469	0.035213	0.989922	732	1	-4.756		1.78333
Cd209a	3	0.17003	0.31598	0.941637	6589	1	2.5344	0.016542	0.035346	0.989922	733	2	2.5344		1.78141
Cntn5	3	0.92652	0.92656	0.999999	19643	0	2.3747	0.016581	0.035405	0.989922	734	2	2.3747		1.78039
Ccdc103	3	0.59329	0.69432	0.9953	14676	1	2.4919	0.016615	0.035458	0.989922	735	2	2.4919		1.7795
Akr1c19	3	0.3978	0.55296	0.98102	11548	1	2.9624	0.016633	0.035484	0.989922	736	2	2.9624		1.77903
Hoxa3	3	0.27253	0.42438	0.96695	8805	1	1.2628	0.016663	0.035525	0.989922	737	1	1.2628		1.77825
Ptgdr	3	0.17003	0.31598	0.941637	6332	1	2.8077	0.016699	0.035581	0.989922	738	2	2.8077		1.77731
Dpep3	3	0.34273	0.49709	0.97711	10389	2	-4.163	0.016712	0.035603	0.989922	739	1	-4.163		1.77697
Rreb1	3	0.98083	0.98091	0.999999	20835	0	2.5927	0.016761	0.035689	0.989922	740	2	2.5927		1.7757
Slfn9	3	0.63201	0.71261	0.996413	14961	1	3.3333	0.016789	0.035733	0.989922	741	2	3.3333		1.77498
E2f8	3	0.19542	0.34324	0.951692	7130	2	-4.3587	0.016809	0.035769	0.989922	742	1	-4.3587		1.77446
F13b	3	0.9202	0.92023	0.999999	19476	0	1.1106	0.016858	0.035842	0.989922	743	1	1.1106		1.77319
Meis3	3	0.91076	0.91077	0.999999	19278	0	2.7521	0.016886	0.035891	0.989922	744	2	2.7521		1.77247
Trpc2	3	0.86309	0.86346	0.999999	18264	1	0.50079	0.01693	0.035963	0.989922	745	1	0.50079		1.77134
Ep300	3	0.71233	0.75499	0.999095	15912	1	3.5913	0.016935	0.03597	0.989922	746	2	3.5913		1.77121
Msmb	3	0.88838	0.88844	0.999999	18796	0	3.5837	0.01697	0.03603	0.989922	747	2	3.5837		1.77032
Spin1	3	0.88635	0.8864	0.999999	18755	0	0.2819	0.017003	0.036085	0.989922	748	1	0.2819		1.76947
Zfp12	3	0.91168	0.9117	0.999999	19295	0	2.6276	0.01703	0.036127	0.989922	749	2	2.6276		1.76879
Plk5	3	0.84682	0.8487	0.999999	17984	1	-0.19738	0.017052	0.036161	0.989922	750	1	-0.19738		1.76822
Olfr1098	3	0.84347	0.84583	0.999999	17902	1	3.2394	0.017068	0.036183	0.989922	751	2	3.2394		1.76782
NonTargetingControlGuideForMouse_0874	1	0.98292	0.98295	0.999999	20880	0	4.0171	0.017076	0.017053	0.9759	752	1	4.0171		1.76761
Ms4a4b	3	0.17003	0.31598	0.941637	6830	1	2.3592	0.0171	0.036244	0.989922	753	2	2.3592		1.767
Fbxw26	2	0.98288	0.98285	0.999999	20879	0	4.0564	0.017117	0.031947	0.989922	754	2	4.0564		1.76657
Gemin6	3	0.969	0.96907	0.999999	20588	0	3.3313	0.017132	0.036297	0.989922	755	2	3.3313		1.76619
Dhrsx	3	0.2233	0.3727	0.951692	7927	2	-2.2937	0.017149	0.03633	0.989922	756	1	-2.2937		1.76576
Myo5c	3	0.90485	0.9049	0.999999	19147	0	2.995	0.017246	0.036494	0.989922	757	2	2.995		1.76331
Dclre1a	3	0.4397	0.59498	0.989566	12526	2	-1.3289	0.017294	0.036574	0.989922	758	1	-1.3289		1.7621
Naf1	3	0.28874	0.44122	0.974486	9270	2	-4.756	0.017343	0.036639	0.989922	759	1	-4.756		1.76088
Treml2	3	0.82096	0.82723	0.999999	17518	1	3.3593	0.017357	0.036666	0.989922	760	2	3.3593		1.76053
Nudt22	3	0.092666	0.2068	0.851362	4905	2	-2.6332	0.017391	0.036719	0.989922	761	1	-2.6332		1.75968
Spata20	3	0.87061	0.87075	0.999999	18424	1	2.385	0.017392	0.036723	0.989922	762	2	2.385		1.75965
Gpr153	3	0.46508	0.62019	0.99003	13115	2	-0.8346	0.01744	0.036808	0.989922	763	1	-0.8346		1.75845
Bst1	3	0.85341	0.85457	0.999999	18096	1	3.1498	0.017467	0.036855	0.989922	764	2	3.1498		1.75778
Pus10	3	0.87774	0.87783	0.999999	18580	0	3.2033	0.017477	0.036876	0.989922	765	2	3.2033		1.75753
Mogat1	3	0.018523	0.04795	0.791717	648	2	-1.8488	0.017488	0.036893	0.989922	766	1	-1.8488		1.75726
Rab6b	3	0.80275	0.81336	0.999999	17225	1	1.3923	0.017537	0.036977	0.989922	767	1	1.3923		1.75604
Best2	3	0.3978	0.55296	0.98102	11517	2	-1.096	0.017585	0.037061	0.989922	768	1	-1.096		1.75486
Haus7	3	0.87155	0.87167	0.999999	18438	1	1.6692	0.017682	0.037232	0.989922	769	1	1.6692		1.75247
Slc25a38	3	0.97448	0.97455	0.999999	20698	0	3.1953	0.017684	0.037235	0.989922	770	2	3.1953		1.75242
Drosha	3	0.91935	0.91939	0.999999	19455	0	2.5306	0.017705	0.037276	0.989922	771	2	2.5306		1.7519
Xaf1	3	0.98851	0.98864	0.999999	21005	0	2.3532	0.017731	0.037318	0.989922	772	2	2.3532		1.75127
Acp1	3	0.93014	0.93018	0.999999	19721	0	2.5262	0.017755	0.037362	0.989922	773	2	2.5262		1.75068
Ssxb3	1	0.98223	0.98228	0.999999	20860	0	5.2191	0.017771	0.017745	0.977734	774	1	5.2191		1.75029
Thra	3	0.72261	0.76099	0.999748	16124	1	2.3342	0.017776	0.037397	0.989922	775	2	2.3342		1.75017
Kif23	3	0.30694	0.46031	0.974486	9515	2	-4.4474	0.017779	0.037403	0.989922	776	1	-4.4474		1.75009
Cebpb	3	0.4949	0.64977	0.992349	13513	1	2.6631	0.017816	0.037458	0.989922	777	2	2.6631		1.74919
Arid1b	3	0.92641	0.92645	0.999999	19640	0	2.6631	0.017816	0.037458	0.989922	778	2	2.6631		1.74919
Fxyd2	3	0.78839	0.80319	0.999999	17021	1	1.7446	0.017828	0.037477	0.989922	779	1	1.7446		1.7489
Kctd19	3	0.97501	0.97507	0.999999	20709	0	3.3302	0.017862	0.037537	0.989922	780	2	3.3302		1.74807
Olfr134	3	0.073282	0.16849	0.791717	3586	2	-1.2023	0.017876	0.03756	0.989922	781	1	-1.2023		1.74773
Arpp19	3	0.91213	0.91215	0.999999	19307	0	2.8808	0.017916	0.037623	0.989922	782	2	2.8808		1.74676
Tmem179	3	0.46445	0.61957	0.989566	13092	1	0.584	0.017925	0.037636	0.989922	783	1	0.584		1.74654
Naa60	3	0.95941	0.95955	0.999999	20378	0	3.1429	0.017977	0.037717	0.989922	784	2	3.1429		1.74528
Olfr145	3	0.4949	0.64977	0.992349	13553	1	3.468	0.017984	0.03773	0.989922	785	2	3.468		1.74511
Cltb	3	0.35925	0.51399	0.97711	10829	1	0.20267	0.017997	0.03775	0.989922	786	1	0.20267		1.7448
Grip2	3	0.67773	0.73574	0.996501	15544	1	2.2453	0.017997	0.03775	0.989922	787	2	2.2453		1.7448
Ifi203	3	0.91681	0.91681	0.999999	19404	0	3.3536	0.01802	0.037797	0.989922	788	2	3.3536		1.74425
Pin1	3	0.3978	0.55296	0.98102	11529	1	0.71844	0.01807	0.037881	0.989922	789	1	0.71844		1.74304
Tdpoz2	3	0.90896	0.90895	0.999999	19232	0	2.9099	0.018074	0.037885	0.989922	790	2	2.9099		1.74295
Slc2a5	3	0.807	0.81651	0.999999	17285	1	3.0439	0.018092	0.037909	0.989922	791	2	3.0439		1.74251
Olfr550	3	0.991	0.99109	0.999999	21059	0	3.5478	0.018099	0.03792	0.989922	792	2	3.5478		1.74235
Elp2	3	0.94278	0.94292	0.999999	20026	0	2.5707	0.018118	0.037945	0.989922	793	2	2.5707		1.74189
Vmn1r219	3	0.54764	0.67432	0.994589	14175	1	2.7064	0.018135	0.037969	0.989922	794	2	2.7064		1.74148
Tspan33	3	0.073282	0.16849	0.791717	3403	1	2.2747	0.018167	0.038014	0.989922	795	2	2.2747		1.74072
Dyrk4	3	0.91429	0.91429	0.999999	19357	0	2.8355	0.018211	0.038089	0.989922	796	2	2.8355		1.73967
Gm1966	3	0.67773	0.73574	0.996501	15563	1	1.1412	0.018215	0.038096	0.989922	797	1	1.1412		1.73957
Cxcr3	3	0.9907	0.9908	0.999999	21051	0	3.3168	0.018273	0.038192	0.989922	798	2	3.3168		1.73819
Rasgrp2	3	0.57154	0.68459	0.9953	14401	1	3.0608	0.018294	0.038227	0.989922	799	2	3.0608		1.73769
Tspan5	3	0.57154	0.68459	0.9953	14370	1	0.18177	0.018361	0.038339	0.989922	800	1	0.18177		1.7361
Mien1	3	0.2233	0.3727	0.951692	7622	1	2.8589	0.018447	0.038483	0.989922	801	2	2.8589		1.73407
Hnrnph1	3	0.31702	0.47072	0.974486	10059	1	1.2598	0.018458	0.038503	0.989922	802	1	1.2598		1.73382
Haus2	3	0.40509	0.56035	0.987298	11866	2	-5.8315	0.018506	0.038583	0.989922	803	1	-5.8315		1.73269
Sntg2	3	0.78109	0.79809	0.999999	16914	1	3.667	0.018534	0.038628	0.989922	804	2	3.667		1.73203
Osgin1	3	0.9461	0.94624	0.999999	20094	0	2.9267	0.018549	0.038656	0.989922	805	2	2.9267		1.73168
Tpi1	3	0.27253	0.42438	0.96695	9046	1	2.7401	0.018555	0.038664	0.989922	806	2	2.7401		1.73154
Slc22a12	3	0.59329	0.69432	0.9953	14682	1	3.1999	0.018578	0.038706	0.989922	807	2	3.1999		1.731
Olfr1352	3	0.98067	0.98075	0.999999	20831	0	1.4681	0.018603	0.038746	0.989922	808	1	1.4681		1.73042
Siglec15	3	0.69019	0.74252	0.997227	15654	1	2.8247	0.01864	0.038808	0.989922	809	2	2.8247		1.72955
1700018B08Rik	3	0.27253	0.42438	0.96695	8813	1	2.8247	0.01864	0.038808	0.989922	810	2	2.8247		1.72955
Cpeb3	3	0.3923	0.54739	0.98102	11403	2	-4.163	0.018652	0.038829	0.989922	811	1	-4.163		1.72927
Proz	3	0.96676	0.96683	0.999999	20544	0	3.3153	0.018695	0.038907	0.989922	812	2	3.3153		1.72827
A430105I19Rik	3	0.43206	0.58734	0.988426	12183	2	-1.3309	0.0187	0.038917	0.989922	813	1	-1.3309		1.72816
Tnfrsf9	3	0.46445	0.61957	0.989566	12998	1	2.6908	0.018717	0.03895	0.989922	814	2	2.6908		1.72776
Amph	3	0.76745	0.78896	0.999999	16702	1	2.6908	0.018717	0.03895	0.989922	815	2	2.6908		1.72776
Omp	3	0.073282	0.16849	0.791717	2650	2	-0.44979	0.018748	0.039004	0.989922	816	1	-0.44979		1.72705
Tcea1	3	0.91578	0.91576	0.999999	19385	0	1.9114	0.018797	0.039086	0.989922	817	2	1.9114		1.72591
Gls	3	0.3978	0.55296	0.98102	11790	1	3.0436	0.018842	0.039169	0.989922	818	2	3.0436		1.72487
Nccrp1	3	0.065051	0.15169	0.791717	2250	2	-2.6332	0.018845	0.039174	0.989922	819	1	-2.6332		1.7248
Dnaaf1	3	0.073282	0.16849	0.791717	3971	2	-1.2023	0.018894	0.039262	0.989922	820	1	-1.2023		1.72368
Olfr411	3	0.71233	0.75499	0.999095	15998	1	2.6271	0.018934	0.03933	0.989922	821	2	2.6271		1.72276
Zfp326	3	0.94527	0.94539	0.999999	20079	0	3.271	0.018959	0.039379	0.989922	822	2	3.271		1.72218
Vmn2r115	3	0.84616	0.84816	0.999999	17968	1	2.5645	0.018974	0.039404	0.989922	823	2	2.5645		1.72184
2410124H12Rik	3	0.7402	0.77159	0.999999	16341	1	3.0378	0.018989	0.039428	0.989922	824	2	3.0378		1.7215
Foxd1	3	0.039334	0.096369	0.791717	1389	2	-1.2023	0.018991	0.03943	0.989922	825	1	-1.2023		1.72145
Olfr979	3	0.61367	0.70379	0.996413	14801	1	1.1168	0.019039	0.039505	0.989922	826	1	1.1168		1.72036
Flt3	3	0.64847	0.72075	0.996413	15206	1	3.0543	0.019092	0.039595	0.989922	827	2	3.0543		1.71915
2410137M14Rik	3	0.073282	0.16849	0.791717	2656	1	2.9613	0.019114	0.039634	0.989922	828	2	2.9613		1.71865
Gabra6	3	0.44034	0.59559	0.989566	12535	2	-2.0879	0.019136	0.03967	0.989922	829	1	-2.0879		1.71815
Macf1	3	0.078569	0.17917	0.798158	4511	2	-3.1385	0.019184	0.039746	0.989922	830	1	-3.1385		1.71706
Slc25a18	3	0.073282	0.16849	0.791717	2946	2	-1.2023	0.019233	0.03982	0.989922	831	1	-1.2023		1.71595
Ces2b	3	0.2233	0.3727	0.951692	7897	1	3.5818	0.019307	0.039932	0.989922	832	2	3.5818		1.71429
Olfr130	3	0.81594	0.82327	0.999999	17421	1	2.4792	0.019322	0.039962	0.989922	833	2	2.4792		1.71395
Cdc37	3	0.44421	0.5994	0.989566	12581	2	-2.417	0.01933	0.03997	0.989922	834	1	-2.417		1.71377
Atp6v0d1	3	0.9678	0.96784	0.999999	20562	0	3.3235	0.019359	0.04002	0.989922	835	2	3.3235		1.71312
Rgs19	3	0.46445	0.61957	0.989566	12918	1	3.0974	0.019374	0.04004	0.989922	836	2	3.0974		1.71278
Nos1ap	3	0.66377	0.72846	0.996413	15310	1	1.416	0.019378	0.040048	0.989922	837	1	1.416		1.71269
Akr1c6	3	0.67773	0.73574	0.996501	15493	1	2.7129	0.019422	0.040119	0.989922	838	2	2.7129		1.71171
Pcbp3	3	0.57154	0.68459	0.9953	14453	1	0.80838	0.019427	0.04013	0.989922	839	1	0.80838		1.71159
Prcp	3	0.80504	0.81505	0.999999	17244	1	3.3484	0.019553	0.04034	0.989922	840	2	3.3484		1.70879
Ttc8	3	0.74785	0.77639	0.999999	16397	1	0.38259	0.019572	0.040372	0.989922	841	1	0.38259		1.70836
Yif1b	3	0.31702	0.47072	0.974486	9928	1	2.3454	0.019572	0.040372	0.989922	842	2	2.3454		1.70836
Frmd7	3	0.75477	0.78073	0.999999	16482	1	0.8296	0.019572	0.040372	0.989922	843	1	0.8296		1.70836
Ogfr	3	0.96426	0.96437	0.999999	20490	0	3.4816	0.019643	0.040484	0.989922	844	2	3.4816		1.70679
Hars	3	0.84388	0.84618	0.999999	17912	1	2.1804	0.019693	0.040572	0.989922	845	2	2.1804		1.70569
Slc12a3	3	0.2233	0.3727	0.951692	7824	1	1.6625	0.019693	0.040572	0.989922	846	1	1.6625		1.70569
Ropn1	3	0.69019	0.74252	0.997227	15692	1	1.1659	0.019766	0.040692	0.989922	847	1	1.1659		1.70408
Iltifb	1	0.98023	0.98025	0.999999	20817	0	4.6778	0.019766	0.019765	0.977734	848	1	4.6778		1.70408
Cetn3	3	0.59329	0.69432	0.9953	14704	1	2.6989	0.019857	0.040846	0.989922	849	2	2.6989		1.70209
Slc4a1	3	0.7402	0.77159	0.999999	16303	1	2.6989	0.019857	0.040846	0.989922	850	2	2.6989		1.70209
Srgn	3	0.66377	0.72846	0.996413	15414	1	-0.12838	0.019862	0.040857	0.989922	851	1	-0.12838		1.70198
Tefm	3	0.27253	0.42438	0.96695	8950	1	0.0078572	0.019959	0.04101	0.989922	852	1	0.0078572		1.69986
Agtrap	3	0.72261	0.76099	0.999748	16076	1	3.1655	0.019966	0.041023	0.989922	853	2	3.1655		1.69971
Wnt2	3	0.63201	0.71261	0.996413	14924	1	2.811	0.020045	0.041158	0.989922	854	2	2.811		1.69799
Grhl3	3	0.4949	0.64977	0.992349	13595	1	1.2939	0.020056	0.041176	0.989922	855	1	1.2939		1.69776
Zmat2	3	0.2233	0.3727	0.951692	7630	2	-2.2937	0.020105	0.041266	0.989922	856	1	-2.2937		1.6967
Txndc9	3	0.35925	0.51399	0.97711	10696	1	2.5902	0.020125	0.041302	0.989922	857	2	2.5902		1.69626
Chst9	3	0.85277	0.85397	0.999999	18081	1	0.80838	0.020153	0.041349	0.989922	858	1	0.80838		1.69566
Hrh2	3	0.77695	0.79531	0.999999	16859	1	2.643	0.020174	0.041377	0.989922	859	2	2.643		1.69521
Apex1	3	0.95628	0.95647	0.999999	20317	0	1.334	0.020201	0.041429	0.989922	860	1	1.334		1.69463
Pabpc4	3	0.73179	0.76644	0.999748	16174	1	3.1262	0.020281	0.041567	0.989922	861	2	3.1262		1.69291
Timm17a	3	0.83414	0.8379	0.999999	17730	1	0.55907	0.020298	0.041596	0.989922	862	1	0.55907		1.69255
Fam102b	3	0.96562	0.96568	0.999999	20521	0	2.4528	0.020307	0.041616	0.989922	863	2	2.4528		1.69235
Zdbf2	3	0.61367	0.70379	0.996413	14877	1	2.4528	0.020307	0.041616	0.989922	864	2	2.4528		1.69235
Uap1l1	3	0.96935	0.96942	0.999999	20593	0	2.731	0.020338	0.041662	0.989922	865	2	2.731		1.69169
Fscn2	3	0.8927	0.89275	0.999999	18884	0	1.3102	0.020347	0.041674	0.989922	866	1	1.3102		1.6915
Fam135a	3	0.3978	0.55296	0.98102	11674	1	3.1081	0.020368	0.041711	0.989922	867	2	3.1081		1.69105
Vmn2r74	3	0.3978	0.55296	0.98102	11719	1	1.0951	0.020419	0.041805	0.989922	868	1	1.0951		1.68997
Man2a1	3	0.15191	0.2963	0.941637	6120	2	-4.163	0.020419	0.041805	0.989922	869	1	-4.163		1.68997
Cga	3	0.81855	0.8253	0.999999	17468	1	3.2563	0.020467	0.041884	0.989922	870	2	3.2563		1.68895
Rab3gap1	3	0.98017	0.98024	0.999999	20816	0	2.0744	0.020492	0.04193	0.989922	871	2	2.0744		1.68842
Trabd2b	3	0.95595	0.95613	0.999999	20307	0	3.5055	0.020528	0.041987	0.989922	872	2	3.5055		1.68765
Fam150a	3	0.94157	0.94164	0.999999	19995	0	0.83565	0.02054	0.042009	0.989922	873	1	0.83565		1.6874
Tex37	3	0.98318	0.98329	0.999999	20884	0	2.8364	0.020589	0.042093	0.989922	874	2	2.8364		1.68636
F7	3	0.98196	0.98209	0.999999	20854	0	2.2496	0.020605	0.04212	0.989922	875	2	2.2496		1.68603
Col20a1	3	0.85336	0.85452	0.999999	18093	1	2.9848	0.020632	0.042164	0.989922	876	2	2.9848		1.68546
Olfr1033	3	0.073282	0.16849	0.791717	4214	1	2.9512	0.020632	0.042164	0.989922	877	2	2.9512		1.68546
Prdm11	3	0.073282	0.16849	0.791717	2603	1	0.40529	0.020661	0.042211	0.989922	878	1	0.40529		1.68485
Aqp1	3	0.9234	0.92343	0.999999	19557	0	1.5389	0.020661	0.042211	0.989922	879	1	1.5389		1.68485
Cox10	3	0.74785	0.77639	0.999999	16454	1	2.8275	0.020674	0.042237	0.989922	880	2	2.8275		1.68458
Ferd3l	3	0.8901	0.89012	0.999999	18832	0	2.3556	0.020701	0.042288	0.989922	881	2	2.3556		1.68401
Mbnl2	3	0.94961	0.94975	0.999999	20185	0	2.5617	0.020751	0.042367	0.989922	882	2	2.5617		1.68296
Kirrel	3	0.72261	0.76099	0.999748	16061	1	1.8389	0.020782	0.042419	0.989922	883	1	1.8389		1.68231
Hnrnpm	3	0.073282	0.16849	0.791717	3797	2	-1.2023	0.020855	0.042542	0.989922	884	1	-1.2023		1.68079
Pycr2	3	0.49643	0.65126	0.993245	13726	2	-0.42277	0.020855	0.042542	0.989922	885	1	-0.42277		1.68079
Derl2	3	0.92513	0.92518	0.999999	19608	0	2.6703	0.020897	0.042607	0.989922	886	2	2.6703		1.67992
Scg5	3	0.2233	0.3727	0.951692	7581	2	-0.36124	0.020927	0.042663	0.989922	887	1	-0.36124		1.67929
Vmn1r57	3	0.5223	0.66372	0.994589	13921	1	2.903	0.020963	0.04273	0.989922	888	2	2.903		1.67855
Astl	3	0.77249	0.79231	0.999999	16775	1	0.94058	0.020976	0.042749	0.989922	889	1	0.94058		1.67828
Zfp90	3	0.42192	0.57729	0.988426	12066	2	-2.9046	0.021072	0.04291	0.989922	890	1	-2.9046		1.67629
Rasgrp3	3	0.073282	0.16849	0.791717	4247	1	2.9873	0.021129	0.04301	0.989922	891	2	2.9873		1.67512
1700024G13Rik	3	0.073282	0.16849	0.791717	2541	1	3.0058	0.021168	0.043073	0.989922	892	2	3.0058		1.67432
Gm5901	3	0.073282	0.16849	0.791717	3261	2	-1.2023	0.021169	0.043076	0.989922	893	1	-1.2023		1.6743
Sox4	3	0.63201	0.71261	0.996413	15027	1	3.0778	0.021175	0.043082	0.989922	894	2	3.0778		1.67418
Cab39l	3	0.98153	0.98162	0.999999	20849	0	3.2715	0.021214	0.043142	0.989922	895	2	3.2715		1.67338
Bpifb5	3	0.88433	0.88442	0.999999	18710	0	1.3513	0.021217	0.043149	0.989922	896	1	1.3513		1.67332
Atp6v1a	3	0.97483	0.97491	0.999999	20705	0	2.6558	0.02123	0.043167	0.989922	897	2	2.6558		1.67305
Fam154b	3	0.98125	0.98134	0.999999	20844	0	2.9605	0.021272	0.043236	0.989922	898	2	2.9605		1.67219
Cxcl12	3	0.96552	0.96557	0.999999	20516	0	2.6723	0.021363	0.043389	0.989922	899	2	2.6723		1.67034
Mthfd1l	3	0.70133	0.74874	0.997715	15815	1	1.5049	0.021411	0.043485	0.989922	900	1	1.5049		1.66936
Trp53inp1	3	0.81085	0.81938	0.999999	17345	1	2.6926	0.02142	0.043499	0.989922	901	2	2.6926		1.66918
Clptm1	3	0.94649	0.94664	0.999999	20105	0	3.0849	0.02144	0.043533	0.989922	902	2	3.0849		1.66878
Olfr586	3	0.75477	0.78073	0.999999	16504	1	2.6974	0.021479	0.04359	0.989922	903	2	2.6974		1.66799
Olfr904	3	0.13688	0.28008	0.941637	5897	2	-2.9079	0.021484	0.043597	0.989922	904	1	-2.9079		1.66788
Acss2	3	0.76745	0.78896	0.999999	16682	1	3.3114	0.021487	0.043602	0.989922	905	2	3.3114		1.66782
Patz1	3	0.83859	0.8416	0.999999	17819	1	0.33562	0.021556	0.043706	0.989922	906	1	0.33562		1.66643
Flt3l	3	0.59329	0.69432	0.9953	14651	1	2.9035	0.021577	0.043737	0.989922	907	2	2.9035		1.66601
Uhmk1	3	0.78839	0.80319	0.999999	16992	1	0.12711	0.021604	0.043782	0.989922	908	1	0.12711		1.66547
Zcchc2	3	0.2233	0.3727	0.951692	7877	1	2.5936	0.021683	0.043904	0.989922	909	2	2.5936		1.66388
Cc2d1a	3	0.79527	0.80801	0.999999	17092	1	3.3296	0.021722	0.043971	0.989922	910	2	3.3296		1.6631
Ccrl2	3	0.35791	0.51262	0.97711	10544	2	-4.756	0.021749	0.044015	0.989922	911	1	-4.756		1.66256
Snx15	3	0.63201	0.71261	0.996413	15068	1	2.8462	0.021785	0.04407	0.989922	912	2	2.8462		1.66184
Vmn2r101	3	0.97297	0.97301	0.999999	20662	0	2.5707	0.021798	0.044095	0.989922	913	2	2.5707		1.66158
Sppl3	3	0.31702	0.47072	0.974486	9700	1	0.17964	0.021846	0.044167	0.989922	914	1	0.17964		1.66063
Hist1h4i	2	0.97811	0.97806	0.999999	20778	0	2.8874	0.021892	0.040575	0.989922	915	2	2.8874		1.65971
1700008F21Rik	3	0.80887	0.81786	0.999999	17316	1	1.3514	0.021895	0.044251	0.989922	916	1	1.3514		1.65966
Pla2g4e	3	0.89205	0.89209	0.999999	18869	0	1.1174	0.021943	0.044335	0.989922	917	1	1.1174		1.6587
Il31	3	0.33698	0.49124	0.97711	10278	2	-4.0542	0.021991	0.044417	0.989922	918	1	-4.0542		1.65776
Gna11	3	0.93649	0.93658	0.999999	19886	0	2.7483	0.022017	0.044455	0.989922	919	2	2.7483		1.65724
1700001J03Rik	3	0.94204	0.94212	0.999999	20007	0	2.6511	0.02204	0.044489	0.989922	920	2	2.6511		1.65679
Slc39a3	3	0.54764	0.67432	0.994589	14160	1	2.8654	0.022072	0.044543	0.989922	921	2	2.8654		1.65616
Plk3	3	0.89702	0.89712	0.999999	18990	0	1.0093	0.022088	0.044558	0.989922	922	1	1.0093		1.65584
Scarb1	3	0.63201	0.71261	0.996413	14953	1	3.1639	0.022092	0.044566	0.989922	923	2	3.1639		1.65576
NonTargetingControlGuideForMouse_0484	1	0.97788	0.97789	0.999999	20775	0	4.821	0.022122	0.022064	0.984736	924	1	4.821		1.65518
Proser1	3	0.72261	0.76099	0.999748	16045	1	2.1127	0.022136	0.044639	0.989922	925	2	2.1127		1.6549
Nek9	3	0.79213	0.80578	0.999999	17079	1	2.5306	0.022175	0.044698	0.989922	926	2	2.5306		1.65414
Phrf1	3	0.87482	0.87495	0.999999	18504	1	1.574	0.022185	0.044714	0.989922	927	1	1.574		1.65394
Pcdhb1	3	0.98882	0.98895	0.999999	21009	0	2.0979	0.022257	0.044824	0.989922	928	2	2.0979		1.65253
Atp6v1g2	3	0.98352	0.98364	0.999999	20893	0	2.6264	0.022298	0.044893	0.989922	929	2	2.6264		1.65173
Cysltr2	3	0.8758	0.87593	0.999999	18530	0	2.663	0.02233	0.044947	0.989922	930	2	2.663		1.65111
Traf1	3	0.8753	0.87544	0.999999	18516	0	2.5768	0.022342	0.044967	0.989922	931	2	2.5768		1.65088
Ccdc38	3	0.073282	0.16849	0.791717	2816	1	2.6664	0.022366	0.045009	0.989922	932	2	2.6664		1.65041
Plekhm3	3	0.66377	0.72846	0.996413	15328	1	2.625	0.022402	0.045064	0.989922	933	2	2.625		1.64971
Olfr610	3	0.010447	0.027906	0.791717	387	2	-1.2023	0.022402	0.045064	0.989922	934	1	-1.2023		1.64971
Acsm4	3	0.073282	0.16849	0.791717	3980	1	1.5176	0.022475	0.045201	0.989922	935	1	1.5176		1.6483
Retsat	3	0.92963	0.9297	0.999999	19716	0	2.7699	0.022482	0.045213	0.989922	936	2	2.7699		1.64817
Mamdc4	3	0.99105	0.99114	0.999999	21062	0	2.8622	0.022521	0.045269	0.989922	937	2	2.8622		1.64741
Tatdn2	3	0.76745	0.78896	0.999999	16730	1	1.1815	0.022547	0.045304	0.989922	938	1	1.1815		1.64691
Nkx6-2	3	0.71233	0.75499	0.999095	15933	1	3.1415	0.022593	0.045374	0.989922	939	2	3.1415		1.64603
Sync	3	0.46445	0.61957	0.989566	12961	1	2.4528	0.022621	0.04542	0.989922	940	2	2.4528		1.64549
Cd207	3	0.63201	0.71261	0.996413	15060	1	3.1834	0.022633	0.045441	0.989922	941	2	3.1834		1.64526
Clec4a3	3	0.85574	0.85667	0.999999	18135	1	2.1209	0.022668	0.045494	0.989922	942	2	2.1209		1.64459
Fam210b	3	0.93633	0.93641	0.999999	19879	0	2.5134	0.022677	0.045514	0.989922	943	2	2.5134		1.64441
Armcx2	3	0.95446	0.95466	0.999999	20277	0	1.8757	0.022765	0.045673	0.989922	944	1	1.8757		1.64273
Pcdh12	3	0.57154	0.68459	0.9953	14432	1	0.26859	0.022765	0.045673	0.989922	945	1	0.26859		1.64273
Dnmt3a	3	0.96482	0.9649	0.999999	20503	0	2.76	0.022814	0.045758	0.989922	946	2	2.76		1.6418
Pddc1	3	0.99142	0.99151	0.999999	21069	0	3.4043	0.022858	0.045838	0.989922	947	2	3.4043		1.64096
Polg2	3	0.19542	0.34324	0.951692	7209	2	-3.3373	0.022958	0.04599	0.989922	948	1	-3.3373		1.63907
Rsg1	3	0.95601	0.9562	0.999999	20309	0	2.5597	0.022963	0.045999	0.989922	949	2	2.5597		1.63897
Zpbp2	3	0.93082	0.93085	0.999999	19732	0	2.5597	0.022963	0.045999	0.989922	950	2	2.5597		1.63897
Ap2s1	3	0.90285	0.90288	0.999999	19115	0	0.31936	0.023006	0.046069	0.989922	951	1	0.31936		1.63816
Gtf2f1	3	0.82879	0.83347	0.999999	17639	1	2.5964	0.023027	0.046099	0.989922	952	2	2.5964		1.63776
Snx32	3	0.83575	0.83921	0.999999	17765	1	2.2871	0.02308	0.046184	0.989922	953	2	2.2871		1.63676
Tex36	3	0.28874	0.44122	0.974486	9314	2	-3.8084	0.023103	0.04622	0.989922	954	1	-3.8084		1.63633
Prrg1	3	0.3978	0.55296	0.98102	11482	1	1.7487	0.023151	0.046302	0.989922	955	1	1.7487		1.63543
Plekha5	3	0.99103	0.99112	0.999999	21061	0	3.0804	0.023197	0.046378	0.989922	956	2	3.0804		1.63457
Nktr	3	0.34814	0.50258	0.97711	10442	2	-4.8886	0.023199	0.046382	0.989922	957	1	-4.8886		1.63453
Nudt18	3	0.5223	0.66372	0.994589	13852	1	0.93747	0.023248	0.046468	0.989922	958	1	0.93747		1.63361
Tmem170b	3	0.98943	0.98953	0.999999	21024	0	2.8345	0.023258	0.046478	0.989922	959	2	2.8345		1.63343
Zglp1	3	0.66377	0.72846	0.996413	15413	1	1.3795	0.023296	0.046534	0.989922	960	1	1.3795		1.63272
Casp8	3	0.93892	0.93904	0.999999	19936	0	3.3223	0.023335	0.04659	0.989922	961	2	3.3223		1.63199
Cyp3a16	3	0.27878	0.43096	0.971742	9193	2	-4.5309	0.023344	0.046602	0.989922	962	1	-4.5309		1.63182
NonTargetingControlGuideForMouse_0711	1	0.97664	0.97667	0.999999	20743	0	3.6295	0.023365	0.023299	0.984736	963	1	3.6295		1.63143
Prex1	3	0.93503	0.93512	0.999999	19842	0	2.4767	0.023393	0.046673	0.989922	964	2	2.4767		1.63091
Sh3bp2	3	0.83098	0.83531	0.999999	17678	1	2.5964	0.023404	0.046693	0.989922	965	2	2.5964		1.63071
Vwa7	3	0.35925	0.51399	0.97711	10913	1	2.5964	0.023404	0.046693	0.989922	966	2	2.5964		1.63071
Bdnf	3	0.73179	0.76644	0.999748	16159	1	3.3463	0.023432	0.046745	0.989922	967	2	3.3463		1.63019
Zfpm1	3	0.46445	0.61957	0.989566	13016	1	2.8535	0.023477	0.046816	0.989922	968	2	2.8535		1.62936
Nfatc1	3	0.46445	0.61957	0.989566	13028	1	2.8535	0.023477	0.046816	0.989922	969	2	2.8535		1.62936
Olfr646	3	0.66377	0.72846	0.996413	15420	1	1.5334	0.023489	0.04684	0.989922	970	1	1.5334		1.62914
Mfsd7a	3	0.75477	0.78073	0.999999	16505	1	2.9514	0.023538	0.046909	0.989922	971	2	2.9514		1.62823
Cxcr5	3	0.91763	0.91766	0.999999	19423	0	0.76125	0.023586	0.046992	0.989922	972	1	0.76125		1.62735
Calcb	3	0.82879	0.83347	0.999999	17641	1	2.8267	0.023624	0.047053	0.989922	973	2	2.8267		1.62665
Tbc1d10a	3	0.63201	0.71261	0.996413	15041	1	0.55435	0.023634	0.047073	0.989922	974	1	0.55435		1.62646
NonTargetingControlGuideForMouse_0560	1	0.97633	0.97635	0.999999	20738	0	3.3808	0.023667	0.02359	0.984736	975	1	3.3808		1.62586
Eif3k	3	0.17003	0.31598	0.941637	6656	2	-1.8488	0.023682	0.047161	0.989922	976	1	-1.8488		1.62558
Vmn2r59	3	0.97109	0.97112	0.999999	20624	0	2.4294	0.023689	0.047173	0.989922	977	2	2.4294		1.62545
Msra	3	0.90085	0.90093	0.999999	19065	0	0.46975	0.023731	0.047243	0.989922	978	1	0.46975		1.62468
Ifi204	3	0.90881	0.9088	0.999999	19228	0	3.0062	0.023767	0.047304	0.989922	979	2	3.0062		1.62403
Slc6a14	3	0.64847	0.72075	0.996413	15208	1	2.406	0.023779	0.047327	0.989922	980	2	2.406		1.62381
BC049715	3	0.051798	0.12379	0.791717	1886	2	-2.9079	0.023827	0.0474	0.989922	981	1	-2.9079		1.62293
Abhd5	3	0.88654	0.88659	0.999999	18759	0	1.929	0.023924	0.04756	0.989922	982	1	1.929		1.62117
NonTargetingControlGuideForMouse_0826	1	0.97607	0.97609	0.999999	20734	0	4.1421	0.023929	0.023847	0.984736	983	1	4.1421		1.62108
Tas2r131	3	0.98629	0.98642	0.999999	20948	0	1.8252	0.023972	0.047642	0.989922	984	1	1.8252		1.6203
Plce1	3	0.69019	0.74252	0.997227	15718	1	1.2449	0.02402	0.047709	0.989922	985	1	1.2449		1.61943
Tmtc2	3	0.9824	0.98252	0.999999	20868	0	2.6631	0.024038	0.047746	0.989922	986	2	2.6631		1.6191
F2r	3	0.92346	0.92349	0.999999	19558	0	2.6631	0.024038	0.047746	0.989922	987	2	2.6631		1.6191
Oprm1	3	0.87782	0.87793	0.999999	18584	0	2.5812	0.024157	0.047943	0.989922	988	2	2.5812		1.61696
Camk1d	3	0.96849	0.96856	0.999999	20577	0	2.3593	0.024189	0.047986	0.989922	989	2	2.3593		1.61638
Rab5c	3	0.90059	0.90068	0.999999	19061	0	0.92861	0.024189	0.047986	0.989922	990	1	0.92861		1.61638
Eftud2	3	0.33061	0.48469	0.97711	10197	2	-5.2261	0.024189	0.047986	0.989922	991	1	-5.2261		1.61638
Kcnu1	3	0.5223	0.66372	0.994589	13871	1	1.8226	0.024189	0.047986	0.989922	992	1	1.8226		1.61638
Zkscan2	3	0.83804	0.84114	0.999999	17806	1	2.6939	0.024289	0.048162	0.989922	993	2	2.6939		1.61459
Olfr447	3	0.35925	0.51399	0.97711	10694	1	0.3391	0.02431	0.048193	0.989922	994	1	0.3391		1.61422
Cdk18	3	0.71233	0.75499	0.999095	15946	1	2.8565	0.024355	0.048267	0.989922	995	2	2.8565		1.61341
AU019823	3	0.70133	0.74874	0.997715	15767	1	1.7334	0.024358	0.048272	0.989922	996	1	1.7334		1.61336
Adrbk2	3	0.99097	0.99106	0.999999	21056	0	2.342	0.024384	0.048315	0.989922	997	2	2.342		1.6129
Vrk3	3	0.97963	0.97969	0.999999	20807	0	2.7899	0.024407	0.048354	0.989922	998	2	2.7899		1.61249
Tesc	3	0.9609	0.96107	0.999999	20407	0	2.525	0.024442	0.048424	0.989922	999	2	2.525		1.61186
Gm711	3	0.9481	0.94825	0.999999	20144	0	1.2002	0.024455	0.048448	0.989922	1000	1	1.2002		1.61163
Lrg1	3	0.47296	0.62803	0.992349	13209	2	-0.61864	0.024503	0.048519	0.989922	1001	1	-0.61864		1.61078
Zscan22	3	0.9628	0.96292	0.999999	20451	0	2.0646	0.024551	0.048595	0.989922	1002	2	2.0646		1.60993
Ifih1	3	0.81594	0.82327	0.999999	17436	1	2.2516	0.024588	0.048652	0.989922	1003	2	2.2516		1.60928
Por	3	0.94639	0.94653	0.999999	20101	0	2.2516	0.024588	0.048652	0.989922	1004	2	2.2516		1.60928
Mos	3	0.15191	0.2963	0.941637	6109	2	-3.512	0.0246	0.048669	0.989922	1005	1	-3.512		1.60906
Slc28a2	3	0.93342	0.93351	0.999999	19789	0	3.2843	0.024625	0.048709	0.989922	1006	2	3.2843		1.60862
Yes1	3	0.96164	0.96178	0.999999	20433	0	2.5032	0.024648	0.048754	0.989922	1007	2	2.5032		1.60822
Olfr868	3	0.3978	0.55296	0.98102	11535	1	2.6827	0.02465	0.048757	0.989922	1008	2	2.6827		1.60818
Slamf6	3	0.3978	0.55296	0.98102	11637	1	3.0568	0.0247	0.048829	0.989922	1009	2	3.0568		1.6073
Spryd3	3	0.79527	0.80801	0.999999	17120	1	2.824	0.024713	0.048853	0.989922	1010	2	2.824		1.60707
St13	3	0.76135	0.78502	0.999999	16633	1	1.8477	0.024744	0.048907	0.989922	1011	2	1.8477		1.60653
Gcc2	3	0.073282	0.16849	0.791717	4227	2	-0.53973	0.024841	0.049064	0.989922	1012	1	-0.53973		1.60483
Zfp277	3	0.99192	0.992	0.999999	21082	0	2.8427	0.02485	0.049077	0.989922	1013	2	2.8427		1.60467
Fam57b	3	0.84656	0.84847	0.999999	17978	1	2.8776	0.02488	0.049135	0.989922	1014	2	2.8776		1.60415
NonTargetingControlGuideForMouse_0875	1	0.97511	0.97513	0.999999	20710	0	4.2201	0.024886	0.024795	0.986055	1015	1	4.2201		1.60404
Csf2rb2	3	0.8228	0.82873	0.999999	17542	1	2.8306	0.024889	0.04915	0.989922	1016	2	2.8306		1.60399
Atp5g2	3	0.27253	0.42438	0.96695	9025	1	2.9052	0.024926	0.04921	0.989922	1017	2	2.9052		1.60335
L1cam	3	0.073282	0.16849	0.791717	2594	1	0.6343	0.024937	0.049235	0.989922	1018	1	0.6343		1.60316
Eri1	3	0.073282	0.16849	0.791717	2705	2	-1.2023	0.024986	0.049315	0.989922	1019	1	-1.2023		1.6023
Rgs6	3	0.2233	0.3727	0.951692	8008	1	3.1216	0.025001	0.049344	0.989922	1020	2	3.1216		1.60204
Rnf41	3	0.35925	0.51399	0.97711	10768	1	2.8804	0.025022	0.049383	0.989922	1021	2	2.8804		1.60168
Runx2	3	0.91197	0.91198	0.999999	19301	0	2.8804	0.025022	0.049383	0.989922	1022	2	2.8804		1.60168
Nr1d2	3	0.90784	0.90786	0.999999	19206	0	2.8804	0.025022	0.049383	0.989922	1023	2	2.8804		1.60168
Sh3d21	3	0.96893	0.969	0.999999	20586	0	1.3108	0.025034	0.049399	0.989922	1024	1	1.3108		1.60147
Atf1	3	0.83225	0.83633	0.999999	17696	1	2.5987	0.025072	0.049466	0.989922	1025	2	2.5987		1.60081
Patl2	3	0.64047	0.71677	0.996413	15093	1	2.5987	0.025072	0.049466	0.989922	1026	2	2.5987		1.60081
Ifna4	3	0.073282	0.16849	0.791717	4225	1	2.5987	0.025072	0.049466	0.989922	1027	2	2.5987		1.60081
Slc12a9	3	0.59329	0.69432	0.9953	14587	1	1.2164	0.025082	0.049484	0.989922	1028	1	1.2164		1.60064
Git1	3	0.84657	0.84849	0.999999	17979	1	1.3166	0.02513	0.049551	0.989922	1029	1	1.3166		1.59981
Zmiz2	3	0.94688	0.94704	0.999999	20120	0	0.88302	0.025179	0.049635	0.989922	1030	1	0.88302		1.59896
Gpsm3	3	0.72261	0.76099	0.999748	16125	1	0.38688	0.025227	0.049713	0.989922	1031	1	0.38688		1.59813
Tcf4	3	0.17003	0.31598	0.941637	6423	1	3.1595	0.025262	0.049772	0.989922	1032	2	3.1595		1.59753
H2-M10.6	3	0.88389	0.884	0.999999	18701	0	1.369	0.025323	0.049865	0.989922	1033	1	1.369		1.59648
Slc2a12	3	0.7402	0.77159	0.999999	16324	1	2.1939	0.025372	0.049942	0.989922	1034	2	2.1939		1.59565
Dhrs3	3	0.35925	0.51399	0.97711	10663	1	2.7789	0.025401	0.049985	0.989922	1035	2	2.7789		1.59515
Prkch	3	0.47565	0.6307	0.992349	13244	2	-0.43452	0.02542	0.050018	0.989922	1036	1	-0.43452		1.59482
Trim6	3	0.57154	0.68459	0.9953	14380	1	2.626	0.02546	0.050089	0.989922	1037	2	2.626		1.59414
Nkd2	3	0.31913	0.4729	0.97711	10081	2	-3.512	0.025468	0.050104	0.989922	1038	1	-3.512		1.59401
Scfd2	3	0.27253	0.42438	0.96695	8985	1	2.6602	0.025498	0.050157	0.989922	1039	2	2.6602		1.59349
Usp19	3	0.2233	0.3727	0.951692	7777	1	2.2665	0.025516	0.050181	0.989922	1040	2	2.2665		1.59319
Tom1	3	0.46445	0.61957	0.989566	12865	1	2.3129	0.025557	0.050249	0.989922	1041	2	2.3129		1.59249
Ang2	3	0.092666	0.2068	0.851362	4954	2	-2.9079	0.025565	0.050261	0.989922	1042	1	-2.9079		1.59235
Ccna2	3	0.86375	0.86407	0.999999	18279	1	0.76188	0.025613	0.050342	0.989922	1043	1	0.76188		1.59154
Gm20865	2	0.97437	0.97435	0.999999	20696	0	2.4446	0.025628	0.04723	0.989922	1044	2	2.4446		1.59129
Drd3	3	0.95025	0.95044	0.999999	20199	0	3.0558	0.025684	0.050449	0.989922	1045	2	3.0558		1.59034
Pik3r2	3	0.46445	0.61957	0.989566	13021	1	1.4927	0.025709	0.05049	0.989922	1046	1	1.4927		1.58991
Srebf1	3	0.94123	0.9413	0.999999	19985	0	2.4411	0.025806	0.050634	0.989922	1047	2	2.4411		1.58828
Polr3g	3	0.27253	0.42438	0.96695	9063	1	2.3584	0.025854	0.050714	0.989922	1048	2	2.3584		1.58747
Rfc4	3	0.92758	0.92763	0.999999	19673	0	2.9314	0.025914	0.050814	0.989922	1049	2	2.9314		1.58647
Psat1	3	0.16661	0.31232	0.941637	6253	2	-3.1385	0.02595	0.05087	0.989922	1050	1	-3.1385		1.58586
Nell1	3	0.13688	0.28008	0.941637	5949	2	-3.8084	0.02595	0.05087	0.989922	1051	1	-3.8084		1.58586
Etl4	3	0.36301	0.51776	0.979888	11047	2	-3.6678	0.02595	0.05087	0.989922	1052	1	-3.6678		1.58586
Tmem106b	3	0.67773	0.73574	0.996501	15605	1	2.6788	0.026016	0.050985	0.989922	1053	2	2.6788		1.58476
C130074G19Rik	3	0.97847	0.97853	0.999999	20782	0	2.7626	0.026038	0.051019	0.989922	1054	2	2.7626		1.58439
Abcb6	3	0.43232	0.5876	0.988426	12211	1	1.0172	0.026047	0.051032	0.989922	1055	1	1.0172		1.58424
Ube2f	3	0.75477	0.78073	0.999999	16477	1	1.2153	0.026095	0.051111	0.989922	1056	1	1.2153		1.58344
Pbdc1	3	0.96288	0.963	0.999999	20453	0	2.675	0.02611	0.051141	0.989922	1057	2	2.675		1.58319
Aktip	3	0.073282	0.16849	0.791717	3709	1	1.9235	0.026191	0.051253	0.989922	1058	2	1.9235		1.58185
Il6st	3	0.5223	0.66372	0.994589	13896	1	2.87	0.026239	0.051333	0.989922	1059	2	2.87		1.58105
4833423E24Rik	3	0.35925	0.51399	0.97711	10736	1	1.8606	0.02624	0.051334	0.989922	1060	1	1.8606		1.58104
Gpx2	3	0.5223	0.66372	0.994589	13925	1	2.118	0.026288	0.051412	0.989922	1061	2	2.118		1.58024
NonTargetingControlGuideForMouse_0616	1	0.97368	0.97373	0.999999	20677	0	3.4965	0.026317	0.026241	0.988107	1062	1	3.4965		1.57976
Fer1l4	3	0.99189	0.99197	0.999999	21078	0	3.027	0.02632	0.051462	0.989922	1063	2	3.027		1.57971
Pdp1	3	0.93021	0.93025	0.999999	19724	0	2.8261	0.02638	0.051559	0.989922	1064	2	2.8261		1.57873
Src	3	0.2233	0.3727	0.951692	7843	1	2.7544	0.026419	0.051623	0.989922	1065	2	2.7544		1.57808
Cux1	3	0.27253	0.42438	0.96695	8786	1	3.0736	0.026428	0.051637	0.989922	1066	2	3.0736		1.57794
Cyp4a31	3	0.98897	0.98908	0.999999	21011	0	2.7267	0.026471	0.051705	0.989922	1067	2	2.7267		1.57723
Rnf149	3	0.54764	0.67432	0.994589	14185	1	0.94645	0.026481	0.051723	0.989922	1068	1	0.94645		1.57707
Jph4	3	0.87562	0.87576	0.999999	18524	0	2.9803	0.026509	0.051771	0.989922	1069	2	2.9803		1.57661
Btn1a1	3	0.31702	0.47072	0.974486	10058	1	1.9705	0.026529	0.051798	0.989922	1070	1	1.9705		1.57628
Ggh	3	0.42955	0.58485	0.988426	12148	2	-2.4549	0.026577	0.051884	0.989922	1071	1	-2.4549		1.57549
Tbxa2r	3	0.35925	0.51399	0.97711	10755	1	2.6007	0.026578	0.051886	0.989922	1072	2	2.6007		1.57548
Klra15	3	0.86268	0.86307	0.999999	18255	1	3.4365	0.0266	0.05192	0.989922	1073	2	3.4365		1.57512
Npc1	3	0.71233	0.75499	0.999095	15909	1	2.5185	0.026617	0.051943	0.989922	1074	2	2.5185		1.57484
Cd5l	3	0.17003	0.31598	0.941637	6732	1	2.5185	0.026617	0.051943	0.989922	1075	2	2.5185		1.57484
Tuba4a	3	0.32307	0.47696	0.97711	10090	2	-4.4474	0.026625	0.051961	0.989922	1076	1	-4.4474		1.57471
Raver1	3	0.46445	0.61957	0.989566	13066	1	2.8194	0.026634	0.051973	0.989922	1077	2	2.8194		1.57456
Scgb3a1	3	0.7402	0.77159	0.999999	16356	1	2.4713	0.026656	0.052009	0.989922	1078	2	2.4713		1.57421
Pxn	3	0.9824	0.98252	0.999999	20867	0	2.4833	0.026722	0.052122	0.989922	1079	2	2.4833		1.57313
Atp2c1	3	0.073282	0.16849	0.791717	4004	1	2.771	0.026747	0.052151	0.989922	1080	2	2.771		1.57272
Syngr4	3	0.81983	0.82636	0.999999	17490	1	2.9112	0.026764	0.052178	0.989922	1081	2	2.9112		1.57245
Gyk	3	0.66377	0.72846	0.996413	15409	1	0.22936	0.02677	0.052188	0.989922	1082	1	0.22936		1.57235
Clip3	3	0.2233	0.3727	0.951692	7699	1	2.7462	0.026786	0.052213	0.989922	1083	2	2.7462		1.57209
Acad9	3	0.70133	0.74874	0.997715	15863	1	2.6738	0.026786	0.052213	0.989922	1084	2	2.6738		1.57209
Serpina6	3	0.073282	0.16849	0.791717	2810	1	3.1343	0.026799	0.052228	0.989922	1085	2	3.1343		1.57188
Usp51	3	0.78839	0.80319	0.999999	17000	1	3.1684	0.026816	0.052249	0.989922	1086	2	3.1684		1.57161
Lrrc10	3	0.2233	0.3727	0.951692	7807	1	1.7658	0.026818	0.052252	0.989922	1087	1	1.7658		1.57157
Slc25a32	3	0.98602	0.98615	0.999999	20942	0	3.3137	0.026825	0.052265	0.989922	1088	2	3.3137		1.57146
Cox8c	3	0.96466	0.96474	0.999999	20499	0	2.5565	0.026846	0.052302	0.989922	1089	2	2.5565		1.57112
Olfr1257	3	0.54764	0.67432	0.994589	14178	1	2.7931	0.026894	0.052385	0.989922	1090	2	2.7931		1.57034
Hs3st2	3	0.27253	0.42438	0.96695	8973	1	2.9024	0.026911	0.052414	0.989922	1091	2	2.9024		1.57007
Pou3f3	3	0.54764	0.67432	0.994589	14145	1	1.1318	0.026914	0.052419	0.989922	1092	1	1.1318		1.57002
Copz2	3	0.19542	0.34324	0.951692	7134	2	-3.6678	0.026987	0.05253	0.989922	1093	1	-3.6678		1.56885
Mocs2	3	0.98711	0.98724	0.999999	20970	0	2.8898	0.027002	0.052558	0.989922	1094	2	2.8898		1.5686
Rnft2	3	0.96414	0.96423	0.999999	20487	0	3.0494	0.027015	0.052577	0.989922	1095	2	3.0494		1.5684
Ift81	3	0.85141	0.85275	0.999999	18054	1	2.6258	0.027037	0.052613	0.989922	1096	2	2.6258		1.56804
Sprn	3	0.25689	0.40805	0.96695	8460	2	-2.6332	0.027059	0.052654	0.989922	1097	1	-2.6332		1.56769
Lag3	3	0.93033	0.93037	0.999999	19727	0	2.4112	0.027063	0.052659	0.989922	1098	2	2.4112		1.56762
Col9a1	3	0.54764	0.67432	0.994589	14198	1	2.4112	0.027063	0.052659	0.989922	1099	2	2.4112		1.56762
Sorcs2	3	0.76464	0.78712	0.999999	16665	1	2.6578	0.027089	0.0527	0.989922	1100	2	2.6578		1.56721
Wipf3	3	0.16661	0.31232	0.941637	6160	2	-2.9079	0.027107	0.052716	0.989922	1101	1	-2.9079		1.56692
Zfp322a	3	0.98708	0.98721	0.999999	20969	0	2.6851	0.027141	0.052768	0.989922	1102	2	2.6851		1.56637
Lrrc56	3	0.57154	0.68459	0.9953	14435	1	2.5879	0.027163	0.052812	0.989922	1103	2	2.5879		1.56602
Cwc25	3	0.073282	0.16849	0.791717	3318	1	2.3556	0.027181	0.052847	0.989922	1104	2	2.3556		1.56573
Tspan10	3	0.43232	0.5876	0.988426	12228	1	0.56293	0.027227	0.052909	0.989922	1105	1	0.56293		1.565
March6	3	0.073282	0.16849	0.791717	2584	2	-1.2023	0.027227	0.052909	0.989922	1106	1	-1.2023		1.565
Hist1h2aa	3	0.2233	0.3727	0.951692	7801	1	1.1828	0.027227	0.052909	0.989922	1107	1	1.1828		1.565
Sdccag3	3	0.63201	0.71261	0.996413	15028	1	3.0665	0.027233	0.052916	0.989922	1108	2	3.0665		1.5649
Vmn1r56	3	0.2233	0.3727	0.951692	7972	1	2.9634	0.027246	0.052938	0.989922	1109	2	2.9634		1.5647
Apbb2	3	0.073282	0.16849	0.791717	3187	1	2.9634	0.027246	0.052938	0.989922	1110	2	2.9634		1.5647
Ptprq	3	0.98115	0.98122	0.999999	20843	0	3.1287	0.027259	0.052959	0.989922	1111	2	3.1287		1.56449
Olfr872	3	0.66377	0.72846	0.996413	15381	1	0.013906	0.027348	0.053106	0.989922	1112	1	0.013906		1.56307
Acot1	3	0.27253	0.42438	0.96695	8860	1	2.453	0.02739	0.053173	0.989922	1113	2	2.453		1.56241
Tssk6	3	0.3978	0.55296	0.98102	11742	1	2.0948	0.027396	0.053184	0.989922	1114	1	2.0948		1.56231
Entpd1	3	0.83993	0.84277	0.999999	17845	1	1.5653	0.027444	0.053252	0.989922	1115	1	1.5653		1.56155
Obfc1	3	0.92412	0.92415	0.999999	19576	0	2.7295	0.027451	0.053258	0.989922	1116	2	2.7295		1.56144
Pdk4	3	0.99203	0.99212	0.999999	21088	0	3.2807	0.027478	0.053299	0.989922	1117	2	3.2807		1.56101
Olfr1474	3	0.95258	0.95278	0.999999	20250	0	1.5955	0.027492	0.053321	0.989922	1118	1	1.5955		1.56079
Pttg1	3	0.028342	0.07135	0.791717	1048	2	-1.2023	0.027541	0.053396	0.989922	1119	1	-1.2023		1.56002
Tmod2	3	0.4949	0.64977	0.992349	13570	1	2.5344	0.027565	0.053441	0.989922	1120	2	2.5344		1.55964
Stap1	3	0.87633	0.87644	0.999999	18537	0	1.7231	0.027613	0.053521	0.989922	1121	1	1.7231		1.55889
Mrpl48	3	0.88772	0.88779	0.999999	18785	0	0.61955	0.027685	0.05364	0.989922	1122	1	0.61955		1.55776
Foxi2	3	0.2233	0.3727	0.951692	8004	1	2.3898	0.027723	0.0537	0.989922	1123	2	2.3898		1.55716
Krtdap	3	0.4949	0.64977	0.992349	13527	1	2.6655	0.027745	0.053734	0.989922	1124	2	2.6655		1.55682
Sfr1	3	0.95522	0.95541	0.999999	20293	0	2.9463	0.027758	0.053753	0.989922	1125	2	2.9463		1.55661
Mib2	3	0.46445	0.61957	0.989566	12965	1	1.3234	0.027781	0.053788	0.989922	1126	1	1.3234		1.55625
Hsd3b1	3	0.3978	0.55296	0.98102	11569	1	0.016799	0.027781	0.053788	0.989922	1127	1	0.016799		1.55625
Gne	3	0.59329	0.69432	0.9953	14604	1	1.2996	0.027781	0.053788	0.989922	1128	1	1.2996		1.55625
Elfn2	3	0.20879	0.35748	0.951692	7282	2	-4.3587	0.027878	0.053941	0.989922	1129	1	-4.3587		1.55474
Arhgap30	3	0.018523	0.04795	0.791717	680	2	-1.2023	0.027926	0.054021	0.989922	1130	1	-1.2023		1.55399
4930562C15Rik	3	0.81934	0.82596	0.999999	17480	1	1.8221	0.027974	0.054095	0.989922	1131	2	1.8221		1.55325
Gng8	3	0.17003	0.31598	0.941637	6745	1	2.8218	0.028019	0.054165	0.989922	1132	2	2.8218		1.55255
Anks1b	3	0.87511	0.87525	0.999999	18513	0	0.80838	0.028022	0.054171	0.989922	1133	1	0.80838		1.5525
BC030307	3	0.79213	0.80578	0.999999	17058	1	0.6887	0.02807	0.054245	0.989922	1134	1	0.6887		1.55176
Cdk5rap1	3	0.5223	0.66372	0.994589	13878	1	3.2533	0.028094	0.054279	0.989922	1135	2	3.2533		1.55139
Uros	3	0.99232	0.9924	0.999999	21091	0	3.0543	0.028187	0.05443	0.989922	1136	2	3.0543		1.54995
Bub3	3	0.79799	0.80993	0.999999	17163	1	2.798	0.0282	0.054444	0.989922	1137	2	2.798		1.54975
Ino80b	3	0.4949	0.64977	0.992349	13633	1	0.76564	0.028215	0.054466	0.989922	1138	1	0.76564		1.54952
Zscan20	3	0.27253	0.42438	0.96695	9097	1	2.9299	0.028215	0.054466	0.989922	1139	2	2.9299		1.54952
Hist3h2a	3	0.47508	0.63015	0.992349	13236	2	-0.90287	0.028215	0.054466	0.989922	1140	1	-0.90287		1.54952
Vmn1r58	3	0.54764	0.67432	0.994589	14179	1	2.6815	0.028218	0.054468	0.989922	1141	2	2.6815		1.54947
Ang5	3	0.31702	0.47072	0.974486	9707	1	1.3146	0.028311	0.054617	0.989922	1142	1	1.3146		1.54804
Rtn4ip1	3	0.73179	0.76644	0.999748	16160	1	0.73257	0.028359	0.054692	0.989922	1143	1	0.73257		1.54731
Akr1c13	3	0.87019	0.87033	0.999999	18418	1	1.5829	0.028407	0.054771	0.989922	1144	1	1.5829		1.54657
Aco1	3	0.3978	0.55296	0.98102	11786	1	2.996	0.02844	0.054826	0.989922	1145	2	2.996		1.54607
Csf2	3	0.46445	0.61957	0.989566	12845	1	3.1038	0.028466	0.054868	0.989922	1146	2	3.1038		1.54567
Colgalt2	3	0.59329	0.69432	0.9953	14513	1	3.0075	0.028475	0.054885	0.989922	1147	2	3.0075		1.54554
Olfr191	3	0.57154	0.68459	0.9953	14328	1	2.1763	0.028479	0.05489	0.989922	1148	2	2.1763		1.54548
Commd3	3	0.2233	0.3727	0.951692	7861	2	-2.2937	0.028479	0.05489	0.989922	1149	1	-2.2937		1.54548
Abhd17b	3	0.80504	0.81505	0.999999	17262	1	1.8244	0.0286	0.055081	0.989922	1150	1	1.8244		1.54363
Gm5617	3	0.15191	0.2963	0.941637	5987	2	-3.6678	0.0286	0.055081	0.989922	1151	1	-3.6678		1.54363
Olfr875	3	0.66377	0.72846	0.996413	15308	1	0.53848	0.0286	0.055081	0.989922	1152	1	0.53848		1.54363
H2-Oa	3	0.98622	0.98635	0.999999	20946	0	2.6738	0.028696	0.055239	0.989922	1153	2	2.6738		1.54218
Prune	3	0.85269	0.8539	0.999999	18079	1	2.6631	0.028743	0.055328	0.989922	1154	2	2.6631		1.54147
1110059G10Rik	3	0.61367	0.70379	0.996413	14767	1	2.6832	0.028744	0.055328	0.989922	1155	2	2.6832		1.54145
C330027C09Rik	3	0.43232	0.5876	0.988426	12241	1	2.5087	0.02884	0.05547	0.989922	1156	2	2.5087		1.54
Olfr60	3	0.7402	0.77159	0.999999	16330	1	1.7797	0.028937	0.055608	0.989922	1157	1	1.7797		1.53855
Ank2	3	0.31702	0.47072	0.974486	9852	1	3.0909	0.02894	0.055614	0.989922	1158	2	3.0909		1.5385
4931440L10Rik	3	0.43232	0.5876	0.988426	12373	1	2.6356	0.028962	0.05565	0.989922	1159	2	2.6356		1.53817
Nsmce2	3	0.8823	0.88239	0.999999	18676	0	2.6356	0.028962	0.05565	0.989922	1160	2	2.6356		1.53817
Rimklb	3	0.38977	0.54482	0.98102	11378	2	-4.3587	0.029009	0.055733	0.989922	1161	1	-4.3587		1.53747
Wdr3	3	0.88062	0.88069	0.999999	18640	0	1.1682	0.029009	0.055733	0.989922	1162	1	1.1682		1.53747
Map9	3	0.48472	0.63968	0.992349	13345	2	-0.41556	0.029081	0.055861	0.989922	1163	1	-0.41556		1.53639
Gm10639	3	0.073282	0.16849	0.791717	4017	1	0.21667	0.029129	0.055946	0.989922	1164	1	0.21667		1.53567
Gcm2	3	0.29814	0.45105	0.974486	9405	2	-3.1385	0.029177	0.056025	0.989922	1165	1	-3.1385		1.53496
4930549C01Rik	3	0.94707	0.94722	0.999999	20124	0	2.9242	0.029227	0.056106	0.989922	1166	2	2.9242		1.53422
Cacng8	3	0.67773	0.73574	0.996501	15476	1	2.5155	0.029254	0.056156	0.989922	1167	2	2.5155		1.53381
Fcnb	3	0.073282	0.16849	0.791717	4158	2	-1.2023	0.029273	0.056181	0.989922	1168	1	-1.2023		1.53353
Rfpl3s	3	0.97549	0.97556	0.999999	20719	0	2.064	0.029304	0.056229	0.989922	1169	2	2.064		1.53307
Prdx6	3	0.37445	0.52939	0.98102	11171	2	-4.6099	0.029322	0.056261	0.989922	1170	1	-4.6099		1.53281
Rnd1	3	0.5223	0.66372	0.994589	13850	1	1.3451	0.02937	0.056345	0.989922	1171	1	1.3451		1.5321
Ttll5	3	0.2233	0.3727	0.951692	7647	1	2.8593	0.029376	0.056354	0.989922	1172	2	2.8593		1.53201
Fgf18	3	0.35925	0.51399	0.97711	10715	1	1.5402	0.029466	0.056502	0.989922	1173	1	1.5402		1.53068
Wdr24	3	0.46445	0.61957	0.989566	12858	1	2.1395	0.029489	0.056539	0.989922	1174	2	2.1395		1.53034
Olfr78	3	0.66377	0.72846	0.996413	15368	1	2.1395	0.029489	0.056539	0.989922	1175	2	2.1395		1.53034
Zc3h7a	3	0.86957	0.86974	0.999999	18407	1	1.0832	0.029514	0.056573	0.989922	1176	1	1.0832		1.52997
Gm11570	3	0.98258	0.98271	0.999999	20873	0	2.222	0.02953	0.056604	0.989922	1177	2	2.222		1.52974
Trmt6	3	0.87443	0.87459	0.999999	18499	1	2.6783	0.029544	0.056625	0.989922	1178	2	2.6783		1.52953
Anxa11	3	0.2233	0.3727	0.951692	7779	1	0.89084	0.029562	0.056649	0.989922	1179	1	0.89084		1.52927
Ccni	3	0.12214	0.26183	0.935224	5667	2	-1.8488	0.02961	0.056721	0.989922	1180	1	-1.8488		1.52856
Srek1	3	0.7402	0.77159	0.999999	16357	1	2.9157	0.029634	0.056766	0.989922	1181	2	2.9157		1.52821
Mtdh	3	0.61367	0.70379	0.996413	14776	1	-0.066623	0.029658	0.056798	0.989922	1182	1	-0.066623		1.52786
Anxa1	3	0.95161	0.95179	0.999999	20233	0	2.7433	0.029698	0.056866	0.989922	1183	2	2.7433		1.52727
Chn2	3	0.4949	0.64977	0.992349	13661	1	0.39325	0.029706	0.056881	0.989922	1184	1	0.39325		1.52716
Gpr82	3	0.17003	0.31598	0.941637	6585	2	-1.8488	0.029754	0.056962	0.989922	1185	1	-1.8488		1.52645
Rasgrf2	3	0.71233	0.75499	0.999095	15911	1	1.7621	0.029875	0.057145	0.989922	1186	1	1.7621		1.52469
Anapc13	3	0.27253	0.42438	0.96695	9059	2	-2.6332	0.029875	0.057145	0.989922	1187	1	-2.6332		1.52469
Stoml1	3	0.98447	0.98462	0.999999	20914	0	2.5295	0.029875	0.057145	0.989922	1188	2	2.5295		1.52469
Hn1	3	0.5223	0.66372	0.994589	13889	1	2.4834	0.02992	0.057219	0.989922	1189	2	2.4834		1.52404
Tubgcp4	3	0.83833	0.84137	0.999999	17811	1	2.6443	0.029957	0.057276	0.989922	1190	2	2.6443		1.5235
Fli1	3	0.33061	0.48469	0.97711	10231	2	-5.2261	0.029995	0.057341	0.989922	1191	1	-5.2261		1.52295
9430069I07Rik	3	0.92577	0.9258	0.999999	19624	0	1.1643	0.030043	0.05742	0.989922	1192	1	1.1643		1.52226
Zfp30	3	0.86693	0.86713	0.999999	18368	1	0.30072	0.030091	0.057501	0.989922	1193	1	0.30072		1.52156
Sun1	3	0.93318	0.93326	0.999999	19785	0	2.7362	0.030126	0.057558	0.989922	1194	2	2.7362		1.52106
Lpp	3	0.96778	0.96782	0.999999	20561	0	1.7909	0.030139	0.057583	0.989922	1195	1	1.7909		1.52087
Ulk4	3	0.5223	0.66372	0.994589	13920	1	2.2804	0.030144	0.057591	0.989922	1196	2	2.2804		1.5208
Kcnk4	3	0.84776	0.84955	0.999999	18000	1	2.4362	0.030208	0.057711	0.989922	1197	2	2.4362		1.51988
Akap11	3	0.63201	0.71261	0.996413	14926	1	2.9315	0.030254	0.05778	0.989922	1198	2	2.9315		1.51922
Dock1	3	0.57154	0.68459	0.9953	14415	1	1.5775	0.030259	0.057787	0.989922	1199	1	1.5775		1.51915
Cwf19l1	3	0.80887	0.81786	0.999999	17313	1	0.19443	0.030259	0.057787	0.989922	1200	1	0.19443		1.51915
Hey2	3	0.078569	0.17917	0.798158	4629	2	-2.2937	0.030259	0.057787	0.989922	1201	1	-2.2937		1.51915
NonTargetingControlGuideForMouse_0692	1	0.96965	0.96975	0.999999	20599	0	4.9589	0.030349	0.030237	0.989922	1202	1	4.9589		1.51786
Pgap2	3	0.073282	0.16849	0.791717	3527	1	2.8067	0.030363	0.057948	0.989922	1203	2	2.8067		1.51766
Ttc17	3	0.47169	0.62678	0.992349	13194	2	-0.52327	0.030379	0.057968	0.989922	1204	1	-0.52327		1.51743
1700084C01Rik	3	0.96111	0.96128	0.999999	20417	0	2.1659	0.030427	0.058044	0.989922	1205	2	2.1659		1.51674
Olfr154	3	0.073282	0.16849	0.791717	3756	1	1.5657	0.030476	0.058117	0.989922	1206	1	1.5657		1.51604
Htra2	3	0.97742	0.97748	0.999999	20759	0	3.0076	0.030483	0.05813	0.989922	1207	2	3.0076		1.51594
Dnajc6	3	0.89668	0.89681	0.999999	18985	0	2.5085	0.030515	0.058185	0.989922	1208	2	2.5085		1.51549
Pstpip2	3	0.073282	0.16849	0.791717	3601	1	2.2159	0.030524	0.058197	0.989922	1209	1	2.2159		1.51536
Oas1d	3	0.30694	0.46031	0.974486	9547	2	-3.3373	0.030572	0.058271	0.989922	1210	1	-3.3373		1.51468
Commd5	3	0.73179	0.76644	0.999748	16172	1	2.7038	0.030579	0.058278	0.989922	1211	2	2.7038		1.51458
Nppa	3	0.073282	0.16849	0.791717	2815	1	2.8357	0.030611	0.058331	0.989922	1212	2	2.8357		1.51412
Tsnaxip1	3	0.98955	0.98967	0.999999	21027	0	2.2099	0.03062	0.058352	0.989922	1213	2	2.2099		1.51399
Vmn2r105	3	0.79213	0.80578	0.999999	17064	1	0.98007	0.030668	0.058426	0.989922	1214	1	0.98007		1.51331
Olfr460	3	0.46445	0.61957	0.989566	12988	1	1.8214	0.030764	0.058581	0.989922	1215	1	1.8214		1.51196
Lenep	3	0.40795	0.56319	0.988426	11895	2	-4.8886	0.030812	0.058657	0.989922	1216	1	-4.8886		1.51128
Slc7a1	3	0.97786	0.97791	0.999999	20774	0	2.3771	0.03086	0.058731	0.989922	1217	2	2.3771		1.5106
Vmn1r169	3	0.91342	0.91343	0.999999	19338	0	2.3239	0.03093	0.058849	0.989922	1218	2	2.3239		1.50962
Stard8	3	0.69019	0.74252	0.997227	15653	1	0.28946	0.03098	0.05893	0.989922	1219	1	0.28946		1.50892
Pars2	3	0.91236	0.91236	0.999999	19314	0	2.1904	0.03098	0.05893	0.989922	1220	2	2.1904		1.50892
Szt2	3	0.073282	0.16849	0.791717	4108	1	2.738	0.031059	0.059054	0.989922	1221	2	2.738		1.50781
Med12	3	0.2233	0.3727	0.951692	7880	2	-2.2937	0.031076	0.059082	0.989922	1222	1	-2.2937		1.50757
4930579G24Rik	3	0.59329	0.69432	0.9953	14643	1	1.2541	0.031076	0.059082	0.989922	1223	1	1.2541		1.50757
A830018L16Rik	3	0.75477	0.78073	0.999999	16525	1	1.8023	0.031148	0.059204	0.989922	1224	1	1.8023		1.50657
Iqcg	3	0.66377	0.72846	0.996413	15354	1	-0.18969	0.031196	0.059279	0.989922	1225	1	-0.18969		1.5059
Prpf38a	3	0.98698	0.9871	0.999999	20967	0	1.9204	0.031244	0.059358	0.989922	1226	2	1.9204		1.50523
Cphx1	3	0.98903	0.98914	0.999999	21015	0	2.4949	0.031249	0.059368	0.989922	1227	2	2.4949		1.50516
Itih4	3	0.98037	0.98044	0.999999	20820	0	2.7895	0.031268	0.059402	0.989922	1228	2	2.7895		1.5049
Atxn1l	3	0.89923	0.89935	0.999999	19037	0	2.6672	0.031287	0.059433	0.989922	1229	2	2.6672		1.50464
Magea2	3	0.91898	0.91901	0.999999	19447	0	2.0267	0.031316	0.059477	0.989922	1230	1	2.0267		1.50423
Fgf5	3	0.85393	0.85505	0.999999	18105	1	0.31011	0.031316	0.059477	0.989922	1231	1	0.31011		1.50423
Psma8	3	0.98677	0.9869	0.999999	20961	0	2.5591	0.031333	0.059506	0.989922	1232	2	2.5591		1.504
NonTargetingControlGuideForMouse_0295	1	0.96865	0.96876	0.999999	20581	0	4.7112	0.031347	0.031236	0.989922	1233	1	4.7112		1.5038
Aqp9	3	0.85071	0.85211	0.999999	18043	1	2.4531	0.031459	0.059696	0.989922	1234	2	2.4531		1.50226
Mfsd12	3	0.98066	0.98074	0.999999	20830	0	1.8702	0.031505	0.059777	0.989922	1235	2	1.8702		1.50162
Cdh22	3	0.35925	0.51399	0.97711	10733	2	-3.1385	0.031509	0.059784	0.989922	1236	1	-3.1385		1.50157
Nadsyn1	3	0.17003	0.31598	0.941637	6529	1	0.38108	0.031509	0.059784	0.989922	1237	1	0.38108		1.50157
Pdha2	3	0.27253	0.42438	0.96695	9108	1	2.254	0.031552	0.059852	0.989922	1238	2	2.254		1.50097
Car9	3	0.078569	0.17917	0.798158	4524	2	-2.6332	0.031581	0.059901	0.989922	1239	1	-2.6332		1.50057
Rhpn1	3	0.92082	0.92084	0.999999	19488	0	2.5843	0.03165	0.060005	0.989922	1240	2	2.5843		1.49963
Trim34a	3	0.22186	0.37119	0.951692	7496	2	-4.2641	0.031677	0.060038	0.989922	1241	1	-4.2641		1.49926
Rad51b	3	0.073282	0.16849	0.791717	3134	2	-1.2023	0.031725	0.060127	0.989922	1242	1	-1.2023		1.4986
Ifna11	3	0.76135	0.78502	0.999999	16612	1	3.2828	0.031744	0.060154	0.989922	1243	2	3.2828		1.49834
H2-Ke2	3	0.17003	0.31598	0.941637	6713	1	2.3741	0.031821	0.060272	0.989922	1244	2	2.3741		1.49729
Sele	3	0.98473	0.98488	0.999999	20919	0	2.6807	0.031842	0.060305	0.989922	1245	2	2.6807		1.497
Fam216b	3	0.61367	0.70379	0.996413	14766	1	2.9795	0.031968	0.060507	0.989922	1246	2	2.9795		1.49528
Zfp1	3	0.5223	0.66372	0.994589	13865	1	0.37124	0.031989	0.060536	0.989922	1247	1	0.37124		1.495
Sec24a	3	0.31702	0.47072	0.974486	9938	1	1.9487	0.031989	0.060536	0.989922	1248	1	1.9487		1.495
Gpr110	3	0.17003	0.31598	0.941637	6552	1	2.8097	0.032006	0.060568	0.989922	1249	2	2.8097		1.49477
Tdp1	3	0.64847	0.72075	0.996413	15202	1	2.5477	0.03203	0.060611	0.989922	1250	2	2.5477		1.49444
Cenpu	3	0.97591	0.97599	0.999999	20727	0	2.9335	0.032044	0.060629	0.989922	1251	2	2.9335		1.49425
Wdr91	3	0.073282	0.16849	0.791717	3330	1	1.6182	0.032061	0.060662	0.989922	1252	1	1.6182		1.49402
Ankk1	3	0.9771	0.97717	0.999999	20754	0	2.7175	0.032119	0.060754	0.989922	1253	2	2.7175		1.49324
Gm2022	3	0.7402	0.77159	0.999999	16294	1	2.7175	0.032119	0.060754	0.989922	1254	2	2.7175		1.49324
Pcx	3	0.3978	0.55296	0.98102	11511	1	2.5738	0.032147	0.060798	0.989922	1255	2	2.5738		1.49286
Ccdc124	3	0.46445	0.61957	0.989566	12856	1	2.5224	0.032181	0.060848	0.989922	1256	2	2.5224		1.4924
Llgl2	3	0.88421	0.88431	0.999999	18706	0	1.2978	0.032253	0.060968	0.989922	1257	1	1.2978		1.49143
Olfm1	3	0.5223	0.66372	0.994589	13859	1	2.3239	0.032302	0.061054	0.989922	1258	2	2.3239		1.49077
Npy2r	3	0.073282	0.16849	0.791717	2979	1	0.97046	0.032349	0.061123	0.989922	1259	1	0.97046		1.49014
Mtmr2	3	0.83942	0.84231	0.999999	17836	1	0.7982	0.032349	0.061123	0.989922	1260	1	0.7982		1.49014
Acss3	3	0.66377	0.72846	0.996413	15364	1	2.4376	0.032406	0.061218	0.989922	1261	2	2.4376		1.48937
Rsad2	3	0.87792	0.87802	0.999999	18585	0	0.49267	0.032445	0.061281	0.989922	1262	1	0.49267		1.48885
Isl2	3	0.54764	0.67432	0.994589	14239	1	2.5964	0.032463	0.061311	0.989922	1263	2	2.5964		1.48861
Snx9	3	0.31702	0.47072	0.974486	9853	1	2.5964	0.032463	0.061311	0.989922	1264	2	2.5964		1.48861
Galnt13	3	0.073282	0.16849	0.791717	3112	1	2.8513	0.032482	0.06134	0.989922	1265	2	2.8513		1.48836
Oxnad1	3	0.67773	0.73574	0.996501	15511	1	1.4808	0.032493	0.061357	0.989922	1266	1	1.4808		1.48821
Acrv1	3	0.97337	0.97341	0.999999	20670	0	2.7106	0.032496	0.061364	0.989922	1267	2	2.7106		1.48817
Sel1l	3	0.66377	0.72846	0.996413	15419	1	0.76032	0.032589	0.061516	0.989922	1268	1	0.76032		1.48693
Rnf32	3	0.90784	0.90786	0.999999	19207	0	2.896	0.03261	0.061551	0.989922	1269	2	2.896		1.48665
Olfr558	3	0.99024	0.99035	0.999999	21040	0	2.8268	0.032633	0.06159	0.989922	1270	2	2.8268		1.48634
NonTargetingControlGuideForMouse_0667	1	0.96734	0.96749	0.999999	20551	0	4.1386	0.032655	0.032578	0.989922	1271	1	4.1386		1.48605
Mina	3	0.87193	0.87208	0.999999	18446	1	2.9748	0.032667	0.061644	0.989922	1272	2	2.9748		1.48589
Nupr1l	3	0.92783	0.92791	0.999999	19680	0	2.8295	0.032685	0.061673	0.989922	1273	2	2.8295		1.48565
Gtf2a1l	3	0.96634	0.96642	0.999999	20534	0	1.7124	0.032733	0.061753	0.989922	1274	1	1.7124		1.48501
Serpinb6c	3	0.2233	0.3727	0.951692	7866	1	2.7938	0.032799	0.061858	0.989922	1275	2	2.7938		1.48414
Nudt10	3	0.4949	0.64977	0.992349	13686	1	0.48197	0.032829	0.061901	0.989922	1276	1	0.48197		1.48374
4931406C07Rik	3	0.63201	0.71261	0.996413	14987	1	-0.074787	0.032877	0.061985	0.989922	1277	1	-0.074787		1.48311
Higd1b	3	0.61367	0.70379	0.996413	14823	1	2.9895	0.032913	0.062044	0.989922	1278	2	2.9895		1.48263
Nrxn2	3	0.073282	0.16849	0.791717	2739	2	-1.2023	0.032949	0.062096	0.989922	1279	1	-1.2023		1.48216
Ciz1	3	0.91514	0.91513	0.999999	19372	0	0.97893	0.032949	0.062096	0.989922	1280	1	0.97893		1.48216
Eya2	3	0.5223	0.66372	0.994589	13887	1	2.158	0.033013	0.062197	0.989922	1281	2	2.158		1.48132
Slc16a10	3	0.61367	0.70379	0.996413	14746	1	-0.14039	0.033021	0.062209	0.989922	1282	1	-0.14039		1.48121
Prtn3	3	0.43232	0.5876	0.988426	12335	1	2.5355	0.033056	0.062281	0.989922	1283	2	2.5355		1.48075
2300009A05Rik	3	0.8551	0.85609	0.999999	18124	1	1.4557	0.033069	0.062303	0.989922	1284	1	1.4557		1.48058
Fgd4	3	0.78839	0.80319	0.999999	17032	1	2.4221	0.033109	0.062366	0.989922	1285	2	2.4221		1.48005
Rasl10a	3	0.4949	0.64977	0.992349	13652	1	0.96027	0.033141	0.062418	0.989922	1286	1	0.96027		1.47963
Hars2	3	0.27253	0.42438	0.96695	8709	1	2.6966	0.033171	0.062463	0.989922	1287	2	2.6966		1.47924
Rnf25	3	0.77249	0.79231	0.999999	16791	1	2.6071	0.03318	0.062476	0.989922	1288	2	2.6071		1.47912
Adam28	3	0.807	0.81651	0.999999	17278	1	2.5246	0.033195	0.062495	0.989922	1289	2	2.5246		1.47893
Fam180a	3	0.82194	0.82804	0.999999	17538	1	2.4533	0.033213	0.062528	0.989922	1290	2	2.4533		1.47869
Apoa5	3	0.073282	0.16849	0.791717	2855	1	2.7612	0.033266	0.062606	0.989922	1291	2	2.7612		1.478
Wdr64	3	0.74785	0.77639	0.999999	16383	1	2.7135	0.033276	0.062623	0.989922	1292	2	2.7135		1.47787
Tmem261	3	0.96378	0.96389	0.999999	20475	0	2.9043	0.033343	0.062717	0.989922	1293	2	2.9043		1.477
Dcaf15	3	0.41052	0.56577	0.988426	11923	2	-5.2754	0.033357	0.062738	0.989922	1294	1	-5.2754		1.47681
Dnase2a	3	0.97061	0.97066	0.999999	20617	0	2.4531	0.033424	0.062851	0.989922	1295	2	2.4531		1.47594
Cyp2j5	3	0.27253	0.42438	0.96695	8811	1	1.5353	0.033501	0.062972	0.989922	1296	1	1.5353		1.47494
Cd101	3	0.073282	0.16849	0.791717	3347	1	2.9673	0.033515	0.062994	0.989922	1297	2	2.9673		1.47476
Dnali1	3	0.4949	0.64977	0.992349	13699	1	2.6631	0.033592	0.063119	0.989922	1298	2	2.6631		1.47376
Fastkd5	3	0.12214	0.26183	0.935224	5641	2	-2.9079	0.033597	0.063128	0.989922	1299	1	-2.9079		1.4737
Ptgfrn	3	0.91963	0.91965	0.999999	19460	0	1.0799	0.033644	0.063207	0.989922	1300	1	1.0799		1.47309
Ceacam5	3	0.16661	0.31232	0.941637	6294	2	-3.1385	0.033692	0.06328	0.989922	1301	1	-3.1385		1.47247
Slc44a3	3	0.75477	0.78073	0.999999	16508	1	1.8857	0.03374	0.063354	0.989922	1302	2	1.8857		1.47185
Kras	3	0.25689	0.40805	0.96695	8478	2	-4.0542	0.033788	0.063438	0.989922	1303	1	-4.0542		1.47124
Spp2	3	0.16661	0.31232	0.941637	6212	2	-3.8084	0.033836	0.063522	0.989922	1304	1	-3.8084		1.47062
Tcam1	3	0.54764	0.67432	0.994589	14257	1	2.8905	0.033919	0.063648	0.989922	1305	2	2.8905		1.46956
Gpatch8	3	0.33698	0.49124	0.97711	10304	2	-5.3231	0.033932	0.063668	0.989922	1306	1	-5.3231		1.46939
Zcchc16	3	0.46445	0.61957	0.989566	12908	1	2.3912	0.033932	0.063668	0.989922	1307	2	2.3912		1.46939
Cd247	3	0.90404	0.90405	0.999999	19139	0	2.6125	0.033938	0.063679	0.989922	1308	2	2.6125		1.46931
Sfmbt2	3	0.5223	0.66372	0.994589	13995	1	2.5887	0.033977	0.063752	0.989922	1309	2	2.5887		1.46881
Gxylt1	3	0.83088	0.83521	0.999999	17676	1	2.6342	0.034016	0.063817	0.989922	1310	2	2.6342		1.46832
Chp1	3	0.073282	0.16849	0.791717	2799	2	-1.2023	0.034028	0.063842	0.989922	1311	1	-1.2023		1.46816
Tpp2	3	0.35791	0.51262	0.97711	10576	2	-3.3373	0.034172	0.064064	0.989922	1312	1	-3.3373		1.46633
Ufsp2	3	0.70133	0.74874	0.997715	15793	1	2.0711	0.034172	0.064064	0.989922	1313	2	2.0711		1.46633
Inpp4b	3	0.073282	0.16849	0.791717	3052	1	3.056	0.034248	0.064178	0.989922	1314	2	3.056		1.46536
Degs1	3	0.90554	0.9056	0.999999	19158	0	2.7439	0.034267	0.064211	0.989922	1315	2	2.7439		1.46512
Ptprs	3	0.27253	0.42438	0.96695	9000	2	-2.6332	0.034268	0.064212	0.989922	1316	1	-2.6332		1.46511
Hif3a	3	0.79527	0.80801	0.999999	17110	1	3.0311	0.034277	0.064226	0.989922	1317	2	3.0311		1.465
Madd	3	0.97284	0.97289	0.999999	20659	0	2.1996	0.034306	0.064271	0.989922	1318	2	2.1996		1.46463
Ghdc	3	0.43232	0.5876	0.988426	12302	1	0.77041	0.034316	0.064288	0.989922	1319	1	0.77041		1.4645
Art5	3	0.71233	0.75499	0.999095	15951	1	1.0825	0.034436	0.064487	0.989922	1320	1	1.0825		1.46299
Dpp9	3	0.94693	0.94709	0.999999	20121	0	1.2183	0.034436	0.064487	0.989922	1321	1	1.2183		1.46299
Gpr1	3	0.69019	0.74252	0.997227	15691	1	2.7876	0.034476	0.06455	0.989922	1322	2	2.7876		1.46248
Mon1a	3	0.66377	0.72846	0.996413	15442	1	2.7064	0.03449	0.064575	0.989922	1323	2	2.7064		1.46231
Sik1	3	0.9448	0.94492	0.999999	20071	0	2.2547	0.034549	0.064679	0.989922	1324	2	2.2547		1.46156
Smpd1	3	0.31702	0.47072	0.974486	9936	1	0.38688	0.034555	0.064692	0.989922	1325	1	0.38688		1.46149
Olfr1388	3	0.972	0.97206	0.999999	20641	0	1.5325	0.034603	0.064759	0.989922	1326	1	1.5325		1.46089
Pld5	3	0.94209	0.94218	0.999999	20009	0	2.9217	0.034617	0.064777	0.989922	1327	2	2.9217		1.46071
Drd4	3	0.3978	0.55296	0.98102	11665	1	1.1127	0.034675	0.064871	0.989922	1328	1	1.1127		1.45998
Cdc26	3	0.073282	0.16849	0.791717	2585	1	2.125	0.03469	0.064895	0.989922	1329	2	2.125		1.4598
Klra2	3	0.82666	0.83176	0.999999	17604	1	2.8376	0.034743	0.064976	0.989922	1330	2	2.8376		1.45913
Col6a4	3	0.35925	0.51399	0.97711	10792	1	2.5326	0.034747	0.064982	0.989922	1331	2	2.5326		1.45908
Krtap11-1	3	0.59329	0.69432	0.9953	14700	1	2.8617	0.034792	0.065054	0.989922	1332	2	2.8617		1.45852
Foxn4	3	0.065051	0.15169	0.791717	2209	2	-2.9079	0.034795	0.06506	0.989922	1333	1	-2.9079		1.45848
Epb4.1l4a	3	0.35925	0.51399	0.97711	10644	1	3.0857	0.03488	0.065202	0.989922	1334	2	3.0857		1.45742
Pde4d	3	0.26801	0.41966	0.96695	8659	2	-4.3587	0.034891	0.065219	0.989922	1335	1	-4.3587		1.45729
Snph	3	0.97178	0.97184	0.999999	20639	0	2.164	0.034963	0.065334	0.989922	1336	2	2.164		1.45639
NonTargetingControlGuideForMouse_0955	1	0.96501	0.96519	0.999999	20507	0	3.9187	0.034994	0.034942	0.989922	1337	1	3.9187		1.45601
Cad	3	0.4949	0.64977	0.992349	13558	1	1.3463	0.035035	0.06544	0.989922	1338	1	1.3463		1.4555
Ier3ip1	3	0.93729	0.9374	0.999999	19901	0	2.4904	0.035083	0.06552	0.989922	1339	2	2.4904		1.4549
NonTargetingControlGuideForMouse_0835	1	0.96483	0.965	0.999999	20504	0	4.4429	0.035174	0.035115	0.989922	1340	1	4.4429		1.45378
Dusp7	3	0.86388	0.86421	0.999999	18285	1	2.6712	0.035178	0.065686	0.989922	1341	2	2.6712		1.45373
Trim7	3	0.75477	0.78073	0.999999	16555	1	2.7457	0.035193	0.065716	0.989922	1342	2	2.7457		1.45354
Ptprm	3	0.073282	0.16849	0.791717	3932	1	2.5368	0.035218	0.065752	0.989922	1343	2	2.5368		1.45324
H2afb1	3	0.92191	0.92195	0.999999	19513	0	2.7064	0.035233	0.065775	0.989922	1344	2	2.7064		1.45305
Fzd10	3	0.83163	0.83585	0.999999	17687	1	0.80114	0.035274	0.065841	0.989922	1345	1	0.80114		1.45255
Slc9a9	3	0.2233	0.3727	0.951692	7871	2	-2.2937	0.035322	0.065912	0.989922	1346	1	-2.2937		1.45195
Tspear	3	0.64847	0.72075	0.996413	15197	1	2.3743	0.035355	0.065967	0.989922	1347	2	2.3743		1.45155
Anks3	3	0.46445	0.61957	0.989566	13061	1	2.3743	0.035355	0.065967	0.989922	1348	2	2.3743		1.45155
Ggta1	3	0.7402	0.77159	0.999999	16329	1	0.79774	0.03537	0.065989	0.989922	1349	1	0.79774		1.45136
Olfr810	3	0.88479	0.8849	0.999999	18724	0	2.9244	0.03538	0.066006	0.989922	1350	2	2.9244		1.45124
Zbtb25	3	0.86055	0.86108	0.999999	18218	1	2.5355	0.035419	0.066066	0.989922	1351	2	2.5355		1.45076
Snx10	3	0.63201	0.71261	0.996413	15032	1	0.16973	0.035466	0.066143	0.989922	1352	1	0.16973		1.45019
Dhx32	3	0.94659	0.94673	0.999999	20108	0	2.9791	0.035508	0.066209	0.989922	1353	2	2.9791		1.44967
Krtap4-16	3	0.039334	0.096369	0.791717	1512	2	-2.2937	0.035514	0.066219	0.989922	1354	1	-2.2937		1.4496
Slc29a1	3	0.073282	0.16849	0.791717	4141	2	-0.44646	0.035562	0.066294	0.989922	1355	1	-0.44646		1.44901
Mef2c	3	0.92882	0.92889	0.999999	19699	0	2.7775	0.035606	0.066374	0.989922	1356	2	2.7775		1.44848
Greb1	3	0.30694	0.46031	0.974486	9486	2	-4.5309	0.03561	0.066379	0.989922	1357	1	-4.5309		1.44843
Ubfd1	3	0.70133	0.74874	0.997715	15799	1	2.7462	0.035685	0.066495	0.989922	1358	2	2.7462		1.44751
Lrrc71	3	0.4949	0.64977	0.992349	13638	1	2.1006	0.035705	0.066524	0.989922	1359	1	2.1006		1.44727
Qpct	3	0.90186	0.90194	0.999999	19093	0	0.72191	0.035705	0.066524	0.989922	1360	1	0.72191		1.44727
Ptchd3	3	0.98249	0.98261	0.999999	20871	0	2.44	0.03571	0.066529	0.989922	1361	2	2.44		1.44721
Hcrtr1	3	0.93819	0.93831	0.999999	19926	0	2.8163	0.035735	0.06657	0.989922	1362	2	2.8163		1.44691
Tmem205	3	0.95591	0.9561	0.999999	20305	0	1.7621	0.035801	0.066672	0.989922	1363	1	1.7621		1.4461
Zfp963	3	0.59329	0.69432	0.9953	14628	1	2.5513	0.035843	0.066732	0.989922	1364	2	2.5513		1.4456
Lce6a	3	0.77695	0.79531	0.999999	16818	1	2.2804	0.035843	0.066732	0.989922	1365	2	2.2804		1.4456
Rpl36al	3	0.69019	0.74252	0.997227	15670	1	0.016799	0.035897	0.066817	0.989922	1366	1	0.016799		1.44494
Pafah1b3	3	0.83711	0.84035	0.999999	17785	1	1.1136	0.035945	0.066895	0.989922	1367	1	1.1136		1.44436
Ces3b	3	0.93062	0.93066	0.999999	19730	0	2.7574	0.035962	0.066925	0.989922	1368	2	2.7574		1.44416
Jag2	3	0.22186	0.37119	0.951692	7547	2	-4.6099	0.035993	0.066974	0.989922	1369	1	-4.6099		1.44378
Ntm	3	0.923	0.92306	0.999999	19541	0	1.8767	0.036112	0.067158	0.989922	1370	1	1.8767		1.44235
Pabpc5	3	0.9615	0.96164	0.999999	20428	0	2.8571	0.036215	0.067326	0.989922	1371	2	2.8571		1.44111
Tekt3	3	0.85528	0.85626	0.999999	18128	1	1.4847	0.036232	0.067351	0.989922	1372	1	1.4847		1.44091
Samd4	3	0.57154	0.68459	0.9953	14408	1	2.0179	0.036235	0.067355	0.989922	1373	2	2.0179		1.44087
Ubxn2a	3	0.92912	0.9292	0.999999	19708	0	1.0356	0.03628	0.067424	0.989922	1374	1	1.0356		1.44033
Sval1	3	0.43232	0.5876	0.988426	12257	1	2.688	0.03629	0.067434	0.989922	1375	2	2.688		1.44021
Gab3	3	0.76135	0.78502	0.999999	16631	1	2.0488	0.036328	0.0675	0.989922	1376	2	2.0488		1.43976
Aldh18a1	3	0.3978	0.55296	0.98102	11474	1	1.4085	0.036376	0.067574	0.989922	1377	1	1.4085		1.43919
Ms4a2	3	0.78109	0.79809	0.999999	16871	1	2.5163	0.036399	0.067615	0.989922	1378	2	2.5163		1.43891
Ctsj	3	0.66377	0.72846	0.996413	15452	1	1.8069	0.036424	0.067651	0.989922	1379	1	1.8069		1.43861
Vav1	3	0.89071	0.89075	0.999999	18845	0	1.4781	0.036471	0.067723	0.989922	1380	1	1.4781		1.43805
Cdh13	3	0.46445	0.61957	0.989566	12905	1	2.715	0.036474	0.067726	0.989922	1381	2	2.715		1.43802
Ankrd16	3	0.9694	0.96946	0.999999	20594	0	2.4267	0.036504	0.067771	0.989922	1382	2	2.4267		1.43766
Trappc2	3	0.073282	0.16849	0.791717	3324	1	2.584	0.036578	0.0679	0.989922	1383	2	2.584		1.43678
Ubr1	3	0.46445	0.61957	0.989566	13045	1	2.0911	0.036608	0.067951	0.989922	1384	2	2.0911		1.43642
2210010C04Rik	3	0.88538	0.88546	0.999999	18731	0	2.5695	0.036663	0.068037	0.989922	1385	2	2.5695		1.43577
Hdac4	3	0.31702	0.47072	0.974486	9839	1	2.3568	0.036759	0.06819	0.989922	1386	2	2.3568		1.43464
Olfr1013	3	0.92232	0.92237	0.999999	19524	0	2.4531	0.036778	0.068215	0.989922	1387	2	2.4531		1.43441
Mob3b	3	0.46304	0.61816	0.989566	12825	2	-0.75348	0.036806	0.068262	0.989922	1388	1	-0.75348		1.43408
1700057G04Rik	3	0.91076	0.91077	0.999999	19277	0	2.5591	0.036808	0.068267	0.989922	1389	2	2.5591		1.43406
Ropn1l	3	0.46445	0.61957	0.989566	13019	1	1.9886	0.036854	0.068349	0.989922	1390	1	1.9886		1.43352
Gbp2b	3	0.91979	0.91982	0.999999	19465	0	2.4983	0.036883	0.068397	0.989922	1391	2	2.4983		1.43317
Zfp850	3	0.25689	0.40805	0.96695	8413	2	-4.6099	0.036902	0.068425	0.989922	1392	1	-4.6099		1.43295
Tmem132c	3	0.81737	0.8244	0.999999	17458	1	2.506	0.036949	0.068498	0.989922	1393	2	2.506		1.4324
3110079O15Rik	3	0.96333	0.96345	0.999999	20466	0	2.6962	0.036969	0.06853	0.989922	1394	2	2.6962		1.43216
Ppm1j	3	0.95759	0.95776	0.999999	20339	0	1.2422	0.036998	0.068572	0.989922	1395	1	1.2422		1.43182
Eif2ak4	3	0.2233	0.3727	0.951692	7946	1	2.6175	0.036999	0.068574	0.989922	1396	2	2.6175		1.43181
Slc7a6os	3	0.46445	0.61957	0.989566	12947	1	2.5756	0.037024	0.06861	0.989922	1397	2	2.5756		1.43152
Dph7	3	0.17003	0.31598	0.941637	6897	1	1.5737	0.037046	0.068648	0.989922	1398	2	1.5737		1.43126
Catsperg2	2	0.96295	0.96298	0.999999	20455	0	1.8261	0.037055	0.067195	0.989922	1399	2	1.8261		1.43115
Nrbf2	3	0.86251	0.86291	0.999999	18250	1	2.2067	0.037124	0.068779	0.989922	1400	2	2.2067		1.43035
Tatdn3	3	0.35925	0.51399	0.97711	10914	1	2.2067	0.037124	0.068779	0.989922	1401	2	2.2067		1.43035
Sv2b	3	0.97519	0.97525	0.999999	20712	0	2.5938	0.037149	0.068816	0.989922	1402	2	2.5938		1.43005
Olfr1356	3	0.85946	0.86006	0.999999	18204	1	2.4133	0.037159	0.068837	0.989922	1403	2	2.4133		1.42994
D17Wsu92e	3	0.31702	0.47072	0.974486	9695	1	2.4733	0.037185	0.068881	0.989922	1404	2	2.4733		1.42963
Atxn2	3	0.092666	0.2068	0.851362	4943	2	-3.512	0.037189	0.068889	0.989922	1405	1	-3.512		1.42959
Cdx2	3	0.27253	0.42438	0.96695	9014	1	2.3416	0.037215	0.068927	0.989922	1406	2	2.3416		1.42928
Vmn2r57	3	0.4949	0.64977	0.992349	13690	1	2.3416	0.037215	0.068927	0.989922	1407	2	2.3416		1.42928
Il18rap	3	0.17003	0.31598	0.941637	6716	1	2.4327	0.037237	0.068964	0.989922	1408	2	2.4327		1.42903
Vmn2r103	3	0.92732	0.92737	0.999999	19667	0	1.3719	0.037285	0.06904	0.989922	1409	1	1.3719		1.42847
Pskh1	3	0.98682	0.98695	0.999999	20963	0	2.9342	0.03732	0.069093	0.989922	1410	2	2.9342		1.42806
Gpatch2	3	0.98324	0.98334	0.999999	20886	0	2.4409	0.037341	0.069129	0.989922	1411	2	2.4409		1.42781
Enpp5	3	0.31702	0.47072	0.974486	9857	2	-2.9079	0.037381	0.069203	0.989922	1412	1	-2.9079		1.42735
1700016C15Rik	3	0.89023	0.89026	0.999999	18834	0	2.4956	0.037406	0.069248	0.989922	1413	2	2.4956		1.42706
Dcdc2c	3	0.88424	0.88434	0.999999	18708	0	1.436	0.037476	0.069356	0.989922	1414	1	1.436		1.42625
Ppp2r2b	3	0.99082	0.99092	0.999999	21053	0	2.5672	0.037497	0.069388	0.989922	1415	2	2.5672		1.426
Gm4907	3	0.80887	0.81786	0.999999	17308	1	2.5672	0.037497	0.069388	0.989922	1416	2	2.5672		1.426
Wapal	3	0.98188	0.98199	0.999999	20851	0	2.663	0.037537	0.069454	0.989922	1417	2	2.663		1.42554
Il1b	3	0.27253	0.42438	0.96695	8853	2	-2.6332	0.037572	0.069501	0.989922	1418	1	-2.6332		1.42514
Bmp2k	3	0.4949	0.64977	0.992349	13581	1	2.6947	0.037593	0.069532	0.989922	1419	2	2.6947		1.42489
Ppef2	3	0.31702	0.47072	0.974486	10013	1	2.5859	0.037613	0.069563	0.989922	1420	2	2.5859		1.42466
Nufip2	3	0.15191	0.2963	0.941637	5989	2	-3.1385	0.03762	0.069572	0.989922	1421	1	-3.1385		1.42458
Comp	3	0.92663	0.92668	0.999999	19648	0	2.2938	0.037648	0.069622	0.989922	1422	2	2.2938		1.42426
Tnfrsf19	3	0.64847	0.72075	0.996413	15199	1	2.2938	0.037648	0.069622	0.989922	1423	2	2.2938		1.42426
Bves	3	0.073282	0.16849	0.791717	4038	2	-1.2023	0.037668	0.069659	0.989922	1424	1	-1.2023		1.42403
Sult1c2	3	0.88316	0.88325	0.999999	18689	0	2.2054	0.037704	0.069727	0.989922	1425	2	2.2054		1.42361
Tes	3	0.81085	0.81938	0.999999	17354	1	1.1295	0.037715	0.069749	0.989922	1426	1	1.1295		1.42349
Usp17lc	3	0.91693	0.91693	0.999999	19410	0	2.7086	0.037745	0.069794	0.989922	1427	2	2.7086		1.42314
Ctsc	3	0.64847	0.72075	0.996413	15185	1	2.2675	0.037763	0.069817	0.989922	1428	2	2.2675		1.42293
Adck3	3	0.79213	0.80578	0.999999	17053	1	2.7637	0.037795	0.069874	0.989922	1429	2	2.7637		1.42257
Itpkc	3	0.82913	0.83375	0.999999	17645	1	2.1711	0.037811	0.069894	0.989922	1430	2	2.1711		1.42238
Tat	3	0.27253	0.42438	0.96695	9005	1	2.813	0.037815	0.0699	0.989922	1431	2	2.813		1.42234
Ids	3	0.94143	0.9415	0.999999	19992	0	2.6735	0.037826	0.06992	0.989922	1432	2	2.6735		1.42221
1700056E22Rik	3	0.073282	0.16849	0.791717	3748	1	2.8344	0.037866	0.069988	0.989922	1433	2	2.8344		1.42175
1810037I17Rik	3	0.98141	0.98151	0.999999	20845	0	2.5128	0.037876	0.070008	0.989922	1434	2	2.5128		1.42164
NonTargetingControlGuideForMouse_0095	1	0.96206	0.96226	0.999999	20441	0	4.5719	0.037938	0.037881	0.989922	1435	1	4.5719		1.42093
Egln3	3	0.59329	0.69432	0.9953	14626	1	-0.26421	0.038002	0.070207	0.989922	1436	1	-0.26421		1.42019
E430018J23Rik	3	0.9242	0.92423	0.999999	19578	0	2.4851	0.038013	0.07023	0.989922	1437	2	2.4851		1.42007
Vmn2r100	3	0.54764	0.67432	0.994589	14234	1	1.4987	0.038074	0.070326	0.989922	1438	1	1.4987		1.41937
Mettl3	3	0.2233	0.3727	0.951692	7977	1	2.8907	0.03811	0.070377	0.989922	1439	2	2.8907		1.41896
Myl6	3	0.36736	0.52217	0.98102	11069	2	-4.2641	0.038146	0.070445	0.989922	1440	1	-4.2641		1.41855
Trim30a	3	0.17003	0.31598	0.941637	6760	2	-0.24556	0.038194	0.070513	0.989922	1441	1	-0.24556		1.418
G6b	3	0.44202	0.59726	0.989566	12559	2	-1.5838	0.038241	0.070596	0.989922	1442	1	-1.5838		1.41747
Sgsm3	3	0.9762	0.97628	0.999999	20736	0	2.711	0.038257	0.070624	0.989922	1443	2	2.711		1.41729
Fmo3	3	0.46445	0.61957	0.989566	12844	1	2.5848	0.038334	0.070749	0.989922	1444	2	2.5848		1.41642
Serpina3n	3	0.96377	0.96388	0.999999	20474	0	1.3298	0.038337	0.070753	0.989922	1445	1	1.3298		1.41638
Asprv1	3	0.8905	0.89053	0.999999	18840	0	2.6542	0.038385	0.070819	0.989922	1446	2	2.6542		1.41584
Rangrf	3	0.69019	0.74252	0.997227	15707	1	2.57	0.0384	0.070842	0.989922	1447	2	2.57		1.41567
Olfr398	3	0.87148	0.8716	0.999999	18437	1	1.8333	0.038433	0.070888	0.989922	1448	1	1.8333		1.4153
Olfr978	3	0.54764	0.67432	0.994589	14225	1	2.8119	0.038446	0.070908	0.989922	1449	2	2.8119		1.41515
Vgll2	3	0.74407	0.77397	0.999999	16375	1	2.9349	0.038467	0.070942	0.989922	1450	2	2.9349		1.41491
Zfp493	3	0.93892	0.93904	0.999999	19937	0	2.5178	0.038481	0.070962	0.989922	1451	2	2.5178		1.41475
Ctsr	3	0.35925	0.51399	0.97711	10642	1	2.6615	0.038492	0.070982	0.989922	1452	2	2.6615		1.41463
Zdhhc5	3	0.59329	0.69432	0.9953	14545	1	2.6922	0.038574	0.071106	0.989922	1453	2	2.6922		1.41371
Nrk	3	0.073282	0.16849	0.791717	4176	2	-1.2023	0.038576	0.07111	0.989922	1454	1	-1.2023		1.41368
Ednra	3	0.57154	0.68459	0.9953	14331	1	0.94076	0.038624	0.071184	0.989922	1455	1	0.94076		1.41314
NonTargetingControlGuideForMouse_0303	1	0.96134	0.96152	0.999999	20424	0	4.3037	0.038658	0.038587	0.989922	1456	1	4.3037		1.41276
Dbh	3	0.88078	0.88084	0.999999	18644	0	3.2199	0.038671	0.071269	0.989922	1457	2	3.2199		1.41261
Dusp6	3	0.2233	0.3727	0.951692	7596	1	-0.1886	0.038672	0.07127	0.989922	1458	1	-0.1886		1.4126
Zmat3	3	0.17003	0.31598	0.941637	6694	1	1.975	0.038717	0.071341	0.989922	1459	2	1.975		1.4121
Vmn2r124	3	0.35925	0.51399	0.97711	10770	1	1.1066	0.03872	0.071344	0.989922	1460	1	1.1066		1.41206
Rgcc	3	0.46445	0.61957	0.989566	12989	1	2.3506	0.038804	0.07149	0.989922	1461	2	2.3506		1.41112
Rdh5	3	0.93413	0.9342	0.999999	19810	0	1.7109	0.038863	0.07158	0.989922	1462	1	1.7109		1.41046
Bcl6b	3	0.46445	0.61957	0.989566	13107	1	2.5952	0.038866	0.071588	0.989922	1463	2	2.5952		1.41043
Lrrc45	3	0.17003	0.31598	0.941637	6456	1	2.1717	0.038876	0.071603	0.989922	1464	2	2.1717		1.41032
Aplnr	3	0.27253	0.42438	0.96695	8788	1	2.7298	0.038886	0.071621	0.989922	1465	2	2.7298		1.41021
Eme2	3	0.91417	0.91416	0.999999	19355	0	1.2721	0.038911	0.071654	0.989922	1466	1	1.2721		1.40993
Bak1	3	0.39486	0.54998	0.98102	11419	2	-3.6678	0.038958	0.071729	0.989922	1467	1	-3.6678		1.4094
Dqx1	3	0.092666	0.2068	0.851362	4972	2	-2.2937	0.039006	0.07181	0.989922	1468	1	-2.2937		1.40887
Clk4	3	0.61367	0.70379	0.996413	14809	1	1.1997	0.039054	0.071895	0.989922	1469	1	1.1997		1.40833
Dnajc8	3	0.61367	0.70379	0.996413	14875	1	0.40858	0.039102	0.071984	0.989922	1470	1	0.40858		1.4078
Il2rg	3	0.91017	0.91019	0.999999	19262	0	2.9662	0.039112	0.072002	0.989922	1471	2	2.9662		1.40769
Prkx	3	0.80887	0.81786	0.999999	17324	1	0.98137	0.039197	0.072131	0.989922	1472	1	0.98137		1.40675
Atxn7l3	3	0.93765	0.93775	0.999999	19916	0	1.4538	0.039245	0.07221	0.989922	1473	1	1.4538		1.40622
Qprt	3	0.028342	0.07135	0.791717	1103	2	-2.6332	0.039293	0.072283	0.989922	1474	1	-2.6332		1.40568
NonTargetingControlGuideForMouse_0942	1	0.9607	0.96086	0.999999	20403	0	3.931	0.039296	0.039227	0.989922	1475	1	3.931		1.40565
Spag1	3	0.17003	0.31598	0.941637	6570	1	2.8587	0.039329	0.072334	0.989922	1476	2	2.8587		1.40529
Fbxl22	3	0.073282	0.16849	0.791717	3436	2	-1.2023	0.039388	0.072426	0.989922	1477	1	-1.2023		1.40464
Cdc25c	3	0.17003	0.31598	0.941637	6617	1	2.5725	0.03939	0.072432	0.989922	1478	2	2.5725		1.40461
Ankrd6	3	0.92947	0.92955	0.999999	19712	0	2.4034	0.039421	0.07249	0.989922	1479	2	2.4034		1.40427
Polr1b	3	0.66377	0.72846	0.996413	15399	1	2.562	0.03946	0.072563	0.989922	1480	2	2.562		1.40384
Nmd3	3	0.5223	0.66372	0.994589	13832	1	2.7689	0.039514	0.072657	0.989922	1481	2	2.7689		1.40325
Defb25	3	0.71786	0.75818	0.999748	16016	1	1.9861	0.039532	0.072684	0.989922	1482	1	1.9861		1.40305
Fos	3	0.2233	0.3727	0.951692	7835	2	-2.2937	0.03958	0.072759	0.989922	1483	1	-2.2937		1.40252
Olfr545	3	0.073282	0.16849	0.791717	2898	1	2.3354	0.039628	0.072836	0.989922	1484	2	2.3354		1.402
Hsd17b7	3	0.9588	0.95895	0.999999	20361	0	2.3354	0.039628	0.072836	0.989922	1485	2	2.3354		1.402
Rasal3	3	0.67773	0.73574	0.996501	15580	1	-0.20965	0.039675	0.072917	0.989922	1486	1	-0.20965		1.40148
Cntnap5a	3	0.98728	0.98741	0.999999	20975	0	2.0801	0.039818	0.073147	0.989922	1487	1	2.0801		1.39992
Fam189a2	3	0.96603	0.96609	0.999999	20529	0	2.2559	0.039856	0.073212	0.989922	1488	2	2.2559		1.39951
Gtsf1l	3	0.2233	0.3727	0.951692	7962	1	2.2559	0.039856	0.073212	0.989922	1489	2	2.2559		1.39951
Vmn1r42	3	0.67773	0.73574	0.996501	15561	1	1.3129	0.039866	0.073222	0.989922	1490	1	1.3129		1.3994
Mcf2	3	0.073282	0.16849	0.791717	2597	1	3.0028	0.039877	0.073236	0.989922	1491	2	3.0028		1.39928
Fam13b	3	0.90966	0.90969	0.999999	19255	0	2.5005	0.039913	0.0733	0.989922	1492	2	2.5005		1.39889
Olfr482	3	0.27253	0.42438	0.96695	8749	1	2.5005	0.039913	0.0733	0.989922	1493	2	2.5005		1.39889
Foxr1	3	0.17003	0.31598	0.941637	6896	2	-1.8488	0.039914	0.073301	0.989922	1494	1	-1.8488		1.39887
Melk	3	0.46445	0.61957	0.989566	12896	1	3.0072	0.03996	0.073371	0.989922	1495	2	3.0072		1.39837
Olfr714	3	0.9439	0.94403	0.999999	20052	0	2.8528	0.039962	0.073377	0.989922	1496	2	2.8528		1.39835
Dak	3	0.98755	0.98767	0.999999	20983	0	2.582	0.039981	0.073409	0.989922	1497	2	2.582		1.39815
Arl4d	3	0.43464	0.58988	0.989566	12463	2	-1.3102	0.040009	0.073453	0.989922	1498	1	-1.3102		1.39784
Nsd1	3	0.31702	0.47072	0.974486	9804	1	2.1571	0.040028	0.073492	0.989922	1499	2	2.1571		1.39764
Lipn	3	0.90718	0.90721	0.999999	19183	0	2.1571	0.040028	0.073492	0.989922	1500	2	2.1571		1.39764
Sc5d	3	0.4949	0.64977	0.992349	13512	1	2.3907	0.040106	0.073626	0.989922	1501	2	2.3907		1.39679
Rhod	3	0.87353	0.87367	0.999999	18476	1	2.6421	0.040137	0.073685	0.989922	1502	2	2.6421		1.39646
Obscn	3	0.89941	0.89952	0.999999	19039	0	0.4453	0.040153	0.073705	0.989922	1503	1	0.4453		1.39628
Scml4	3	0.71233	0.75499	0.999095	15920	1	2.4184	0.040189	0.073761	0.989922	1504	2	2.4184		1.39589
Epha5	3	0.95334	0.95356	0.999999	20258	0	2.4184	0.040189	0.073761	0.989922	1505	2	2.4184		1.39589
Eno3	3	0.90365	0.90366	0.999999	19132	0	1.742	0.0402	0.073781	0.989922	1506	1	1.742		1.39577
Lsm14b	3	0.27253	0.42438	0.96695	9086	1	2.6558	0.040215	0.073806	0.989922	1507	2	2.6558		1.39561
NonTargetingControlGuideForMouse_0043	1	0.95977	0.95995	0.999999	20385	0	3.5121	0.040228	0.040152	0.989922	1508	1	3.5121		1.39547
Agrn	3	0.81085	0.81938	0.999999	17364	1	2.5376	0.040241	0.073842	0.989922	1509	2	2.5376		1.39533
Thg1l	3	0.073282	0.16849	0.791717	4372	1	2.5376	0.040241	0.073842	0.989922	1510	2	2.5376		1.39533
Vps11	3	0.92845	0.92852	0.999999	19691	0	2.3285	0.040248	0.073854	0.989922	1511	2	2.3285		1.39526
Susd5	3	0.073282	0.16849	0.791717	3680	2	-1.2023	0.040296	0.073938	0.989922	1512	1	-1.2023		1.39474
Lypd2	3	0.98413	0.98426	0.999999	20906	0	2.5747	0.040356	0.074021	0.989922	1513	2	2.5747		1.39409
Gpr162	3	0.073282	0.16849	0.791717	2601	2	-1.2023	0.040391	0.074091	0.989922	1514	1	-1.2023		1.39372
Megf9	3	0.90337	0.9034	0.999999	19127	0	0.56763	0.040391	0.074091	0.989922	1515	1	0.56763		1.39372
Clic6	3	0.88218	0.88225	0.999999	18669	0	2.4424	0.040418	0.074132	0.989922	1516	2	2.4424		1.39343
Gal3st2	3	0.96586	0.96591	0.999999	20525	0	3.0238	0.04046	0.074208	0.989922	1517	2	3.0238		1.39297
Prps2	3	0.9907	0.9908	0.999999	21050	0	2.8187	0.040481	0.074242	0.989922	1518	2	2.8187		1.39275
Hexb	3	0.71233	0.75499	0.999095	15913	1	2.6955	0.040487	0.07425	0.989922	1519	2	2.6955		1.39268
Olfr1107	3	0.59329	0.69432	0.9953	14622	1	0.49452	0.040535	0.07432	0.989922	1520	1	0.49452		1.39217
Lrrc14b	3	0.35925	0.51399	0.97711	10652	1	1.1196	0.04063	0.074483	0.989922	1521	1	1.1196		1.39115
Opn4	3	0.97429	0.97435	0.999999	20693	0	2.5293	0.040669	0.074541	0.989922	1522	2	2.5293		1.39074
Cacng2	3	0.98812	0.98827	0.999999	20995	0	1.9681	0.040678	0.074556	0.989922	1523	1	1.9681		1.39064
Lilrb4	3	0.12214	0.26183	0.935224	5723	2	-2.9079	0.040725	0.074632	0.989922	1524	1	-2.9079		1.39014
Calm4	3	0.9672	0.96726	0.999999	20549	0	2.0209	0.040743	0.074666	0.989922	1525	2	2.0209		1.38995
Gdf5	3	0.2233	0.3727	0.951692	7947	1	2.0209	0.040743	0.074666	0.989922	1526	2	2.0209		1.38995
Trmt10b	3	0.99118	0.99124	0.999999	21066	0	2.2386	0.040743	0.074666	0.989922	1527	2	2.2386		1.38995
Ttc39b	3	0.028342	0.07135	0.791717	1115	2	-2.2937	0.040797	0.074743	0.989922	1528	1	-2.2937		1.38937
Anp32b	3	0.31702	0.47072	0.974486	9915	1	0.70179	0.040797	0.074743	0.989922	1529	1	0.70179		1.38937
Pilrb1	3	0.46445	0.61957	0.989566	13004	1	3.0622	0.040837	0.074805	0.989922	1530	2	3.0622		1.38895
Olfr141	3	0.84403	0.84632	0.999999	17916	1	2.6184	0.040847	0.074822	0.989922	1531	2	2.6184		1.38884
Arhgef16	3	0.66377	0.72846	0.996413	15405	1	2.4067	0.040858	0.074837	0.989922	1532	2	2.4067		1.38872
1700003F12Rik	3	0.2233	0.3727	0.951692	8095	1	2.3637	0.040892	0.074891	0.989922	1533	2	2.3637		1.38836
Pdzk1	3	0.35925	0.51399	0.97711	10683	1	1.006	0.040892	0.074891	0.989922	1534	1	1.006		1.38836
Morc2a	3	0.073282	0.16849	0.791717	3557	1	2.2365	0.04091	0.074913	0.989922	1535	2	2.2365		1.38817
Olfr1184	3	0.5223	0.66372	0.994589	13858	1	2.2365	0.04091	0.074913	0.989922	1536	2	2.2365		1.38817
Npy4r	3	0.35925	0.51399	0.97711	10819	1	2.4817	0.040942	0.074976	0.989922	1537	2	2.4817		1.38783
Camta2	3	0.2233	0.3727	0.951692	8058	1	2.1239	0.040964	0.075008	0.989922	1538	2	2.1239		1.3876
Glod5	3	0.31702	0.47072	0.974486	9797	1	2.0844	0.041005	0.075071	0.989922	1539	2	2.0844		1.38716
Crip3	3	0.82194	0.82804	0.999999	17533	1	1.4758	0.041059	0.075144	0.989922	1540	1	1.4758		1.38659
Bpgm	3	0.86622	0.86647	0.999999	18353	1	2.6395	0.041068	0.075156	0.989922	1541	2	2.6395		1.3865
Olfr1472	3	0.18133	0.32821	0.951692	7050	2	-3.6678	0.041131	0.075261	0.989922	1542	1	-3.6678		1.38583
Slc25a54	3	0.74785	0.77639	0.999999	16450	1	1.2177	0.041131	0.075261	0.989922	1543	1	1.2177		1.38583
Fkbp15	3	0.3978	0.55296	0.98102	11537	1	2.1904	0.041131	0.075261	0.989922	1544	2	2.1904		1.38583
Trex1	3	0.98793	0.98809	0.999999	20991	0	2.7029	0.041173	0.075335	0.989922	1545	2	2.7029		1.38539
Prl3d3	1	0.95873	0.95891	0.999999	20359	0	3.5414	0.041275	0.041196	0.989922	1546	1	3.5414		1.38431
Fbxw8	3	0.073282	0.16849	0.791717	2827	1	-0.17976	0.041298	0.075549	0.989922	1547	1	-0.17976		1.38407
Cldn2	3	0.31702	0.47072	0.974486	9994	1	2.5601	0.041305	0.075566	0.989922	1548	2	2.5601		1.384
Fcrla	3	0.54764	0.67432	0.994589	14086	1	2.6122	0.041321	0.075588	0.989922	1549	2	2.6122		1.38383
NonTargetingControlGuideForMouse_0984	1	0.95866	0.95885	0.999999	20356	0	3.4822	0.04134	0.041272	0.989922	1550	1	3.4822		1.38363
Tac4	3	0.85952	0.86012	0.999999	18205	1	-0.22804	0.041417	0.075745	0.989922	1551	1	-0.22804		1.38282
Tex12	3	0.26801	0.41966	0.96695	8627	2	-4.0542	0.041417	0.075745	0.989922	1552	1	-4.0542		1.38282
Rsu1	3	0.87679	0.87686	0.999999	18552	0	2.4221	0.041479	0.075845	0.989922	1553	2	2.4221		1.38217
0610009B22Rik	3	0.54764	0.67432	0.994589	14194	1	2.6246	0.041511	0.075888	0.989922	1554	2	2.6246		1.38184
Jak1	3	0.91643	0.9164	0.999999	19397	0	0.64828	0.041537	0.075931	0.989922	1555	1	0.64828		1.38156
Cpz	3	0.073282	0.16849	0.791717	2599	1	1.9307	0.041548	0.075951	0.989922	1556	2	1.9307		1.38145
NonTargetingControlGuideForMouse_0837	1	0.95844	0.95863	0.999999	20352	0	3.3257	0.041561	0.041487	0.989922	1557	1	3.3257		1.38131
Meaf6	3	0.86273	0.86312	0.999999	18257	1	2.3044	0.041564	0.075969	0.989922	1558	2	2.3044		1.38128
Dhx37	3	0.065051	0.15169	0.791717	2182	2	-1.2023	0.041584	0.076004	0.989922	1559	1	-1.2023		1.38107
Gls2	3	0.98295	0.98305	0.999999	20881	0	2.5338	0.041701	0.076181	0.989922	1560	2	2.5338		1.37985
Skap2	3	0.47057	0.62566	0.992349	13178	2	-0.62586	0.041704	0.076188	0.989922	1561	1	-0.62586		1.37982
Adamts6	3	0.88476	0.88487	0.999999	18723	0	2.3948	0.041728	0.076223	0.989922	1562	2	2.3948		1.37957
2310030G06Rik	3	0.073282	0.16849	0.791717	3110	1	2.4205	0.041802	0.076333	0.989922	1563	2	2.4205		1.3788
Arhgef33	3	0.951	0.95118	0.999999	20217	0	1.7922	0.041823	0.076363	0.989922	1564	1	1.7922		1.37858
Psg27	3	0.073282	0.16849	0.791717	3413	1	2.5698	0.041839	0.07639	0.989922	1565	2	2.5698		1.37842
Apol7c	3	0.27253	0.42438	0.96695	8722	1	2.365	0.041855	0.076411	0.989922	1566	2	2.365		1.37825
Catsper3	3	0.85109	0.85245	0.999999	18048	1	0.29615	0.04187	0.076435	0.989922	1567	1	0.29615		1.3781
Ly6a	3	0.64847	0.72075	0.996413	15204	1	2.7842	0.041871	0.076436	0.989922	1568	2	2.7842		1.37809
Il2rb	3	0.76745	0.78896	0.999999	16699	1	2.6186	0.041887	0.076468	0.989922	1569	2	2.6186		1.37792
Brsk2	3	0.92879	0.92886	0.999999	19697	0	0.90833	0.041918	0.07652	0.989922	1570	1	0.90833		1.3776
Mgat3	3	0.43232	0.5876	0.988426	12394	1	2.9305	0.041935	0.076543	0.989922	1571	2	2.9305		1.37742
Eva1a	3	0.31702	0.47072	0.974486	9940	1	2.2095	0.041966	0.076592	0.989922	1572	2	2.2095		1.3771
Actl9	3	0.57154	0.68459	0.9953	14450	1	2.7363	0.041988	0.076631	0.989922	1573	2	2.7363		1.37687
Mecr	3	0.81594	0.82327	0.999999	17429	1	2.4628	0.04203	0.076703	0.989922	1574	2	2.4628		1.37644
D14Abb1e	3	0.028342	0.07135	0.791717	1141	2	-1.8488	0.042061	0.076745	0.989922	1575	1	-1.8488		1.37612
Fam53c	3	0.73179	0.76644	0.999748	16220	1	2.8462	0.042094	0.076798	0.989922	1576	2	2.8462		1.37578
Olfr1154	3	0.3978	0.55296	0.98102	11755	1	1.4541	0.042109	0.076819	0.989922	1577	1	1.4541		1.37563
Mob2	3	0.87105	0.87116	0.999999	18432	1	2.9602	0.042115	0.076827	0.989922	1578	2	2.9602		1.37556
Mrps25	3	0.96448	0.96456	0.999999	20496	0	2.2169	0.042142	0.076866	0.989922	1579	2	2.2169		1.37528
Olfr1450	3	0.94611	0.94626	0.999999	20095	0	2.2169	0.042142	0.076866	0.989922	1580	2	2.2169		1.37528
Crygs	3	0.57154	0.68459	0.9953	14425	1	2.2169	0.042142	0.076866	0.989922	1581	2	2.2169		1.37528
Olfr656	3	0.018523	0.04795	0.791717	706	2	-1.8488	0.042157	0.076886	0.989922	1582	1	-1.8488		1.37513
Mgea5	3	0.99154	0.99164	0.999999	21074	0	2.2516	0.042179	0.07692	0.989922	1583	2	2.2516		1.3749
Lrch2	3	0.073282	0.16849	0.791717	3746	1	2.6837	0.0422	0.076959	0.989922	1584	2	2.6837		1.37469
Slc14a1	3	0.43232	0.5876	0.988426	12253	2	-0.47261	0.042204	0.076965	0.989922	1585	1	-0.47261		1.37465
Phldb3	3	0.073282	0.16849	0.791717	3907	1	2.5787	0.042232	0.077009	0.989922	1586	2	2.5787		1.37436
Prkar2a	3	0.27253	0.42438	0.96695	8775	1	2.4803	0.04228	0.077083	0.989922	1587	2	2.4803		1.37387
Pdk1	3	0.43232	0.5876	0.988426	12190	1	0.65155	0.0423	0.077112	0.989922	1588	1	0.65155		1.37366
C78339	3	0.9036	0.90361	0.999999	19131	0	2.3828	0.042323	0.07715	0.989922	1589	2	2.3828		1.37342
Dhdh	3	0.27253	0.42438	0.96695	8897	1	2.3828	0.042323	0.07715	0.989922	1590	2	2.3828		1.37342
E030019B06Rik	3	0.91198	0.91199	0.999999	19302	0	0.35194	0.042347	0.077189	0.989922	1591	1	0.35194		1.37318
Casr	3	0.64847	0.72075	0.996413	15255	1	2.6796	0.042392	0.077261	0.989922	1592	2	2.6796		1.37272
Phactr1	3	0.17003	0.31598	0.941637	6888	1	2.2887	0.042424	0.077309	0.989922	1593	2	2.2887		1.37239
Kcnip3	3	0.94308	0.94321	0.999999	20035	0	2.2162	0.042443	0.07734	0.989922	1594	2	2.2162		1.37219
Itfg1	3	0.97056	0.97061	0.999999	20614	0	2.4327	0.042483	0.077401	0.989922	1595	2	2.4327		1.37178
Ccdc87	3	0.073282	0.16849	0.791717	3859	1	-0.19964	0.04249	0.077413	0.989922	1596	1	-0.19964		1.37171
Exoc3l4	3	0.64847	0.72075	0.996413	15145	1	2.6065	0.042536	0.077493	0.989922	1597	2	2.6065		1.37124
Otol1	3	0.86356	0.86389	0.999999	18275	1	1.4024	0.042562	0.077533	0.989922	1598	1	1.4024		1.37098
Chrnb2	3	0.2233	0.3727	0.951692	7893	1	2.352	0.042563	0.077534	0.989922	1599	2	2.352		1.37097
Thsd4	3	0.97407	0.97413	0.999999	20688	0	2.2554	0.042574	0.077554	0.989922	1600	2	2.2554		1.37086
Wdpcp	3	0.66377	0.72846	0.996413	15408	1	2.8293	0.042649	0.077679	0.989922	1601	2	2.8293		1.37009
Pglyrp2	3	0.99068	0.99077	0.999999	21049	0	2.4803	0.04267	0.077713	0.989922	1602	2	2.4803		1.36988
Fgf4	3	0.16661	0.31232	0.941637	6324	2	-3.3373	0.042681	0.077729	0.989922	1603	1	-3.3373		1.36977
NonTargetingControlGuideForMouse_0427	1	0.95729	0.95746	0.999999	20333	0	4.236	0.042714	0.042658	0.989922	1604	1	4.236		1.36943
Ust	3	0.95888	0.95903	0.999999	20363	0	2.0955	0.042729	0.077802	0.989922	1605	2	2.0955		1.36928
Slc6a4	3	0.64847	0.72075	0.996413	15253	1	0.52484	0.042776	0.077886	0.989922	1606	1	0.52484		1.3688
Dap3	3	0.86046	0.861	0.999999	18217	1	2.4833	0.042831	0.07797	0.989922	1607	2	2.4833		1.36824
Nlrp9c	3	0.90038	0.90046	0.999999	19058	0	2.6458	0.042868	0.07805	0.989922	1608	2	2.6458		1.36787
Ccdc89	3	0.073282	0.16849	0.791717	4028	2	-1.2023	0.042872	0.078056	0.989922	1609	1	-1.2023		1.36783
Dhx36	3	0.57154	0.68459	0.9953	14368	1	1.6506	0.042919	0.078135	0.989922	1610	1	1.6506		1.36735
Mex3d	3	0.98957	0.98969	0.999999	21029	0	2.3443	0.043013	0.078276	0.989922	1611	2	2.3443		1.3664
Fcer1g	3	0.3978	0.55296	0.98102	11484	1	0.085139	0.043038	0.078314	0.989922	1612	1	0.085139		1.36615
Prlh	3	0.882	0.88208	0.999999	18668	0	2.4224	0.043051	0.078334	0.989922	1613	2	2.4224		1.36602
Sde2	3	0.17003	0.31598	0.941637	6650	1	2.3708	0.043072	0.078364	0.989922	1614	2	2.3708		1.3658
Dact3	3	0.38977	0.54482	0.98102	11355	2	-4.0542	0.04311	0.078437	0.989922	1615	1	-4.0542		1.36542
Ubqln2	3	0.073282	0.16849	0.791717	3389	1	1.9845	0.043126	0.078454	0.989922	1616	2	1.9845		1.36526
Kcnk3	3	0.43232	0.5876	0.988426	12385	2	-1.1989	0.043157	0.078512	0.989922	1617	1	-1.1989		1.36495
Slc25a3	3	0.78477	0.8006	0.999999	16954	1	1.47	0.043205	0.078591	0.989922	1618	1	1.47		1.36447
Col5a2	3	0.5223	0.66372	0.994589	13846	1	2.7698	0.043223	0.078621	0.989922	1619	2	2.7698		1.36429
Secisbp2	3	0.66377	0.72846	0.996413	15401	1	2.1618	0.0433	0.07875	0.989922	1620	1	2.1618		1.36351
Lrrtm1	3	0.27253	0.42438	0.96695	8987	2	-2.6332	0.043396	0.078911	0.989922	1621	1	-2.6332		1.36255
NonTargetingControlGuideForMouse_0244	1	0.95653	0.95668	0.999999	20323	0	2.9013	0.043475	0.043439	0.989922	1622	1	2.9013		1.36176
Vipr2	3	0.073282	0.16849	0.791717	3373	2	-1.2023	0.043491	0.079065	0.989922	1623	1	-1.2023		1.3616
Tmem167	3	0.9898	0.98992	0.999999	21033	0	2.3388	0.043492	0.079066	0.989922	1624	2	2.3388		1.36159
Bola1	3	0.065051	0.15169	0.791717	2361	2	-1.2023	0.043539	0.079147	0.989922	1625	1	-1.2023		1.36112
Mark3	3	0.72261	0.76099	0.999748	16042	1	2.5416	0.043546	0.07916	0.989922	1626	2	2.5416		1.36105
Vmn1r44	3	0.97109	0.97112	0.999999	20625	0	1.7329	0.043586	0.079231	0.989922	1627	1	1.7329		1.36065
Olfr857	3	0.98811	0.98826	0.999999	20994	0	2.1971	0.043627	0.079295	0.989922	1628	2	2.1971		1.36024
Olfr397	3	0.97498	0.97504	0.999999	20708	0	2.7663	0.04367	0.07937	0.989922	1629	2	2.7663		1.35982
Kifc3	3	0.073282	0.16849	0.791717	4401	1	2.2727	0.04373	0.079461	0.989922	1630	2	2.2727		1.35922
Thada	3	0.76745	0.78896	0.999999	16697	1	2.5523	0.043757	0.079509	0.989922	1631	2	2.5523		1.35895
Etnppl	3	0.83579	0.83924	0.999999	17766	1	2.6189	0.043816	0.079591	0.989922	1632	2	2.6189		1.35837
Kdelr2	3	0.91958	0.9196	0.999999	19458	0	0.57832	0.043824	0.079603	0.989922	1633	1	0.57832		1.35829
Hs6st2	3	0.91889	0.91892	0.999999	19446	0	2.5883	0.043838	0.07963	0.989922	1634	2	2.5883		1.35815
Irs1	3	0.17003	0.31598	0.941637	6464	1	2.7734	0.043854	0.079649	0.989922	1635	2	2.7734		1.35799
Pkp3	3	0.17003	0.31598	0.941637	6786	2	-1.8488	0.04392	0.079752	0.989922	1636	1	-1.8488		1.35734
Gm7325	3	0.79047	0.80461	0.999999	17040	1	2.412	0.04393	0.079773	0.989922	1637	2	2.412		1.35724
Plcl1	3	0.31702	0.47072	0.974486	9974	1	1.1413	0.043967	0.079837	0.989922	1638	1	1.1413		1.35687
Adam19	3	0.31702	0.47072	0.974486	9913	1	2.3013	0.043968	0.079838	0.989922	1639	2	2.3013		1.35686
Ubxn6	3	0.31702	0.47072	0.974486	9699	1	0.82131	0.044015	0.079916	0.989922	1640	1	0.82131		1.3564
Itga3	3	0.89795	0.89806	0.999999	19007	0	2.5344	0.044049	0.079962	0.989922	1641	2	2.5344		1.35606
Slc25a40	3	0.98636	0.98649	0.999999	20951	0	2.4917	0.044062	0.079983	0.989922	1642	2	2.4917		1.35594
AI661453	3	0.63201	0.71261	0.996413	15012	1	2.4339	0.044077	0.080006	0.989922	1643	2	2.4339		1.35579
Olfr600	3	0.70133	0.74874	0.997715	15773	1	0.27237	0.04411	0.080064	0.989922	1644	1	0.27237		1.35546
Avp	3	0.90203	0.9021	0.999999	19095	0	2.5676	0.044115	0.08007	0.989922	1645	2	2.5676		1.35541
Abhd16b	3	0.17003	0.31598	0.941637	6743	2	-1.8488	0.044158	0.080137	0.989922	1646	1	-1.8488		1.35499
Olfr1228	3	0.94194	0.94202	0.999999	20004	0	2.1454	0.044164	0.080146	0.989922	1647	2	2.1454		1.35493
Pex7	3	0.2233	0.3727	0.951692	7570	2	-2.155	0.044205	0.080224	0.989922	1648	1	-2.155		1.35453
Uba7	3	0.92702	0.92706	0.999999	19658	0	2.4528	0.044223	0.080246	0.989922	1649	2	2.4528		1.35435
Olfr1310	3	0.073282	0.16849	0.791717	4061	1	2.4532	0.04425	0.080287	0.989922	1650	2	2.4532		1.35409
Itpk1	3	0.92944	0.92951	0.999999	19711	0	2.5355	0.044278	0.080328	0.989922	1651	2	2.5355		1.35381
Arrdc2	3	0.43683	0.59209	0.989566	12487	2	-1.2934	0.044348	0.080445	0.989922	1652	1	-1.2934		1.35313
Tctex1d1	3	0.81085	0.81938	0.999999	17357	1	0.35698	0.044396	0.080517	0.989922	1653	1	0.35698		1.35266
Cd300lg	3	0.31702	0.47072	0.974486	9990	1	1.844	0.044443	0.080593	0.989922	1654	1	1.844		1.3522
Slc35a1	3	0.073282	0.16849	0.791717	3372	1	2.6191	0.044452	0.080602	0.989922	1655	2	2.6191		1.35211
Gm1564	3	0.93631	0.93638	0.999999	19878	0	1.4389	0.044491	0.080664	0.989922	1656	1	1.4389		1.35173
2310002J15Rik	3	0.74785	0.77639	0.999999	16463	1	0.95482	0.044586	0.080803	0.989922	1657	1	0.95482		1.3508
Slc15a4	3	0.9637	0.96381	0.999999	20472	0	2.6918	0.044659	0.080928	0.989922	1658	2	2.6918		1.35009
Olfr1045	3	0.17003	0.31598	0.941637	6475	2	-1.8488	0.044681	0.080963	0.989922	1659	1	-1.8488		1.34988
St7l	3	0.9778	0.97785	0.999999	20772	0	2.5381	0.044703	0.080998	0.989922	1660	2	2.5381		1.34966
Sostdc1	3	0.67773	0.73574	0.996501	15570	1	2.5381	0.044703	0.080998	0.989922	1661	2	2.5381		1.34966
AY074887	3	0.72261	0.76099	0.999748	16093	1	0.78444	0.044729	0.081033	0.989922	1662	1	0.78444		1.34941
Cnga3	3	0.88752	0.88759	0.999999	18782	0	2.1769	0.044812	0.081154	0.989922	1663	2	2.1769		1.34861
Zfp553	3	0.38124	0.53626	0.98102	11254	2	-3.6678	0.044824	0.08117	0.989922	1664	1	-3.6678		1.34849
1700123I01Rik	3	0.76135	0.78502	0.999999	16637	1	2.7525	0.044856	0.081218	0.989922	1665	2	2.7525		1.34818
Zfp872	3	0.75477	0.78073	0.999999	16531	1	1.4798	0.044872	0.081247	0.989922	1666	1	1.4798		1.34802
Mfsd9	3	0.073282	0.16849	0.791717	4111	2	-0.59226	0.044919	0.081326	0.989922	1667	1	-0.59226		1.34757
Slc41a1	3	0.97559	0.97567	0.999999	20720	0	2.0232	0.044933	0.081342	0.989922	1668	2	2.0232		1.34743
Wfdc15a	3	0.2233	0.3727	0.951692	7820	2	-0.35991	0.044967	0.08141	0.989922	1669	1	-0.35991		1.34711
Atg9b	3	0.90509	0.90513	0.999999	19151	0	2.0793	0.044993	0.081452	0.989922	1670	2	2.0793		1.34686
NonTargetingControlGuideForMouse_0661	1	0.955	0.9551	0.999999	20287	0	3.8122	0.045004	0.045001	0.989922	1671	1	3.8122		1.34675
Gm5347	3	0.46445	0.61957	0.989566	12887	1	2.4779	0.045059	0.081549	0.989922	1672	2	2.4779		1.34622
Lnpep	3	0.78477	0.8006	0.999999	16936	1	1.9181	0.04511	0.081633	0.989922	1673	1	1.9181		1.34573
Dnlz	3	0.57154	0.68459	0.9953	14315	1	2.5312	0.045152	0.081692	0.989922	1674	2	2.5312		1.34532
NonTargetingControlGuideForMouse_0524	1	0.95482	0.95493	0.999999	20284	0	3.9256	0.045184	0.045188	0.989922	1675	1	3.9256		1.34502
Zkscan8	3	0.92004	0.92006	0.999999	19471	0	2.8366	0.045185	0.081747	0.989922	1676	2	2.8366		1.34501
1700006E09Rik	3	0.27253	0.42438	0.96695	8726	1	1.5899	0.045229	0.081826	0.989922	1677	1	1.5899		1.34458
Ndrg3	3	0.91841	0.91843	0.999999	19436	0	1.2365	0.045229	0.081826	0.989922	1678	1	1.2365		1.34458
Chac2	3	0.57154	0.68459	0.9953	14398	1	2.3644	0.04524	0.08184	0.989922	1679	2	2.3644		1.34448
NonTargetingControlGuideForMouse_0883	1	0.9547	0.95482	0.999999	20282	0	4.0718	0.045298	0.04531	0.989922	1680	1	4.0718		1.34392
Olfr557	3	0.91063	0.91066	0.999999	19274	0	1.1975	0.0453	0.081943	0.989922	1681	1	1.1975		1.3439
Nolc1	3	0.27253	0.42438	0.96695	8943	1	2.7455	0.0453	0.081943	0.989922	1682	2	2.7455		1.3439
F830045P16Rik	3	0.073282	0.16849	0.791717	4283	1	2.7455	0.0453	0.081943	0.989922	1683	2	2.7455		1.3439
Pak7	3	0.64847	0.72075	0.996413	15168	1	2.783	0.045344	0.082017	0.989922	1684	2	2.783		1.34348
Ccdc30	3	0.61367	0.70379	0.996413	14887	1	2.4923	0.045361	0.082038	0.989922	1685	2	2.4923		1.34332
Nlrp4a	3	0.82733	0.83227	0.999999	17622	1	2.4532	0.045383	0.082077	0.989922	1686	2	2.4532		1.34311
Brinp3	3	0.35925	0.51399	0.97711	10672	2	-0.7508	0.045395	0.082098	0.989922	1687	1	-0.7508		1.34299
Lars	3	0.43232	0.5876	0.988426	12225	1	2.8699	0.045421	0.08213	0.989922	1688	2	2.8699		1.34274
Rhox5	3	0.82487	0.83033	0.999999	17576	1	2.897	0.045438	0.082157	0.989922	1689	2	2.897		1.34258
Tnfsf10	3	0.65632	0.72469	0.996413	15293	1	1.2412	0.045443	0.082165	0.989922	1690	1	1.2412		1.34253
Zfp459	3	0.76745	0.78896	0.999999	16704	1	2.1223	0.045465	0.082201	0.989922	1691	2	2.1223		1.34232
Vmn1r9	3	0.54764	0.67432	0.994589	14233	1	1.8882	0.04549	0.08224	0.989922	1692	1	1.8882		1.34208
1700003E16Rik	3	0.3978	0.55296	0.98102	11701	1	2.7216	0.045515	0.082278	0.989922	1693	2	2.7216		1.34185
Hilpda	3	0.67773	0.73574	0.996501	15590	1	2.5243	0.045531	0.0823	0.989922	1694	2	2.5243		1.34169
4922501L14Rik	3	0.82879	0.83347	0.999999	17642	1	1.8857	0.045538	0.082313	0.989922	1695	2	1.8857		1.34163
Olfr1223	3	0.99143	0.99152	0.999999	21070	0	2.2116	0.045585	0.082382	0.989922	1696	2	2.2116		1.34118
Ccdc147	3	0.43232	0.5876	0.988426	12245	1	2.2404	0.045625	0.082445	0.989922	1697	2	2.2404		1.3408
Pdzd3	3	0.78839	0.80319	0.999999	17029	1	2.2404	0.045625	0.082445	0.989922	1698	2	2.2404		1.3408
Fhit	3	0.59329	0.69432	0.9953	14614	1	1.1684	0.045657	0.082489	0.989922	1699	1	1.1684		1.34049
Itga7	3	0.84006	0.84287	0.999999	17848	1	-0.34772	0.045776	0.082682	0.989922	1700	1	-0.34772		1.33936
Fam76b	3	0.17003	0.31598	0.941637	6444	2	-1.8488	0.045823	0.082753	0.989922	1701	1	-1.8488		1.33892
Rgs10	3	0.2233	0.3727	0.951692	7739	2	-2.2937	0.045871	0.082826	0.989922	1702	1	-2.2937		1.33846
Adam6a	3	0.31702	0.47072	0.974486	9920	2	-2.9079	0.045918	0.082887	0.989922	1703	1	-2.9079		1.33802
Ap5s1	3	0.54764	0.67432	0.994589	14222	1	2.3803	0.045929	0.082901	0.989922	1704	2	2.3803		1.33791
Wwc2	3	0.94282	0.94295	0.999999	20028	0	2.0135	0.045929	0.082901	0.989922	1705	2	2.0135		1.33791
Serpina1e	3	0.97593	0.97601	0.999999	20731	0	2.2386	0.045945	0.082932	0.989922	1706	2	2.2386		1.33776
Supt16	3	0.67773	0.73574	0.996501	15486	1	0.8493	0.045966	0.08296	0.989922	1707	1	0.8493		1.33756
Marveld2	3	0.073282	0.16849	0.791717	3580	1	2.8001	0.045978	0.082989	0.989922	1708	2	2.8001		1.33745
Inpp4a	3	0.81737	0.8244	0.999999	17449	1	2.4445	0.046	0.083026	0.989922	1709	2	2.4445		1.33724
Il1f8	3	0.94928	0.94945	0.999999	20178	0	2.3667	0.046	0.083026	0.989922	1710	2	2.3667		1.33724
Arhgef11	3	0.98068	0.98076	0.999999	20832	0	2.4445	0.046	0.083026	0.989922	1711	2	2.4445		1.33724
Psg19	3	0.86491	0.86519	0.999999	18321	1	2.0209	0.04605	0.083104	0.989922	1712	2	2.0209		1.33677
0610009O20Rik	3	0.89904	0.89917	0.999999	19032	0	2.2705	0.046061	0.083127	0.989922	1713	2	2.2705		1.33667
4930428D18Rik	3	0.64847	0.72075	0.996413	15158	1	3.049	0.0461	0.083193	0.989922	1714	2	3.049		1.3363
Olfr1087	3	0.61367	0.70379	0.996413	14874	1	2.5174	0.046178	0.083317	0.989922	1715	2	2.5174		1.33556
Olfr101	3	0.9826	0.98272	0.999999	20874	0	2.5134	0.046222	0.083384	0.989922	1716	2	2.5134		1.33515
Timm50	3	0.45393	0.60905	0.989566	12709	2	-1.0443	0.046227	0.083391	0.989922	1717	1	-1.0443		1.3351
Aqp12	3	0.91462	0.91461	0.999999	19363	0	2.189	0.046227	0.083391	0.989922	1718	1	2.189		1.3351
Atp6v1e1	3	0.2233	0.3727	0.951692	8056	1	2.1565	0.046283	0.083476	0.989922	1719	2	2.1565		1.33458
Trim10	3	0.46445	0.61957	0.989566	12996	1	2.1565	0.046283	0.083476	0.989922	1720	2	2.1565		1.33458
Eed	3	0.94525	0.94537	0.999999	20078	0	2.1565	0.046283	0.083476	0.989922	1721	2	2.1565		1.33458
Olfr1277	3	0.27253	0.42438	0.96695	9064	1	1.036	0.046299	0.083502	0.989922	1722	1	1.036		1.33443
Olfr702	3	0.69019	0.74252	0.997227	15705	1	2.6432	0.046333	0.083561	0.989922	1723	2	2.6432		1.33411
Orai1	3	0.27878	0.43096	0.971742	9215	2	-4.2641	0.046346	0.083584	0.989922	1724	1	-4.2641		1.33399
Magea1	3	0.43232	0.5876	0.988426	12306	1	2.3215	0.046372	0.083629	0.989922	1725	2	2.3215		1.33374
Zfp871	3	0.83281	0.8368	0.999999	17706	1	2.2432	0.046441	0.083735	0.989922	1726	1	2.2432		1.3331
Krtap27-1	3	0.97993	0.97998	0.999999	20812	0	1.467	0.046489	0.083806	0.989922	1727	1	1.467		1.33265
Wdfy3	3	0.98857	0.9887	0.999999	21007	0	2.1904	0.046516	0.083846	0.989922	1728	2	2.1904		1.3324
Trappc2l	3	0.073282	0.16849	0.791717	3896	1	3.0122	0.046533	0.083874	0.989922	1729	2	3.0122		1.33224
Olfr913	3	0.76135	0.78502	0.999999	16594	1	-0.26743	0.046536	0.083879	0.989922	1730	1	-0.26743		1.33221
Mcpt8	3	0.073282	0.16849	0.791717	3942	1	1.5052	0.046584	0.083955	0.989922	1731	1	1.5052		1.33176
Prox2	3	0.073282	0.16849	0.791717	2856	1	2.4907	0.046644	0.08405	0.989922	1732	2	2.4907		1.3312
Zpbp	3	0.073282	0.16849	0.791717	3397	1	2.9995	0.046678	0.084103	0.989922	1733	2	2.9995		1.33089
Prima1	3	0.83059	0.83498	0.999999	17671	1	1.0185	0.046679	0.084104	0.989922	1734	1	1.0185		1.33088
Batf	3	0.95625	0.95644	0.999999	20315	0	2.4417	0.046689	0.084116	0.989922	1735	2	2.4417		1.33079
Gpank1	3	0.80887	0.81786	0.999999	17318	1	2.2569	0.046717	0.084155	0.989922	1736	2	2.2569		1.33053
Fbxo33	3	0.35925	0.51399	0.97711	10952	1	2.7026	0.046745	0.084195	0.989922	1737	2	2.7026		1.33026
Tmco2	3	0.073282	0.16849	0.791717	4378	1	1.5856	0.04675	0.084201	0.989922	1738	1	1.5856		1.33022
Slc15a3	3	0.2233	0.3727	0.951692	7742	2	-0.65133	0.04675	0.084201	0.989922	1739	1	-0.65133		1.33022
Ccdc66	3	0.065051	0.15169	0.791717	2254	2	-2.2937	0.046822	0.084323	0.989922	1740	1	-2.2937		1.32955
Pim3	3	0.97754	0.9776	0.999999	20768	0	2.9914	0.046845	0.084356	0.989922	1741	2	2.9914		1.32934
Farp1	3	0.83567	0.83913	0.999999	17763	1	0.69721	0.046869	0.084393	0.989922	1742	1	0.69721		1.32911
Hspg2	3	0.97263	0.97269	0.999999	20654	0	2.7206	0.04689	0.084423	0.989922	1743	2	2.7206		1.32892
Styx	3	0.73179	0.76644	0.999748	16242	1	2.0558	0.046917	0.084466	0.989922	1744	2	2.0558		1.32867
Ddx3x	3	0.2233	0.3727	0.951692	7717	1	2.0524	0.04694	0.084503	0.989922	1745	2	2.0524		1.32846
Fam178b	3	0.12214	0.26183	0.935224	5657	2	-2.2937	0.046964	0.084546	0.989922	1746	1	-2.2937		1.32823
Olfr1028	3	0.97218	0.97224	0.999999	20642	0	2.57	0.046968	0.084557	0.989922	1747	2	2.57		1.3282
Snx30	3	0.57154	0.68459	0.9953	14333	1	1.4847	0.047012	0.084625	0.989922	1748	1	1.4847		1.32779
Pabpn1l	3	0.94607	0.94622	0.999999	20093	0	1.2773	0.047059	0.084702	0.989922	1749	1	1.2773		1.32736
Crisp1	3	0.4949	0.64977	0.992349	13567	1	1.3795	0.047107	0.084783	0.989922	1750	1	1.3795		1.32691
Atox1	3	0.83098	0.83531	0.999999	17677	1	2.4269	0.04713	0.084816	0.989922	1751	2	2.4269		1.3267
C87436	3	0.67099	0.73216	0.996501	15465	1	-0.074787	0.047154	0.084861	0.989922	1752	1	-0.074787		1.32648
Prrg3	3	0.073282	0.16849	0.791717	4161	1	1.6858	0.047202	0.084935	0.989922	1753	1	1.6858		1.32604
Itgb8	3	0.59329	0.69432	0.9953	14678	1	2.5319	0.047219	0.084957	0.989922	1754	2	2.5319		1.32588
Gdi1	3	0.43232	0.5876	0.988426	12407	1	2.4449	0.047275	0.085051	0.989922	1755	2	2.4449		1.32537
St7	3	0.93622	0.9363	0.999999	19873	0	2.5149	0.047348	0.085165	0.989922	1756	2	2.5149		1.3247
Vmn2r4	3	0.67773	0.73574	0.996501	15541	1	1.7733	0.047368	0.085198	0.989922	1757	1	1.7733		1.32451
Tead3	3	0.4949	0.64977	0.992349	13639	1	-0.10448	0.047368	0.085198	0.989922	1758	1	-0.10448		1.32451
Clvs1	3	0.94044	0.94052	0.999999	19972	0	1.9916	0.04741	0.085271	0.989922	1759	2	1.9916		1.32413
Krt2	3	0.97805	0.9781	0.999999	20777	0	1.5767	0.047439	0.085314	0.989922	1760	1	1.5767		1.32386
1600014C10Rik	3	0.9242	0.92423	0.999999	19579	0	2.4956	0.047483	0.085376	0.989922	1761	2	2.4956		1.32346
Rsad1	3	0.43232	0.5876	0.988426	12236	1	1.3147	0.047534	0.085459	0.989922	1762	1	1.3147		1.323
Prss53	3	0.073282	0.16849	0.791717	3854	1	0.31016	0.047534	0.085459	0.989922	1763	1	0.31016		1.323
Esco2	3	0.20879	0.35748	0.951692	7319	2	-4.2641	0.047534	0.085459	0.989922	1764	1	-4.2641		1.323
Maf1	3	0.073282	0.16849	0.791717	4052	1	2.4611	0.047556	0.085493	0.989922	1765	2	2.4611		1.32279
Gc	3	0.94169	0.94176	0.999999	19997	0	2.4963	0.047573	0.085521	0.989922	1766	2	2.4963		1.32264
Socs4	3	0.073282	0.16849	0.791717	2707	1	-0.090258	0.047629	0.085608	0.989922	1767	1	-0.090258		1.32213
Ak1	3	0.64847	0.72075	0.996413	15235	1	2.1358	0.047657	0.085649	0.989922	1768	2	2.1358		1.32187
Krtap13	3	0.67773	0.73574	0.996501	15508	1	2.1358	0.047657	0.085649	0.989922	1769	2	2.1358		1.32187
Gramd1c	3	0.46433	0.61945	0.989566	12841	2	-1.1639	0.047677	0.085688	0.989922	1770	1	-1.1639		1.32169
Tcstv3	3	0.073282	0.16849	0.791717	2539	1	2.5256	0.047685	0.085702	0.989922	1771	2	2.5256		1.32162
Rassf9	3	0.61367	0.70379	0.996413	14873	1	2.4943	0.047772	0.085843	0.989922	1772	2	2.4943		1.32083
Tmem170	3	0.91633	0.91631	0.999999	19395	0	1.5348	0.047819	0.085925	0.989922	1773	1	1.5348		1.3204
BC053393	3	0.98238	0.9825	0.999999	20866	0	2.2419	0.047854	0.085975	0.989922	1774	2	2.2419		1.32008
Prr11	3	0.43232	0.5876	0.988426	12246	1	1.0294	0.047867	0.086002	0.989922	1775	1	1.0294		1.31996
Med23	3	0.96461	0.96469	0.999999	20497	0	2.3742	0.047905	0.086056	0.989922	1776	2	2.3742		1.31962
Atf2	3	0.073282	0.16849	0.791717	3454	1	2.3742	0.047905	0.086056	0.989922	1777	2	2.3742		1.31962
Dkk3	3	0.31702	0.47072	0.974486	9812	2	-1.3763	0.047914	0.086069	0.989922	1778	1	-1.3763		1.31954
Bpifa5	3	0.95015	0.95032	0.999999	20195	0	2.4366	0.047938	0.086109	0.989922	1779	2	2.4366		1.31932
Tiparp	3	0.59329	0.69432	0.9953	14693	1	1.8307	0.047985	0.086186	0.989922	1780	2	1.8307		1.31889
Pdia5	3	0.27253	0.42438	0.96695	8790	1	1.6166	0.047985	0.086186	0.989922	1781	1	1.6166		1.31889
Zscan4b	3	0.76745	0.78896	0.999999	16719	1	2.3012	0.047989	0.086192	0.989922	1782	2	2.3012		1.31886
Crebzf	3	0.7402	0.77159	0.999999	16342	1	2.5353	0.048045	0.086293	0.989922	1783	2	2.5353		1.31835
Emd	3	0.073282	0.16849	0.791717	3968	1	1.1842	0.048057	0.086315	0.989922	1784	1	1.1842		1.31824
Dmxl2	3	0.98893	0.98905	0.999999	21010	0	2.7585	0.048079	0.086355	0.989922	1785	2	2.7585		1.31804
Syvn1	3	0.95118	0.95135	0.999999	20223	0	2.5768	0.048141	0.086454	0.989922	1786	2	2.5768		1.31748
Gpr146	3	0.4949	0.64977	0.992349	13477	1	2.6377	0.048221	0.086583	0.989922	1787	2	2.6377		1.31676
Prph2	3	0.4489	0.60403	0.989566	12643	2	-1.2455	0.048247	0.086624	0.989922	1788	1	-1.2455		1.31653
Slc6a20b	3	0.073282	0.16849	0.791717	3518	1	2.9335	0.04826	0.086646	0.989922	1789	2	2.9335		1.31641
Nudt16	3	0.35925	0.51399	0.97711	10686	1	0.49717	0.048294	0.086707	0.989922	1790	1	0.49717		1.31611
Smim22	3	0.93973	0.93983	0.999999	19955	0	1.7567	0.048342	0.086784	0.989922	1791	1	1.7567		1.31568
Tmem140	3	0.75477	0.78073	0.999999	16510	1	2.2581	0.048413	0.086907	0.989922	1792	2	2.2581		1.31504
4930469G21Rik	3	0.70133	0.74874	0.997715	15775	1	1.7459	0.048413	0.086907	0.989922	1793	1	1.7459		1.31504
Vmn1r38	3	0.31702	0.47072	0.974486	9867	1	2.7352	0.048418	0.086919	0.989922	1794	2	2.7352		1.31499
Mta3	3	0.88268	0.88277	0.999999	18681	0	2.4821	0.04843	0.086937	0.989922	1795	2	2.4821		1.31489
Fibp	3	0.065051	0.15169	0.791717	2283	2	-3.3373	0.048484	0.087024	0.989922	1796	1	-3.3373		1.3144
Plekha2	3	0.98525	0.98538	0.999999	20930	0	2.52	0.048498	0.087042	0.989922	1797	2	2.52		1.31428
Gfod1	3	0.27253	0.42438	0.96695	8691	2	-0.40174	0.048531	0.087095	0.989922	1798	1	-0.40174		1.31398
Cldn16	3	0.9342	0.93427	0.999999	19811	0	2.5543	0.048543	0.087112	0.989922	1799	2	2.5543		1.31387
Slc25a22	3	0.073282	0.16849	0.791717	2624	2	-1.2023	0.048626	0.087238	0.989922	1800	1	-1.2023		1.31313
8430427H17Rik	3	0.91693	0.91693	0.999999	19409	0	1.9841	0.048674	0.08731	0.989922	1801	2	1.9841		1.3127
Ybey	3	0.33698	0.49124	0.97711	10319	2	-4.163	0.048721	0.08738	0.989922	1802	1	-4.163		1.31228
Ntn3	3	0.76745	0.78896	0.999999	16726	1	2.4947	0.048725	0.087384	0.989922	1803	2	2.4947		1.31225
Foxa3	3	0.67773	0.73574	0.996501	15512	1	0.40839	0.048769	0.087457	0.989922	1804	1	0.40839		1.31186
S1pr5	3	0.3978	0.55296	0.98102	11761	1	2.337	0.04881	0.08752	0.989922	1805	2	2.337		1.31149
9530077C05Rik	3	0.073282	0.16849	0.791717	3325	1	2.337	0.04881	0.08752	0.989922	1806	2	2.337		1.31149
C87414	3	0.43232	0.5876	0.988426	12358	1	1.831	0.048816	0.08753	0.989922	1807	1	1.831		1.31144
Gm13247	3	0.41566	0.57095	0.988426	12000	1	0.69709	0.048864	0.087608	0.989922	1808	1	0.69709		1.31101
Csnk1e	3	0.90081	0.9009	0.999999	19063	0	2.2572	0.048906	0.087672	0.989922	1809	2	2.2572		1.31064
Gla	3	0.93617	0.93624	0.999999	19872	0	2.2572	0.048906	0.087672	0.989922	1810	2	2.2572		1.31064
Vmn2r71	3	0.45683	0.61197	0.989566	12748	2	-0.81069	0.048911	0.087684	0.989922	1811	1	-0.81069		1.31059
Cnnm3	3	0.98988	0.99	0.999999	21035	0	3.1038	0.048941	0.087725	0.989922	1812	2	3.1038		1.31033
Cks2	3	0.8857	0.88577	0.999999	18737	0	-0.095626	0.048959	0.087757	0.989922	1813	1	-0.095626		1.31017
Sco1	3	0.3978	0.55296	0.98102	11767	1	2.5783	0.048963	0.087762	0.989922	1814	2	2.5783		1.31013
Mlf1	3	0.3978	0.55296	0.98102	11730	1	0.35194	0.049053	0.0879	0.989922	1815	1	0.35194		1.30933
Stil	3	0.46445	0.61957	0.989566	12876	1	0.35456	0.049101	0.087975	0.989922	1816	1	0.35456		1.30891
4930430A15Rik	3	0.96015	0.96029	0.999999	20393	0	2.2834	0.049174	0.088097	0.989922	1817	2	2.2834		1.30826
NonTargetingControlGuideForMouse_0784	1	0.95081	0.95101	0.999999	20211	0	2.9037	0.049191	0.049279	0.989922	1818	1	2.9037		1.30811
Mrgbp	3	0.5223	0.66372	0.994589	13905	1	0.42544	0.049196	0.088129	0.989922	1819	1	0.42544		1.30807
Ceacam15	3	0.17003	0.31598	0.941637	6615	2	-1.8488	0.049267	0.08824	0.989922	1820	1	-1.8488		1.30744
Pdcd6	3	0.96146	0.9616	0.999999	20427	0	1.4049	0.049267	0.08824	0.989922	1821	1	1.4049		1.30744
Tpd52l1	3	0.90564	0.9057	0.999999	19160	0	2.6879	0.049294	0.088282	0.989922	1822	2	2.6879		1.30721
Cyp2g1	3	0.70133	0.74874	0.997715	15786	1	1.8312	0.049338	0.088352	0.989922	1823	1	1.8312		1.30682
Map6d1	3	0.59329	0.69432	0.9953	14565	1	2.1904	0.049339	0.088355	0.989922	1824	2	2.1904		1.30681
Tbcd	3	0.98084	0.98091	0.999999	20836	0	2.4879	0.049362	0.088396	0.989922	1825	2	2.4879		1.30661
Ctcf	3	0.79527	0.80801	0.999999	17132	1	2.0443	0.049386	0.088434	0.989922	1826	2	2.0443		1.3064
Slc38a1	3	0.94673	0.94689	0.999999	20115	0	2.1148	0.049408	0.088475	0.989922	1827	2	2.1148		1.3062
Pln	2	0.88103	0.881	0.999999	18647	0	2.9038	0.049471	0.078346	0.989922	1828	1	2.9038		1.30565
Dpp3	3	0.9547	0.9549	0.999999	20281	0	2.3061	0.049517	0.088637	0.989922	1829	2	2.3061		1.30525
Ctage5	3	0.94686	0.94702	0.999999	20119	0	2.3061	0.049517	0.088637	0.989922	1830	2	2.3061		1.30525
Slc5a11	3	0.57154	0.68459	0.9953	14387	1	2.3061	0.049517	0.088637	0.989922	1831	2	2.3061		1.30525
Tnfaip8l1	3	0.27253	0.42438	0.96695	8984	2	-2.6332	0.049528	0.088654	0.989922	1832	1	-2.6332		1.30515
Fbxw4	3	0.31702	0.47072	0.974486	9981	1	2.3538	0.049562	0.088713	0.989922	1833	2	2.3538		1.30485
Ccl24	3	0.88808	0.88815	0.999999	18790	0	2.5168	0.049585	0.088739	0.989922	1834	2	2.5168		1.30465
Khdc1a	3	0.92161	0.92163	0.999999	19508	0	2.771	0.049614	0.088786	0.989922	1835	2	2.771		1.3044
Olfr1065	3	0.95017	0.95035	0.999999	20196	0	0.98527	0.049623	0.088803	0.989922	1836	1	0.98527		1.30432
Vmn1r36	3	0.8954	0.89549	0.999999	18952	0	0.90843	0.049694	0.088915	0.989922	1837	1	0.90843		1.3037
Jade2	3	0.96661	0.96667	0.999999	20540	0	1.4328	0.049694	0.088915	0.989922	1838	1	1.4328		1.3037
Fbxo10	3	0.98902	0.98912	0.999999	21014	0	2.7682	0.049694	0.088915	0.989922	1839	2	2.7682		1.3037
Arl13a	3	0.83289	0.83686	0.999999	17708	1	2.4112	0.049723	0.088965	0.989922	1840	2	2.4112		1.30344
Cdk14	3	0.98764	0.98778	0.999999	20985	0	2.4199	0.049765	0.08903	0.989922	1841	2	2.4199		1.30308
Fnip2	3	0.91142	0.91143	0.999999	19288	0	2.3911	0.049774	0.089042	0.989922	1842	2	2.3911		1.303
Gsdmd	3	0.90726	0.90728	0.999999	19186	0	2.2547	0.049803	0.089093	0.989922	1843	2	2.2547		1.30274
Shc4	3	0.27253	0.42438	0.96695	8827	1	2.1468	0.049837	0.089139	0.989922	1844	2	2.1468		1.30245
Elane	3	0.2233	0.3727	0.951692	8103	1	1.8169	0.049907	0.08926	0.989922	1845	1	1.8169		1.30184
Calb2	3	0.93412	0.93419	0.999999	19809	0	2.1956	0.049955	0.089341	0.989922	1846	1	2.1956		1.30142
Nup210	3	0.93436	0.93443	0.999999	19815	0	2.2705	0.049998	0.089402	0.989922	1847	2	2.2705		1.30105
Cmtm2a	3	0.94882	0.94898	0.999999	20172	0	2.2705	0.049998	0.089402	0.989922	1848	2	2.2705		1.30105
Qrich1	3	0.4949	0.64977	0.992349	13668	1	2.2705	0.049998	0.089402	0.989922	1849	2	2.2705		1.30105
Dpy19l2	3	0.88342	0.88351	0.999999	18694	0	2.8861	0.05005	0.089476	0.989922	1850	2	2.8861		1.3006
Olfr681	3	0.59329	0.69432	0.9953	14577	1	-0.048303	0.05005	0.089476	0.989922	1851	1	-0.048303		1.3006
Olfr1014	3	0.63201	0.71261	0.996413	15024	1	2.2112	0.050096	0.089554	0.989922	1852	2	2.2112		1.3002
Gpc5	3	0.44057	0.59581	0.989566	12538	2	-1.5604	0.050144	0.089627	0.989922	1853	1	-1.5604		1.29978
Olfr1417	3	0.96314	0.96324	0.999999	20458	0	2.6407	0.05028	0.089858	0.989922	1854	2	2.6407		1.2986
Cln3	3	0.63201	0.71261	0.996413	14940	1	2.5573	0.050354	0.089974	0.989922	1855	2	2.5573		1.29797
Bsx	3	0.54764	0.67432	0.994589	14238	1	1.2729	0.050358	0.089979	0.989922	1856	1	1.2729		1.29793
Ms4a6b	3	0.48773	0.64261	0.992349	13382	2	-0.46924	0.050358	0.089979	0.989922	1857	1	-0.46924		1.29793
Cadm2	3	0.38275	0.53777	0.98102	11269	2	-3.133	0.050358	0.089979	0.989922	1858	1	-3.133		1.29793
Gm9047	3	0.96439	0.96449	0.999999	20494	0	2.1778	0.050406	0.090056	0.989922	1859	2	2.1778		1.29752
Defb50	3	0.97712	0.9772	0.999999	20755	0	2.359	0.050447	0.090113	0.989922	1860	2	2.359		1.29716
2010003K11Rik	3	0.54764	0.67432	0.994589	14221	1	2.5917	0.050464	0.090138	0.989922	1861	2	2.5917		1.29702
Lca5l	3	0.96408	0.96417	0.999999	20486	0	1.4146	0.050476	0.090154	0.989922	1862	1	1.4146		1.29692
Stx8	3	0.88562	0.8857	0.999999	18736	0	0.94434	0.050524	0.090225	0.989922	1863	1	0.94434		1.2965
Dusp27	3	0.073282	0.16849	0.791717	3232	1	1.5707	0.050571	0.090297	0.989922	1864	1	1.5707		1.2961
Myct1	3	0.9374	0.93751	0.999999	19904	0	2.4131	0.050608	0.090361	0.989922	1865	2	2.4131		1.29578
Mrgprb2	3	0.95927	0.9594	0.999999	20374	0	2.201	0.050618	0.090379	0.989922	1866	1	2.201		1.2957
Osgepl1	3	0.62346	0.7085	0.996413	14906	1	2.394	0.050637	0.090411	0.989922	1867	2	2.394		1.29553
Stk38	3	0.9559	0.95608	0.999999	20304	0	2.394	0.050637	0.090411	0.989922	1868	2	2.394		1.29553
Try4	3	0.78296	0.79937	0.999999	16925	1	1.5648	0.050666	0.090456	0.989922	1869	1	1.5648		1.29528
Klhl14	3	0.93436	0.93443	0.999999	19814	0	2.229	0.050701	0.090507	0.989922	1870	2	2.229		1.29498
Gm11563	3	0.66377	0.72846	0.996413	15360	1	0.1697	0.050713	0.090525	0.989922	1871	1	0.1697		1.29488
Cyp4f15	3	0.17003	0.31598	0.941637	6759	1	2.8369	0.05073	0.090555	0.989922	1872	2	2.8369		1.29474
Psapl1	3	0.74785	0.77639	0.999999	16429	1	1.5108	0.050761	0.090606	0.989922	1873	1	1.5108		1.29447
Meis1	3	0.81983	0.82636	0.999999	17493	1	1.9726	0.050855	0.090766	0.989922	1874	2	1.9726		1.29367
Olfr117	3	0.073282	0.16849	0.791717	3999	2	-1.2023	0.050855	0.090766	0.989922	1875	1	-1.2023		1.29367
Mpl	3	0.61367	0.70379	0.996413	14862	1	2.5467	0.050857	0.090768	0.989922	1876	2	2.5467		1.29365
Eif3i	3	0.97527	0.97534	0.999999	20715	0	2.1278	0.050938	0.090893	0.989922	1877	2	2.1278		1.29296
Sox8	3	0.66377	0.72846	0.996413	15355	1	0.74814	0.05095	0.090913	0.989922	1878	1	0.74814		1.29286
Actn4	3	0.92432	0.92434	0.999999	19582	0	2.1956	0.050996	0.091004	0.989922	1879	2	2.1956		1.29246
Map7d2	3	0.87542	0.87556	0.999999	18519	0	1.3595	0.050998	0.091006	0.989922	1880	1	1.3595		1.29245
Vmn1r173	3	0.17003	0.31598	0.941637	6443	1	-0.018867	0.051092	0.091155	0.989922	1881	1	-0.018867		1.29165
Stx6	3	0.073282	0.16849	0.791717	3267	1	2.3036	0.0511	0.091164	0.989922	1882	2	2.3036		1.29158
Hhatl	3	0.073282	0.16849	0.791717	2635	1	2.3036	0.0511	0.091164	0.989922	1883	2	2.3036		1.29158
Olfr564	3	0.98066	0.98074	0.999999	20829	0	2.3036	0.0511	0.091164	0.989922	1884	2	2.3036		1.29158
Atp6v0e2	3	0.69019	0.74252	0.997227	15682	1	2.3036	0.0511	0.091164	0.989922	1885	2	2.3036		1.29158
Plin4	3	0.86123	0.8617	0.999999	18231	1	1.012	0.05114	0.091217	0.989922	1886	1	1.012		1.29124
Mcu	3	0.71233	0.75499	0.999095	15924	1	2.1843	0.051181	0.091288	0.989922	1887	2	2.1843		1.29089
Nol7	3	0.4949	0.64977	0.992349	13632	1	1.7789	0.051187	0.091294	0.989922	1888	1	1.7789		1.29084
Kansl3	3	0.99058	0.99069	0.999999	21045	0	2.5026	0.051204	0.091326	0.989922	1889	2	2.5026		1.2907
Cdkn1a	3	0.46445	0.61957	0.989566	13030	1	2.5674	0.051216	0.091346	0.989922	1890	2	2.5674		1.29059
Dgkg	3	0.80504	0.81505	0.999999	17260	1	0.95482	0.051258	0.091408	0.989922	1891	1	0.95482		1.29024
Xylt2	3	0.018523	0.04795	0.791717	685	2	-1.2023	0.051258	0.091408	0.989922	1892	1	-1.2023		1.29024
Kdm2b	3	0.43232	0.5876	0.988426	12423	1	2.3854	0.051309	0.091498	0.989922	1893	2	2.3854		1.28981
Serpina3i	3	0.31702	0.47072	0.974486	9799	1	0.23224	0.051329	0.091532	0.989922	1894	1	0.23224		1.28964
D17H6S53E	3	0.9076	0.90762	0.999999	19198	0	2.5663	0.051344	0.091554	0.989922	1895	2	2.5663		1.28951
Golga2	3	0.20879	0.35748	0.951692	7389	2	-2.2937	0.051377	0.091614	0.989922	1896	1	-2.2937		1.28923
NonTargetingControlGuideForMouse_0237	1	0.94858	0.9488	0.999999	20163	0	3.4646	0.051416	0.051466	0.989922	1897	1	3.4646		1.2889
Dnajc4	3	0.78109	0.79809	0.999999	16881	1	0.54905	0.051448	0.091734	0.989922	1898	1	0.54905		1.28863
Efcab6	3	0.49739	0.65219	0.99373	13740	2	-0.32185	0.051448	0.091734	0.989922	1899	1	-0.32185		1.28863
Clca2	2	0.92164	0.92162	0.999999	19509	0	2.849	0.051448	0.079971	0.989922	1900	1	2.849		1.28863
Kcna1	3	0.5223	0.66372	0.994589	13810	1	2.4533	0.051501	0.091824	0.989922	1901	2	2.4533		1.28818
E2f5	3	0.073282	0.16849	0.791717	4301	1	2.3667	0.051501	0.091824	0.989922	1902	2	2.3667		1.28818
Gm5886	3	0.74785	0.77639	0.999999	16401	1	1.9088	0.051536	0.091878	0.989922	1903	2	1.9088		1.28789
Vimp	3	0.97746	0.97752	0.999999	20760	0	2.7305	0.051553	0.091899	0.989922	1904	2	2.7305		1.28775
Klk7	3	0.8951	0.89518	0.999999	18944	0	1.9071	0.051588	0.091954	0.989922	1905	2	1.9071		1.28745
Gm11564	3	0.95707	0.95726	0.999999	20331	0	1.8694	0.051652	0.092052	0.989922	1906	2	1.8694		1.28691
Xlr3c	1	0.94831	0.94853	0.999999	20151	0	3.3405	0.051686	0.051748	0.989922	1907	1	3.3405		1.28663
Eif4e1b	3	0.27253	0.42438	0.96695	9062	1	2.4148	0.051839	0.092341	0.989922	1908	2	2.4148		1.28534
Fam181b	3	0.065051	0.15169	0.791717	2274	2	-1.2023	0.05185	0.092358	0.989922	1909	1	-1.2023		1.28525
NonTargetingControlGuideForMouse_0161	1	0.9481	0.94831	0.999999	20143	0	3.1806	0.051898	0.051943	0.989922	1910	1	3.1806		1.28485
Car15	3	0.10749	0.23493	0.902345	5375	2	-2.6332	0.051969	0.092553	0.989922	1911	1	-2.6332		1.28426
Cenpq	3	0.97487	0.97495	0.999999	20706	0	2.3767	0.052008	0.092616	0.989922	1912	2	2.3767		1.28393
Disp2	3	0.72261	0.76099	0.999748	16090	1	0.30634	0.05204	0.092661	0.989922	1913	1	0.30634		1.28366
Amigo3	3	0.71233	0.75499	0.999095	15956	1	2.4463	0.052072	0.092719	0.989922	1914	2	2.4463		1.2834
Gpc1	3	0.2233	0.3727	0.951692	7845	1	2.568	0.052113	0.092781	0.989922	1915	2	2.568		1.28305
Tenm4	3	0.8455	0.84758	0.999999	17954	1	1.2544	0.052134	0.09281	0.989922	1916	1	1.2544		1.28288
Krtap3-1	3	0.073282	0.16849	0.791717	3471	1	2.46	0.052137	0.092814	0.989922	1917	2	2.46		1.28285
Cyp11b1	3	0.4765	0.63158	0.992349	13254	2	-0.52827	0.052182	0.092877	0.989922	1918	1	-0.52827		1.28248
Pydc4	3	0.93242	0.93246	0.999999	19766	0	2.312	0.052195	0.0929	0.989922	1919	2	2.312		1.28237
Mdh1b	3	0.31702	0.47072	0.974486	9785	2	-1.5082	0.0523	0.093064	0.989922	1920	1	-1.5082		1.2815
Tspan18	3	0.47763	0.63268	0.992349	13267	2	-0.45543	0.0523	0.093064	0.989922	1921	1	-0.45543		1.2815
Sdr16c5	3	0.98433	0.98448	0.999999	20912	0	1.9262	0.052312	0.093081	0.989922	1922	2	1.9262		1.2814
Prr18	3	0.66377	0.72846	0.996413	15314	1	1.9262	0.052312	0.093081	0.989922	1923	2	1.9262		1.2814
NonTargetingControlGuideForMouse_0707	1	0.94759	0.94777	0.999999	20133	0	3.5547	0.052413	0.052449	0.989922	1924	1	3.5547		1.28056
Itgb1	3	0.78109	0.79809	0.999999	16870	1	1.3641	0.052418	0.093251	0.989922	1925	1	1.3641		1.28052
Krtap19-3	3	0.90896	0.90895	0.999999	19233	0	2.3884	0.052471	0.093335	0.989922	1926	2	2.3884		1.28008
Pomt1	3	0.5223	0.66372	0.994589	13910	1	1.6625	0.052489	0.093366	0.989922	1927	1	1.6625		1.27993
Cyth3	3	0.051798	0.12379	0.791717	1840	2	-2.6332	0.052489	0.093366	0.989922	1928	1	-2.6332		1.27993
Olfr1061	3	0.073282	0.16849	0.791717	3459	1	2.4843	0.052553	0.093471	0.989922	1929	2	2.4843		1.2794
Olfr495	3	0.8551	0.85609	0.999999	18125	1	1.9918	0.05256	0.093485	0.989922	1930	1	1.9918		1.27934
Lysmd4	3	0.72261	0.76099	0.999748	16052	1	2.1084	0.052582	0.093509	0.989922	1931	2	2.1084		1.27916
Nusap1	3	0.86533	0.86559	0.999999	18333	1	1.3795	0.052608	0.093557	0.989922	1932	1	1.3795		1.27895
S100pbp	3	0.54764	0.67432	0.994589	14081	1	2.5422	0.052617	0.093573	0.989922	1933	2	2.5422		1.27887
Hace1	3	0.96428	0.96438	0.999999	20491	0	2.0263	0.05267	0.093652	0.989922	1934	2	2.0263		1.27844
Decr2	3	0.3978	0.55296	0.98102	11470	1	2.0263	0.05267	0.093652	0.989922	1935	2	2.0263		1.27844
Cep95	3	0.17003	0.31598	0.941637	6453	1	2.0263	0.05267	0.093652	0.989922	1936	2	2.0263		1.27844
Arhgap21	3	0.88103	0.88111	0.999999	18649	0	0.082048	0.052679	0.093669	0.989922	1937	1	0.082048		1.27836
Olfr160	3	0.83852	0.84153	0.999999	17817	1	0.3553	0.052679	0.093669	0.989922	1938	1	0.3553		1.27836
Ccr3	3	0.54764	0.67432	0.994589	14060	1	2.6664	0.052747	0.093774	0.989922	1939	2	2.6664		1.2778
Rbfa	3	0.97222	0.97228	0.999999	20643	0	2.4562	0.05275	0.093779	0.989922	1940	2	2.4562		1.27778
Lrrc49	3	0.91992	0.91994	0.999999	19470	0	0.78047	0.052797	0.09386	0.989922	1941	1	0.78047		1.27739
Zic3	3	0.94965	0.94979	0.999999	20187	0	2.2576	0.052811	0.093882	0.989922	1942	2	2.2576		1.27728
Tmem68	3	0.34814	0.50258	0.97711	10426	2	-5.0101	0.052844	0.093938	0.989922	1943	1	-5.0101		1.277
Pkp1	3	0.64847	0.72075	0.996413	15193	1	2.4951	0.052858	0.093958	0.989922	1944	2	2.4951		1.27689
Ttc30b	3	0.073282	0.16849	0.791717	3529	1	2.231	0.052906	0.094036	0.989922	1945	2	2.231		1.2765
Cdh1	3	0.98821	0.98837	0.999999	20998	0	2.1001	0.052994	0.09417	0.989922	1946	2	2.1001		1.27577
Arid2	3	0.76464	0.78712	0.999999	16663	1	2.3451	0.053012	0.094194	0.989922	1947	2	2.3451		1.27563
Tmem255b	3	0.3978	0.55296	0.98102	11645	1	1.7253	0.053057	0.09426	0.989922	1948	1	1.7253		1.27526
Olfr518	3	0.17003	0.31598	0.941637	6330	1	2.3264	0.053057	0.09426	0.989922	1949	2	2.3264		1.27526
Cyp2c50	3	0.9564	0.95658	0.999999	20319	0	2.4164	0.0532	0.094488	0.989922	1950	2	2.4164		1.27409
NonTargetingControlGuideForMouse_0082	1	0.94677	0.94697	0.999999	20116	0	3.7528	0.053231	0.053249	0.989922	1951	1	3.7528		1.27384
Zfp930	3	0.4949	0.64977	0.992349	13614	1	1.4461	0.053247	0.094559	0.989922	1952	1	1.4461		1.2737
Ccdc11	3	0.81594	0.82327	0.999999	17418	1	0.70666	0.053247	0.094559	0.989922	1953	1	0.70666		1.2737
Olfr420	3	0.78839	0.80319	0.999999	17012	1	1.212	0.053247	0.094559	0.989922	1954	1	1.212		1.2737
B3gnt6	3	0.86883	0.86901	0.999999	18391	1	2.3991	0.053271	0.094598	0.989922	1955	2	2.3991		1.27351
Parp9	3	0.27253	0.42438	0.96695	8994	1	1.2178	0.053365	0.094742	0.989922	1956	1	1.2178		1.27274
Atf6b	3	0.98063	0.9807	0.999999	20827	0	1.6794	0.053412	0.094828	0.989922	1957	1	1.6794		1.27236
Rora	3	0.073282	0.16849	0.791717	4189	2	-1.2023	0.05346	0.094909	0.989922	1958	1	-1.2023		1.27197
Vegfc	3	0.43232	0.5876	0.988426	12250	1	2.811	0.053466	0.094916	0.989922	1959	2	2.811		1.27192
Zfp473	3	0.35925	0.51399	0.97711	10887	1	2.3195	0.053496	0.094966	0.989922	1960	2	2.3195		1.27168
Trp53	3	0.31702	0.47072	0.974486	9982	1	0.087275	0.053507	0.094982	0.989922	1961	1	0.087275		1.27159
Slc19a3	3	0.92851	0.92858	0.999999	19692	0	2.3591	0.053543	0.095036	0.989922	1962	2	2.3591		1.2713
Pgr15l	3	0.87808	0.87818	0.999999	18589	0	-0.058808	0.053554	0.095059	0.989922	1963	1	-0.058808		1.27121
Fem1a	3	0.78477	0.8006	0.999999	16969	1	1.5727	0.053601	0.095128	0.989922	1964	1	1.5727		1.27083
Olfr850	3	0.73179	0.76644	0.999748	16173	1	2.6883	0.05362	0.095155	0.989922	1965	2	2.6883		1.27067
Olfr1463	3	0.80031	0.81161	0.999999	17180	1	1.8575	0.053649	0.095197	0.989922	1966	1	1.8575		1.27044
Klhl40	3	0.94315	0.94329	0.999999	20037	0	2.5602	0.053697	0.095269	0.989922	1967	2	2.5602		1.27005
Ndufs6	3	0.9574	0.95757	0.999999	20336	0	1.8093	0.053743	0.095335	0.989922	1968	2	1.8093		1.26968
Ubtf	3	0.61367	0.70379	0.996413	14865	1	2.164	0.053745	0.095337	0.989922	1969	2	2.164		1.26966
Mybl2	3	0.66377	0.72846	0.996413	15450	1	2.164	0.053745	0.095337	0.989922	1970	2	2.164		1.26966
Slc6a13	3	0.57154	0.68459	0.9953	14359	1	2.164	0.053745	0.095337	0.989922	1971	2	2.164		1.26966
Mapkapk5	3	0.35925	0.51399	0.97711	10825	1	0.19413	0.053791	0.095406	0.989922	1972	1	0.19413		1.26929
Apoa4	3	0.4949	0.64977	0.992349	13635	1	2.774	0.05381	0.095443	0.989922	1973	2	2.774		1.26914
Chrna7	3	0.27253	0.42438	0.96695	8949	1	0.76958	0.053838	0.095481	0.989922	1974	1	0.76958		1.26891
Uba6	3	0.073282	0.16849	0.791717	2926	1	1.8277	0.053885	0.095553	0.989922	1975	2	1.8277		1.26853
Asb17	3	0.99195	0.99203	0.999999	21085	0	2.2176	0.054029	0.095777	0.989922	1976	2	2.2176		1.26737
Msr1	3	0.43232	0.5876	0.988426	12222	1	1.7191	0.054029	0.095777	0.989922	1977	2	1.7191		1.26737
Asb6	3	0.073282	0.16849	0.791717	4368	2	-0.79135	0.054074	0.095857	0.989922	1978	1	-0.79135		1.26701
Csnk1a1	3	0.40137	0.55654	0.983841	11827	2	-4.0542	0.054122	0.095924	0.989922	1979	1	-4.0542		1.26663
Mamdc2	3	0.073282	0.16849	0.791717	3299	1	2.4671	0.054136	0.095942	0.989922	1980	2	2.4671		1.26651
Zfp612	3	0.72261	0.76099	0.999748	16040	1	2.7123	0.054136	0.095942	0.989922	1981	2	2.7123		1.26651
Lamtor5	3	0.33698	0.49124	0.97711	10285	2	-4.8238	0.054216	0.096071	0.989922	1982	1	-4.8238		1.26587
Phtf2	3	0.35925	0.51399	0.97711	10781	1	0.38136	0.054216	0.096071	0.989922	1983	1	0.38136		1.26587
Ppp1r14b	3	0.28874	0.44122	0.974486	9254	2	-3.6678	0.054216	0.096071	0.989922	1984	1	-3.6678		1.26587
Cactin	3	0.073282	0.16849	0.791717	4150	1	2.0888	0.054244	0.096116	0.989922	1985	2	2.0888		1.26565
Fbxo28	3	0.89895	0.89908	0.999999	19030	0	2.4178	0.054285	0.09619	0.989922	1986	2	2.4178		1.26532
NonTargetingControlGuideForMouse_0094	1	0.94569	0.94587	0.999999	20087	0	3.596	0.054311	0.0543	0.989922	1987	1	3.596		1.26511
Kmt2a	3	0.40509	0.56035	0.987298	11875	2	-5.3231	0.054311	0.096235	0.989922	1988	1	-5.3231		1.26511
Olfr1163	3	0.81737	0.8244	0.999999	17451	1	1.5548	0.054358	0.096314	0.989922	1989	1	1.5548		1.26474
Syngap1	3	0.75477	0.78073	0.999999	16500	1	2.4329	0.054392	0.096359	0.989922	1990	2	2.4329		1.26446
Raet1d	2	0.88056	0.88055	0.999999	18639	0	2.0279	0.05444	0.082475	0.989922	1991	1	2.0279		1.26408
Olfr142	3	0.87344	0.87357	0.999999	18475	1	1.454	0.054453	0.096455	0.989922	1992	1	1.454		1.26398
B4galnt1	3	0.31702	0.47072	0.974486	9997	1	2.3833	0.054458	0.096467	0.989922	1993	2	2.3833		1.26394
2010107E04Rik	3	0.073282	0.16849	0.791717	3597	2	-1.2023	0.054523	0.09657	0.989922	1994	1	-1.2023		1.26342
Ccar1	3	0.82634	0.8315	0.999999	17599	1	2.3262	0.054548	0.096603	0.989922	1995	2	2.3262		1.26322
Chat	3	0.97275	0.9728	0.999999	20657	0	2.3262	0.054548	0.096603	0.989922	1996	2	2.3262		1.26322
Scgb1b20	2	0.7094	0.71062	0.996413	15892	1	1.5671	0.054567	0.082581	0.989922	1997	1	1.5671		1.26307
Mab21l3	3	0.073282	0.16849	0.791717	3671	1	2.121	0.054607	0.096702	0.989922	1998	2	2.121		1.26275
Rbm26	3	0.66377	0.72846	0.996413	15323	1	0.21996	0.054642	0.096764	0.989922	1999	1	0.21996		1.26247
[truncated: 19,264 more rows]

## Sheet: pooled-sgRNA level
sgrna	Gene	control_count	treatment_count	control_mean	treat_mean	LFC	control_var	adj_var	score	p.low	p.high	p.twosided	FDR	high_in_treatment
MGLibB_57579	Usp38	3.9031	3249.5	3.9031	3249.5	9.3728	9843900	39.6	515.76	1	0	0	0	TRUE
MGLibB_37964	Olfr652	3.9031	2641.1	3.9031	2641.1	9.0738	6453300	39.6	419.08	1	0	0	0	TRUE
MGLibB_07863	Camk4	5.2042	3773.3	5.2042	3773.3	9.2488	13209000	81.173	418.23	1	0	0	0	TRUE
MGLibB_10682	Cldnd2	0	537.13	1.301	537.13	7.8695	280850	3.2965	295.12	1	0	0	0	TRUE
MGLibB_51678	Stat3	1.301	520.21	1.301	520.21	7.8234	244010	3.2965	285.8	1	0	0	0	TRUE
MGLibB_16057	Emc9	1.301	490.81	1.301	490.81	7.7397	216550	3.2965	269.61	1	0	0	0	TRUE
MGLibB_50389	Snx11	1.301	423.12	1.301	423.12	7.526	159620	3.2965	232.32	1	0	0	0	TRUE
MGLibB_01003	2810408M09Rik	1.301	391.05	1.301	391.05	7.4126	135720	3.2965	214.66	1	0	0	0	TRUE
MGLibB_31359	Mipep	3.9031	1290.7	3.9031	1290.7	8.0414	1490400	39.6	204.49	1	0	0	0	TRUE
MGLibB_32772	Myb	1.301	329.58	1.301	329.58	7.1666	95386	3.2965	180.81	1	0	0	0	TRUE
MGLibB_37201	Olfr341	3.9031	1084.1	3.9031	1084.1	7.7899	1040700	39.6	171.65	1	0	0	0	TRUE
MGLibB_34161	Nlk	1.301	306.42	1.301	306.42	7.0618	82056	3.2965	168.05	1	0	0	0	TRUE
MGLibB_25635	Igsf9	1.301	293.95	1.301	293.95	7.0021	75300	3.2965	161.18	1	0	0	0	TRUE
MGLibB_51867	Stradb	7.8062	2419.3	7.8062	2419.3	8.1025	5220500	228.06	159.69	1	0	0	0	TRUE
MGLibB_21085	Gm20604	1.301	253.87	1.301	253.87	6.7913	55580	3.2965	139.11	1	0	0	0	TRUE
MGLibB_24783	Hpgd	1.301	251.2	1.301	251.2	6.7761	54373	3.2965	137.64	1	0	0	0	TRUE
MGLibB_40376	Penk	6.5052	1560.6	6.5052	1560.6	7.7009	2138300	142.98	129.97	1	0	0	0	TRUE
MGLibB_62142	NonTargetingControlGuideForMouse_0338	15.612	4803	15.612	4803	8.1758	20574000	1374.6	129.13	1	0	0	0	TRUE
MGLibB_17133	Fam131a	13.01	3730.5	13.01	3730.5	8.0571	12360000	855.07	127.13	1	0	0	0	TRUE
MGLibB_52743	Tas2r114	15.612	4692.6	15.612	4692.6	8.1423	19612000	1374.6	126.15	1	0	0	0	TRUE
MGLibB_60555	Zfp282	1.301	217.35	1.301	217.35	6.5682	40255	3.2965	118.99	1	0	0	0	TRUE
MGLibB_34468	Noxred1	19.516	5914.7	19.516	5914.7	8.1717	31175000	2460.9	118.84	1	0	0	0	TRUE
MGLibB_58904	Vmp1	3.9031	733.1	3.9031	733.1	7.2261	463590	39.6	115.88	1	0	0	0	TRUE
MGLibB_12272	Ctdnep1	2.6021	447.17	2.6021	447.17	6.9591	171190	14.914	115.11	1	0	0	0	TRUE
MGLibB_23784	Hbb-y	0	210.22	1.301	210.22	6.5203	42347	3.2965	115.07	1	0	0	0	TRUE
MGLibB_44217	Rab44	2.6021	446.28	2.6021	446.28	6.9562	170480	14.914	114.88	1	0	0	0	TRUE
MGLibB_32444	Mtfr1	10.408	2468.3	10.408	2468.3	7.7579	5346600	479.14	112.29	1	0	0	0	TRUE
MGLibB_27319	Kif13a	1.301	203.99	1.301	203.99	6.4771	35276	3.2965	111.63	1	0	0	0	TRUE
MGLibB_04091	Anapc16	7.8062	1688.9	7.8062	1688.9	7.5842	2487300	228.06	111.32	1	0	0	0	TRUE
MGLibB_58833	Vmn2r7	0	203.1	1.301	203.1	6.4708	39496	3.2965	111.14	1	0	0	0	TRUE
MGLibB_38330	Olfr799	3.9031	701.93	3.9031	701.93	7.1635	423620	39.6	110.92	1	0	0	0	TRUE
MGLibB_28130	Krtap14	10.408	2422	10.408	2422	7.7306	5141400	479.14	110.17	1	0	0	0	TRUE
MGLibB_26569	Itpkb	1.301	198.64	1.301	198.64	6.439	33378	3.2965	108.69	1	0	0	0	TRUE
MGLibB_38773	Olfr985	16.914	4455.6	16.914	4455.6	7.9588	17542000	1693.7	107.85	1	0	0	0	TRUE
MGLibB_54437	Tmem179b	9.1073	1947.2	9.1073	1947.2	7.5906	3304000	339.23	105.23	1	0	0	0	TRUE
MGLibB_28787	Lfng	6.5052	1263.1	6.5052	1263.1	7.396	1380500	142.98	105.09	1	0	0	0	TRUE
MGLibB_34856	Nsun4	10.408	2276.8	10.408	2276.8	7.6414	4524600	479.14	103.54	1	0	0	0	TRUE
MGLibB_16824	Exosc1	1.301	186.17	1.301	186.17	6.3459	29157	3.2965	101.82	1	0	0	0	TRUE
MGLibB_26233	Iqcf6	15.612	3768.8	15.612	3768.8	7.8261	12482000	1374.6	101.23	1	0	0	0	TRUE
MGLibB_15885	Eif4h	9.1073	1871.5	9.1073	1871.5	7.5334	3043700	339.23	101.12	1	0	0	0	TRUE
MGLibB_26641	Jagn1	2.6021	384.81	2.6021	384.81	6.7429	125240	14.914	98.969	1	0	0	0	TRUE
MGLibB_48259	Sh3bgr	7.8062	1439.5	7.8062	1439.5	7.3538	1786400	228.06	94.803	1	0	0	0	TRUE
MGLibB_52548	Tada3	11.709	2417.5	11.709	2417.5	7.5721	5081200	650.29	94.344	1	0	0	0	TRUE
MGLibB_46913	Sall3	10.408	2073.7	10.408	2073.7	7.5067	3729000	479.14	94.261	1	0	0	0	TRUE
MGLibB_05655	Atg5	24.72	6279.9	24.72	6279.9	7.932	34773000	4565.7	92.573	1	0	0	0	TRUE
MGLibB_05620	Atg12	32.526	8801.7	32.526	8801.7	8.0365	68579000	9366.2	90.61	1	0	0	0	TRUE
MGLibB_57518	Usp18	15.612	3250.4	15.612	3250.4	7.6127	9191900	1374.6	87.249	1	0	0	0	TRUE
MGLibB_08110	Casp2	2.6021	334.93	2.6021	334.93	6.5432	93739	14.914	86.052	1	0	0	0	TRUE
MGLibB_12603	Cxxc1	14.311	2833.5	14.311	2833.5	7.5324	6960300	1095.8	85.167	1	0	0	0	TRUE
MGLibB_26975	Kcnj13	18.215	3867.7	18.215	3867.7	7.6535	13033000	2055.1	84.915	1	0	0	0	TRUE
MGLibB_61172	Zfp775	1.301	154.99	1.301	154.99	6.0831	19877	3.2965	84.65	1	0	0	0	TRUE
MGLibB_10312	Chrm1	1.301	152.32	1.301	152.32	6.0581	19166	3.2965	83.178	1	0	0	0	TRUE
MGLibB_47381	Sctr	1.301	151.43	1.301	151.43	6.0497	18932	3.2965	82.687	1	0	0	0	TRUE
MGLibB_09417	Cdh12	1.301	149.65	1.301	149.65	6.0328	18468	3.2965	81.706	1	0	0	0	TRUE
MGLibB_47519	Sec14l5	1.301	148.76	1.301	148.76	6.0242	18238	3.2965	81.215	1	0	0	0	TRUE
MGLibB_47170	Scel	5.2042	734.88	5.2042	734.88	6.8901	455580	81.173	80.989	1	0	0	0	TRUE
MGLibB_62423	NonTargetingControlGuideForMouse_0619	1.301	147.87	1.301	147.87	6.0156	18010	3.2965	80.725	1	0	0	0	TRUE
MGLibB_49297	Slc35a5	9.1073	1492.9	9.1073	1492.9	7.2076	1904400	339.23	80.562	1	0	0	0	TRUE
MGLibB_28777	Letm1	20.817	4312.2	20.817	4312.2	7.6272	16174000	2912.9	79.512	1	0	0	0	TRUE
MGLibB_45874	Rnf181	9.1073	1466.2	9.1073	1466.2	7.1815	1834300	339.23	79.112	1	0	0	0	TRUE
MGLibB_53320	Tectb	3.9031	491.7	3.9031	491.7	6.6509	201830	39.6	77.517	1	0	0	0	TRUE
MGLibB_54087	Tm7sf3	11.709	1981.1	11.709	1981.1	7.285	3362300	650.29	77.227	1	0	0	0	TRUE
MGLibB_40127	Pde6a	10.408	1700.5	10.408	1700.5	7.2206	2470300	479.14	77.21	1	0	0	0	TRUE
MGLibB_05640	Atg3	3.9031	485.47	3.9031	485.47	6.6325	196510	39.6	76.526	1	0	0	0	TRUE
MGLibB_27524	Klf7	0	139.85	1.301	139.85	5.9357	18566	3.2965	76.309	1	0	0	0	TRUE
MGLibB_40803	Pi16	5.2042	692.13	5.2042	692.13	6.8037	402020	81.173	76.244	1	0	0	0	TRUE
MGLibB_23860	Hdac3	1.301	138.96	1.301	138.96	5.9266	15808	3.2965	75.819	1	0	0	0	TRUE
MGLibB_34884	Nt5dc1	3.9031	473.89	3.9031	473.89	6.5977	186830	39.6	74.686	1	0	0	0	TRUE
MGLibB_34993	Nudc	0	136.29	1.301	136.29	5.8988	17621	3.2965	74.347	1	0	0	0	TRUE
MGLibB_50681	Spaca1	33.827	7595.6	33.827	7595.6	7.769	50465000	10380	74.221	1	0	0	0	TRUE
MGLibB_16736	Eva1c	24.72	4917	24.72	4917	7.5791	20970000	4565.7	72.404	1	0	0	0	TRUE
MGLibB_56348	Ttc14	0	132.72	1.301	132.72	5.8608	16700	3.2965	72.384	1	0	0	0	TRUE
MGLibB_06007	Atxn7l3b	0	131.83	1.301	131.83	5.8512	16474	3.2965	71.894	1	0	0	0	TRUE
MGLibB_61523	Zik1	14.311	2365	14.311	2365	7.2717	4783400	1095.8	71.012	1	0	0	0	TRUE
MGLibB_11986	Crxos	1.301	128.27	1.301	128.27	5.812	13360	3.2965	69.931	1	0	0	0	TRUE
MGLibB_52334	Synj1	2.6021	269.01	2.6021	269.01	6.228	59224	14.914	68.984	1	0	0	0	TRUE
MGLibB_01296	4930474N05Rik	1.301	126.49	1.301	126.49	5.7919	12972	3.2965	68.95	1	0	0	0	TRUE
MGLibB_03421	Ago4	5.2042	625.32	5.2042	625.32	6.6575	325160	81.173	68.828	1	0	0	0	TRUE
MGLibB_05742	Atp1a2	0	125.6	1.301	125.6	5.7818	14933	3.2965	68.46	1	0	0	0	TRUE
MGLibB_42594	Prdm8	1.301	124.71	1.301	124.71	5.7716	12591	3.2965	67.969	1	0	0	0	TRUE
MGLibB_23651	Hadha	1.301	124.71	1.301	124.71	5.7716	12591	3.2965	67.969	1	0	0	0	TRUE
MGLibB_12323	Ctnna3	0	123.82	1.301	123.82	5.7614	14507	3.2965	67.478	1	0	0	0	TRUE
MGLibB_15441	Ecm1	22.118	3958.6	22.118	3958.6	7.4202	13486000	3413.2	67.379	1	0	0	0	TRUE
MGLibB_18662	Fndc3a	15.612	2491.5	15.612	2491.5	7.2292	5294300	1374.6	66.779	1	0	0	0	TRUE
MGLibB_01298	4930474N05Rik	20.817	3613.8	20.817	3613.8	7.3724	11214000	2912.9	66.573	1	0	0	0	TRUE
MGLibB_16495	Erg	1.301	121.14	1.301	121.14	5.7302	11845	3.2965	66.006	1	0	0	0	TRUE
MGLibB_38693	Olfr955	5.2042	599.49	5.2042	599.49	6.5968	297670	81.173	65.961	1	0	0	0	TRUE
MGLibB_25206	Iah1	23.419	4152.8	23.419	4152.8	7.4103	14832000	3963.5	65.59	1	0	0	0	TRUE
MGLibB_17271	Fam171a1	0	120.25	1.301	120.25	5.7196	13673	3.2965	65.516	1	0	0	0	TRUE
MGLibB_22973	Grin1os	31.225	6038.5	31.225	6038.5	7.5501	31564000	8416.3	65.481	1	0	0	0	TRUE
MGLibB_42495	Pqlc3	6.5052	771.41	6.5052	771.41	6.6853	494360	142.98	63.969	1	0	0	0	TRUE
MGLibB_37348	Olfr402	6.5052	766.95	6.5052	766.95	6.677	488410	142.98	63.596	1	0	0	0	TRUE
MGLibB_61676	Zpld1	23.419	4014.7	23.419	4014.7	7.3615	13826000	3963.5	63.397	1	0	0	0	TRUE
MGLibB_62174	NonTargetingControlGuideForMouse_0370	26.021	4605.3	26.021	4605.3	7.4134	18238000	5221.6	63.371	1	0	0	0	TRUE
MGLibB_21586	Gm525	7.8062	962.92	7.8062	962.92	6.7742	773260	228.06	63.246	1	0	0	0	TRUE
MGLibB_15674	Egln1	1.301	114.02	1.301	114.02	5.6434	10423	3.2965	62.082	1	0	0	0	TRUE
MGLibB_14002	Dgka	13.01	1825.2	13.01	1825.2	7.0262	2810900	855.07	61.973	1	0	0	0	TRUE
MGLibB_12781	Cyp2c39	24.72	4209.8	24.72	4209.8	7.3551	15195000	4565.7	61.936	1	0	0	0	TRUE
MGLibB_42287	Ppp1r14d	16.914	2537.8	16.914	2537.8	7.147	5465800	1693.7	61.254	1	0	0	0	TRUE
MGLibB_61959	NonTargetingControlGuideForMouse_0155	3.9031	388.38	3.9031	388.38	6.3113	123080	39.6	61.097	1	0	0	0	TRUE
MGLibB_00778	2310009B15Rik	22.118	3559.5	22.118	3559.5	7.2669	10815000	3413.2	60.548	1	0	0	0	TRUE
MGLibB_50837	Spats2	10.408	1321	10.408	1321	6.8565	1459400	479.14	59.874	1	0	0	0	TRUE
MGLibB_38920	Optc	2.6021	233.38	2.6021	233.38	6.0239	43918	14.914	59.758	1	0	0	0	TRUE
MGLibB_36951	Olfr223	1.301	108.67	1.301	108.67	5.5748	9418.3	3.2965	59.138	1	0	0	0	TRUE
MGLibB_31371	Mis18a	2.6021	230.71	2.6021	230.71	6.0073	42864	14.914	59.066	1	0	0	0	TRUE
MGLibB_46098	Rpap3	9.1073	1096.5	9.1073	1096.5	6.7627	1000700	339.23	59.041	1	0	0	0	TRUE
MGLibB_56525	Ttpal	7.8062	897.9	7.8062	897.9	6.6735	667990	228.06	58.94	1	0	0	0	TRUE
MGLibB_07840	Camk1g	31.225	5433.7	31.225	5433.7	7.3979	25358000	8416.3	58.888	1	0	0	0	TRUE
MGLibB_23459	H1foo	0	107.78	1.301	107.78	5.563	10951	3.2965	58.647	1	0	0	0	TRUE
MGLibB_28038	Krt4	32.526	5632.3	32.526	5632.3	7.3926	27236000	9366.2	57.862	1	0	0	0	TRUE
MGLibB_28425	Lamtor2	2.6021	224.47	2.6021	224.47	5.968	40457	14.914	57.451	1	0	0	0	TRUE
MGLibB_14637	Dnpep	3.9031	364.32	3.9031	364.32	6.2193	107590	39.6	57.275	1	0	0	0	TRUE
MGLibB_32760	Mybpc2	13.01	1685.3	13.01	1685.3	6.9112	2380100	855.07	57.19	1	0	0	0	TRUE
MGLibB_23913	Hdx	3.9031	361.65	3.9031	361.65	6.2087	105940	39.6	56.85	1	0	0	0	TRUE
MGLibB_52800	Tas2r137	5.2042	516.65	5.2042	516.65	6.3826	217870	81.173	56.766	1	0	0	0	TRUE
MGLibB_11768	Cpt1a	2.6021	220.91	2.6021	220.91	5.945	39113	14.914	56.529	1	0	0	0	TRUE
MGLibB_11639	Cpa3	16.914	2337.4	16.914	2337.4	7.0283	4604600	1693.7	56.384	1	0	0	0	TRUE
MGLibB_05619	Atg12	65.052	13582	65.052	13582	7.684	160580000	57655	56.296	1	0	0	0	TRUE
MGLibB_27821	Klrb1f	20.817	3056.2	20.817	3056.2	7.1307	7913300	2912.9	56.241	1	0	0	0	TRUE
MGLibB_35477	Olfr1008	3.9031	354.53	3.9031	354.53	6.1801	101590	39.6	55.718	1	0	0	0	TRUE
MGLibB_52130	Surf4	1.301	102.44	1.301	102.44	5.4903	8311.8	3.2965	55.704	1	0	0	0	TRUE
MGLibB_28749	Leng9	19.516	2778.3	19.516	2778.3	7.0819	6522500	2460.9	55.613	1	0	0	0	TRUE
MGLibB_36490	Olfr1404	1.301	101.55	1.301	101.55	5.4779	8159.5	3.2965	55.213	1	0	0	0	TRUE
MGLibB_43293	Psd3	53.343	10223	53.343	10223	7.5557	90422000	34258	54.947	1	0	0	0	TRUE
MGLibB_05265	Arpc5	19.516	2739.1	19.516	2739.1	7.0614	6332100	2460.9	54.822	1	0	0	0	TRUE
MGLibB_17083	Fam117a	1.301	100.66	1.301	100.66	5.4653	8008.7	3.2965	54.722	1	0	0	0	TRUE
MGLibB_27363	Kif21b	10.408	1201.6	10.408	1201.6	6.72	1197100	479.14	54.421	1	0	0	0	TRUE
MGLibB_14876	Dram1	2.6021	212	2.6021	212	5.8859	35856	14.914	54.222	1	0	0	0	TRUE
MGLibB_57505	Usp17lb	22.118	3168.5	22.118	3168.5	7.0991	8487900	3413.2	53.855	1	0	0	0	TRUE
MGLibB_27653	Klhl42	19.516	2686.6	19.516	2686.6	7.0334	6081400	2460.9	53.763	1	0	0	0	TRUE
MGLibB_07435	C1qbp	1.301	98.875	1.301	98.875	5.4398	7711.4	3.2965	53.741	1	0	0	0	TRUE
MGLibB_25970	Impact	0	98.875	1.301	98.875	5.4398	9192.5	3.2965	53.741	1	0	0	0	TRUE
MGLibB_03661	Akp3	9.1073	997.66	9.1073	997.66	6.6265	820960	339.23	53.672	1	0	0	0	TRUE
MGLibB_49163	Slc27a3	2.6021	209.33	2.6021	209.33	5.8677	34908	14.914	53.53	1	0	0	0	TRUE
MGLibB_36025	Olfr1231	1.301	97.094	1.301	97.094	5.4138	7419.9	3.2965	52.76	1	0	0	0	TRUE
MGLibB_19905	Gimap1	1.301	97.094	1.301	97.094	5.4138	7419.9	3.2965	52.76	1	0	0	0	TRUE
MGLibB_04317	Ankrd54	10.408	1160.7	10.408	1160.7	6.67	1113200	479.14	52.549	1	0	0	0	TRUE
MGLibB_03518	Ahsg	15.612	1955.2	15.612	1955.2	6.8797	3194100	1374.6	52.315	1	0	0	0	TRUE
MGLibB_48885	Slc20a2	3.9031	332.26	3.9031	332.26	6.0868	88600	39.6	52.179	1	0	0	0	TRUE
MGLibB_15850	Eif4b	29.924	4548.3	29.924	4548.3	7.2008	17578000	7528.6	52.074	1	0	0	0	TRUE
MGLibB_25620	Igsf3	1.301	95.312	1.301	95.312	5.3874	7134.1	3.2965	51.779	1	0	0	0	TRUE
MGLibB_03115	Ada	2.6021	202.2	2.6021	202.2	5.818	32441	14.914	51.685	1	0	0	0	TRUE
MGLibB_41609	Pm20d1	1.301	94.422	1.301	94.422	5.374	6993.4	3.2965	51.288	1	0	0	0	TRUE
MGLibB_09119	Cd300e	2.6021	200.42	2.6021	200.42	5.8053	31839	14.914	51.223	1	0	0	0	TRUE
MGLibB_53450	Tex19.2	32.526	4982.1	32.526	4982.1	7.2156	21105000	9366.2	51.143	1	0	0	0	TRUE
MGLibB_44916	Rcbtb2	24.72	3476.7	24.72	3476.7	7.0791	10204000	4565.7	51.087	1	0	0	0	TRUE
MGLibB_05622	Atg13	16.914	2110.2	16.914	2110.2	6.8809	3719400	1693.7	50.865	1	0	0	0	TRUE
MGLibB_59750	Xpa	19.516	2539.6	19.516	2539.6	6.9523	5407500	2460.9	50.8	1	0	0	0	TRUE
MGLibB_08666	Ccdc83	10.408	1118.8	10.408	1118.8	6.617	1030600	479.14	50.637	1	0	0	0	TRUE
MGLibB_42558	Prdm10	6.5052	610.18	6.5052	610.18	6.3476	302210	142.98	50.485	1	0	0	0	TRUE
MGLibB_27695	Klk1b16	1.301	92.64	1.301	92.64	5.3468	6716.3	3.2965	50.307	1	0	0	0	TRUE
MGLibB_00147	Sept12	0	92.64	1.301	92.64	5.3468	8053.8	3.2965	50.307	1	0	0	0	TRUE
MGLibB_61436	Zfp9	22.118	2945.8	22.118	2945.8	6.994	7290900	3413.2	50.043	1	0	0	0	TRUE
MGLibB_38611	Olfr917	16.914	2074.6	16.914	2074.6	6.8563	3589300	1693.7	49.999	1	0	0	0	TRUE
MGLibB_43260	Prss8	18.215	2268.8	18.215	2268.8	6.8842	4298800	2055.1	49.645	1	0	0	0	TRUE
MGLibB_39685	Pcdh10	5.2042	451.62	5.2042	451.62	6.1889	164130	81.173	49.549	1	0	0	0	TRUE
MGLibB_24208	Hist1h1d	35.128	5331.3	35.128	5331.3	7.2055	24149000	11459	49.476	1	0	0	0	TRUE
MGLibB_57738	Vamp7	0	90.858	1.301	90.858	5.3191	7742.4	3.2965	49.326	1	0	0	0	TRUE
MGLibB_58970	Vps35	13.01	1451.1	13.01	1451.1	6.6955	1740200	855.07	49.178	1	0	0	0	TRUE
MGLibB_38461	Olfr854	2.6021	192.41	2.6021	192.41	5.7467	29202	14.914	49.148	1	0	0	0	TRUE
MGLibB_32767	Mybphl	2.6021	191.52	2.6021	191.52	5.74	28916	14.914	48.917	1	0	0	0	TRUE
MGLibB_26869	Kcnab2	28.623	3994.2	28.623	3994.2	7.0754	13459000	6701.3	48.442	1	0	0	0	TRUE
MGLibB_57828	Vegfa	1.301	89.077	1.301	89.077	5.2908	6179.5	3.2965	48.344	1	0	0	0	TRUE
MGLibB_59618	Wrnip1	1.301	88.186	1.301	88.186	5.2765	6048.8	3.2965	47.854	1	0	0	0	TRUE
MGLibB_50868	Specc1l	13.01	1404.7	13.01	1404.7	6.6487	1625700	855.07	47.594	1	0	0	0	TRUE
MGLibB_58661	Vmn2r27	2.6021	185.28	2.6021	185.28	5.6925	26956	14.914	47.302	1	0	0	0	TRUE
MGLibB_30840	Med24	0	86.405	1.301	86.405	5.2474	6990.9	3.2965	46.873	1	0	0	0	TRUE
MGLibB_17131	Fam129c	18.215	2103.1	18.215	2103.1	6.7749	3668100	2055.1	45.99	1	0	0	0	TRUE
MGLibB_30972	Mesp2	1.301	83.732	1.301	83.732	5.2026	5417.3	3.2965	45.401	1	0	0	0	TRUE
MGLibB_47167	Scd4	9.1073	836.43	9.1073	836.43	6.3725	566830	339.23	44.919	1	0	0	0	TRUE
MGLibB_02193	Aadacl3	1.301	82.842	1.301	82.842	5.1873	5295.3	3.2965	44.91	1	0	0	0	TRUE
MGLibB_41693	Pnma5	15.612	1665.7	15.612	1665.7	6.6486	2283500	1374.6	44.507	1	0	0	0	TRUE
MGLibB_33579	Ndufb2	5.2042	406.19	5.2042	406.19	6.0363	131200	81.173	44.507	1	0	0	0	TRUE
MGLibB_02833	Actn2	1.301	81.951	1.301	81.951	5.1719	5174.7	3.2965	44.42	1	0	0	0	TRUE
MGLibB_31571	Mmp2	1.301	81.951	1.301	81.951	5.1719	5174.7	3.2965	44.42	1	0	0	0	TRUE
MGLibB_21876	Gm6927	20.817	2408.6	20.817	2408.6	6.7872	4812500	2912.9	44.242	1	0	0	0	TRUE
MGLibB_54282	Tmem127	27.322	3421.4	27.322	3421.4	6.917	9782500	5932.9	44.065	1	0	0	0	TRUE
MGLibB_37435	Olfr44	19.516	2204.7	19.516	2204.7	6.7483	4022700	2460.9	44.049	1	0	0	0	TRUE
MGLibB_40571	Pglyrp3	37.73	5208.3	37.73	5208.3	7.0715	22866000	13819	43.986	1	0	0	0	TRUE
MGLibB_54575	Tmem220	18.215	1988.2	18.215	1988.2	6.6938	3260700	2055.1	43.455	1	0	0	0	TRUE
MGLibB_14864	Dpysl5	0	80.169	1.301	80.169	5.1406	6003.8	3.2965	43.438	1	0	0	0	TRUE
MGLibB_36785	Olfr15	1.301	80.169	1.301	80.169	5.1406	4937.8	3.2965	43.438	1	0	0	0	TRUE
MGLibB_19287	Gabrp	1.301	80.169	1.301	80.169	5.1406	4937.8	3.2965	43.438	1	0	0	0	TRUE
MGLibB_34245	Nme2	13.01	1282.7	13.01	1282.7	6.5177	1343300	855.07	43.421	1	0	0	0	TRUE
MGLibB_43143	Prrx2	23.419	2749.8	23.419	2749.8	6.8157	6281200	3963.5	43.306	1	0	0	0	TRUE
MGLibB_44675	Rb1cc1	20.817	2350.7	20.817	2350.7	6.7522	4573400	2912.9	43.169	1	0	0	0	TRUE
MGLibB_47399	Scyl1	1.301	79.278	1.301	79.278	5.1247	4821.6	3.2965	42.948	1	0	0	0	TRUE
MGLibB_10749	Clec4a4	40.332	5546.8	40.332	5546.8	7.0685	25926000	16458	42.923	1	0	0	0	TRUE
MGLibB_51175	Spta1	2.6021	168.36	2.6021	168.36	5.5551	21992	14.914	42.92	1	0	0	0	TRUE
MGLibB_38448	Olfr849	27.322	3319	27.322	3319	6.8731	9180000	5932.9	42.735	1	0	0	0	TRUE
MGLibB_07501	C2cd3	1.301	78.388	1.301	78.388	5.1086	4706.7	3.2965	42.457	1	0	0	0	TRUE
MGLibB_33285	Nat3	0	78.388	1.301	78.388	5.1086	5735.7	3.2965	42.457	1	0	0	0	TRUE
MGLibB_27904	Kpna2	35.128	4546.5	35.128	4546.5	6.9758	17326000	11459	42.144	1	0	0	0	TRUE
MGLibB_14633	Dnmt3b	7.8062	644.03	7.8062	644.03	6.1947	332080	228.06	42.129	1	0	0	0	TRUE
MGLibB_39463	Papss1	0	77.497	1.301	77.497	5.0923	5603.9	3.2965	41.967	1	0	0	0	TRUE
MGLibB_54198	Tmed7	22.118	2471.9	22.118	2471.9	6.7411	5052000	3413.2	41.932	1	0	0	0	TRUE
MGLibB_07153	Brd1	1.301	76.606	1.301	76.606	5.0758	4481.3	3.2965	41.476	1	0	0	0	TRUE
MGLibB_35683	Olfr109	0	76.606	1.301	76.606	5.0758	5473.7	3.2965	41.476	1	0	0	0	TRUE
MGLibB_00309	1700013F07Rik	35.128	4474.3	35.128	4474.3	6.9527	16756000	11459	41.47	1	0	0	0	TRUE
MGLibB_51050	Spock3	1.301	75.715	1.301	75.715	5.0592	4370.7	3.2965	40.985	1	0	0	0	TRUE
MGLibB_46926	Samd14	32.526	3991.5	32.526	3991.5	6.8959	13290000	9366.2	40.908	1	0	0	0	TRUE
MGLibB_22507	Gpn1	7.8062	625.32	7.8062	625.32	6.1522	312030	228.06	40.89	1	0	0	0	TRUE
MGLibB_20970	Gm16432	16.914	1690.7	16.914	1690.7	6.5613	2337300	1693.7	40.67	1	0	0	0	TRUE
MGLibB_28674	Ldhb	23.419	2577.9	23.419	2577.9	6.7226	5486700	3963.5	40.575	1	0	0	0	TRUE
MGLibB_37936	Olfr642	3.9031	258.32	3.9031	258.32	5.7249	51986	39.6	40.43	1	0	0	0	TRUE
MGLibB_54546	Tmem210	3.9031	256.54	3.9031	256.54	5.715	51227	39.6	40.147	1	0	0	0	TRUE
MGLibB_41996	Popdc2	1.301	73.934	1.301	73.934	5.0253	4153.9	3.2965	40.004	1	0	0	0	TRUE
MGLibB_30454	Mast2	13.01	1167.8	13.01	1167.8	6.3824	1102500	855.07	39.491	1	0	0	0	TRUE
MGLibB_04648	Apoa1bp	15.612	1477.8	15.612	1477.8	6.476	1775600	1374.6	39.438	1	0	0	0	TRUE
MGLibB_42103	Ppard	3.9031	250.31	3.9031	250.31	5.6796	48614	39.6	39.156	1	0	0	0	TRUE
MGLibB_38261	Olfr770	28.623	3214.8	28.623	3214.8	6.7623	8549700	6701.3	38.921	1	0	0	0	TRUE
MGLibB_12551	Cxcl14	19.516	1942.8	19.516	1942.8	6.566	3085100	2460.9	38.769	1	0	0	0	TRUE
MGLibB_45849	Rnf165	2.6021	152.32	2.6021	152.32	5.4116	17767	14.914	38.768	1	0	0	0	TRUE
MGLibB_01597	4933427G17Rik	16.914	1611.4	16.914	1611.4	6.492	2112800	1693.7	38.744	1	0	0	0	TRUE
MGLibB_04957	Arhgap39	36.429	4383.5	36.429	4383.5	6.8721	16000000	12604	38.72	1	0	0	0	TRUE
MGLibB_05201	Armc4	16.914	1607.8	16.914	1607.8	6.4888	2102900	1693.7	38.657	1	0	0	0	TRUE
MGLibB_03760	Aldh1a7	0	71.262	1.301	71.262	4.9729	4725	3.2965	38.532	1	0	0	0	TRUE
MGLibB_51065	Spp1	1.301	71.262	1.301	71.262	4.9729	3839.3	3.2965	38.532	1	0	0	0	TRUE
MGLibB_12571	Cxcl5	11.709	991.43	11.709	991.43	6.287	789540	650.29	38.419	1	4.4466e-323	8.8932e-323	2.4827e-320	TRUE
MGLibB_36872	Olfr194	19.516	1899.1	19.516	1899.1	6.5332	2941200	2460.9	37.89	1	2.9209e-314	5.8418e-314	1.6235e-311	TRUE
MGLibB_23816	Hcls1	23.419	2399.7	23.419	2399.7	6.6193	4721200	3963.5	37.745	1	6.9702e-312	1.394e-311	0	TRUE
MGLibB_35703	Olfr1106	40.332	4860.9	40.332	4860.9	6.8781	19678000	16458	37.576	1	0	0	2.3338e-306	TRUE
MGLibB_19747	Gemin4	0	69.48	1.301	69.48	4.9369	4487.7	3.2965	37.551	1	0	0	4.8638e-306	TRUE
MGLibB_46884	Sac3d1	14.311	1256	14.311	1256	6.3592	1272300	1095.8	37.51	1	4.743e-308	9.4859e-308	2.5891e-305	TRUE
MGLibB_26730	Jund	15.612	1393.2	15.612	1393.2	6.391	1568300	1374.6	37.155	1	2.7336e-302	5.4672e-302	1.4856e-299	TRUE
MGLibB_35347	Ociad2	1.301	68.589	1.301	68.589	4.9185	3537.5	3.2965	37.06	1	7.9865e-301	1.5973e-300	4.3021e-298	TRUE
MGLibB_47618	Selk	1.301	68.589	1.301	68.589	4.9185	3537.5	3.2965	37.06	1	7.9865e-301	1.5973e-300	4.3021e-298	TRUE
MGLibB_43546	Ptcd1	3.9031	236.94	3.9031	236.94	5.6008	43253	39.6	37.033	1	2.3321e-300	4.6642e-300	1.2398e-297	TRUE
MGLibB_45132	Retnlg	3.9031	236.94	3.9031	236.94	5.6008	43253	39.6	37.033	1	2.3321e-300	4.6642e-300	1.2398e-297	TRUE
MGLibB_28669	Ldha	3.9031	236.94	3.9031	236.94	5.6008	43253	39.6	37.033	1	2.3321e-300	4.6642e-300	1.2398e-297	TRUE
MGLibB_57369	Upk2	9.1073	689.46	9.1073	689.46	6.0941	376910	339.23	36.939	1	8.0117e-299	1.6023e-298	4.2409e-296	TRUE
MGLibB_35196	Nxn	9.1073	686.78	9.1073	686.78	6.0885	373830	339.23	36.794	1	1.6921e-296	3.3843e-296	8.9186e-294	TRUE
MGLibB_05662	Atg9a	26.021	2667.9	26.021	2667.9	6.626	5835600	5221.6	36.56	1	9.756e-293	1.9512e-292	5.1199e-290	TRUE
MGLibB_50257	Snapc4	6.5052	443.6	6.5052	443.6	5.8885	154020	142.98	36.555	1	1.0663e-292	2.1326e-292	5.5719e-290	TRUE
MGLibB_61473	Zfyve20	7.8062	559.4	7.8062	559.4	5.9918	246480	228.06	36.526	1	3.1276e-292	6.2551e-292	1.6274e-289	TRUE
MGLibB_11863	Crebl2	13.01	1078.7	13.01	1078.7	6.268	932590	855.07	36.445	1	6.133e-291	1.2266e-290	3.1777e-288	TRUE
MGLibB_57319	Unc5d	32.526	3556.8	32.526	3556.8	6.7296	10439000	9366.2	36.416	1	1.8775e-290	3.755e-290	9.6868e-288	TRUE
MGLibB_22811	Gprc6a	13.01	1074.3	13.01	1074.3	6.2621	924480	855.07	36.293	1	1.5676e-288	3.1351e-288	8.0538e-286	TRUE
MGLibB_59657	Wwp2	6.5052	440.04	6.5052	440.04	5.8769	151410	142.98	36.257	1	5.53e-288	1.106e-287	2.8293e-285	TRUE
MGLibB_49915	Slx4ip	2.6021	142.52	2.6021	142.52	5.3163	15414	14.914	36.231	1	1.3226e-287	2.6453e-287	6.7107e-285	TRUE
MGLibB_62104	NonTargetingControlGuideForMouse_0300	2.6021	142.52	2.6021	142.52	5.3163	15414	14.914	36.231	1	1.3226e-287	2.6453e-287	6.7107e-285	TRUE
MGLibB_09764	Celf2	13.01	1068	13.01	1068	6.2537	913180	855.07	36.08	1	3.5391e-285	7.0782e-285	1.7663e-282	TRUE
MGLibB_08170	Catsperg1	0	66.808	1.301	66.808	4.8811	4143.4	3.2965	36.079	1	3.1465e-285	6.293e-285	1.5768e-282	TRUE
MGLibB_50408	Snx17	0	66.808	1.301	66.808	4.8811	4143.4	3.2965	36.079	1	3.1465e-285	6.293e-285	1.5768e-282	TRUE
MGLibB_62098	NonTargetingControlGuideForMouse_0294	0	66.808	1.301	66.808	4.8811	4143.4	3.2965	36.079	1	3.1465e-285	6.293e-285	1.5768e-282	TRUE
MGLibB_48739	Slc13a2	3.9031	230.71	3.9031	230.71	5.5625	40862	39.6	36.042	1	1.2661e-284	2.5323e-284	6.2935e-282	TRUE
MGLibB_17883	Fbxl13	9.1073	668.97	9.1073	668.97	6.0506	353580	339.23	35.826	1	3.112e-281	6.2239e-281	1.5406e-278	TRUE
MGLibB_15667	Egfr	2.6021	140.74	2.6021	140.74	5.2983	15004	14.914	35.77	1	2.1849e-280	4.3698e-280	1.0773e-277	TRUE
MGLibB_23055	Grpel2	6.5052	433.8	6.5052	433.8	5.8563	146880	142.98	35.735	1	7.9615e-280	1.5923e-279	3.9097e-277	TRUE
MGLibB_10206	Chic2	14.311	1196.3	14.311	1196.3	6.289	1148100	1095.8	35.707	1	2.3016e-279	4.6033e-279	1.1258e-276	TRUE
MGLibB_54058	Tm2d3	1.301	65.917	1.301	65.917	4.862	3248.4	3.2965	35.589	1	1.3768e-277	2.7537e-277	6.7074e-275	TRUE
MGLibB_56145	Tsen34	19.516	1783.3	19.516	1783.3	6.4425	2576500	2460.9	35.555	1	5.2703e-277	1.0541e-276	2.5573e-274	TRUE
MGLibB_47804	Serpina3a	1.301	65.026	1.301	65.026	4.8427	3154.9	3.2965	35.098	1	4.7368e-270	9.4736e-270	2.2803e-267	TRUE
MGLibB_05217	Armcx1	1.301	65.026	1.301	65.026	4.8427	3154.9	3.2965	35.098	1	4.7368e-270	9.4736e-270	2.2803e-267	TRUE
MGLibB_39822	Pcdhb6	10.408	777.64	10.408	777.64	6.0928	478820	479.14	35.051	1	2.7955e-269	5.5909e-269	1.3405e-266	TRUE
MGLibB_43893	Pvrl1	29.924	3047.3	29.924	3047.3	6.6231	7608900	7528.6	34.776	1	4.474e-265	8.9479e-265	2.137e-262	TRUE
MGLibB_05648	Atg4b	11.709	897	11.709	897	6.1428	639020	650.29	34.716	1	3.2944e-264	6.5887e-264	1.5674e-261	TRUE
MGLibB_01629	5031439G07Rik	18.215	1591.8	18.215	1591.8	6.3732	2042900	2055.1	34.711	1	4.0387e-264	8.0774e-264	1.9141e-261	TRUE
MGLibB_47476	Sdr16c6	1.301	64.135	1.301	64.135	4.8231	3062.8	3.2965	34.607	1	1.2813e-262	2.5625e-262	6.049e-260	TRUE
MGLibB_28140	Krtap16-3	5.2042	316.22	5.2042	316.22	5.6761	77095	81.173	34.521	1	2.7131e-261	5.4262e-261	1.276e-258	TRUE
MGLibB_58943	Vps16	26.021	2508.4	26.021	2508.4	6.5371	5126700	5221.6	34.353	1	9.8638e-259	1.9728e-258	4.6212e-256	TRUE
MGLibB_48148	Sgcb	5.2042	314.44	5.2042	314.44	5.668	76173	81.173	34.323	1	2.4661e-258	4.9321e-258	1.1509e-255	TRUE
MGLibB_45633	Ripply1	0	63.245	1.301	63.245	4.8032	3705.9	3.2965	34.117	1	2.7248e-255	5.4497e-255	1.2621e-252	TRUE
MGLibB_33721	Nek6	1.301	63.245	1.301	63.245	4.8032	2972.1	3.2965	34.117	1	2.7248e-255	5.4497e-255	1.2621e-252	TRUE
MGLibB_19163	Fzd6	31.225	3146.2	31.225	3146.2	6.6097	8102100	8416.3	33.954	1	8.3804e-253	1.6761e-252	3.867e-250	TRUE
MGLibB_26706	Jph2	23.419	2153	23.419	2153	6.4629	3758000	3963.5	33.826	1	6.3381e-251	1.2676e-250	2.9135e-248	TRUE
MGLibB_10689	Clec11a	6.5052	410.64	6.5052	410.64	5.7774	130700	142.98	33.798	1	1.4792e-250	2.9584e-250	6.7743e-248	TRUE
MGLibB_23471	H2-Bl	36.429	3822.3	36.429	3822.3	6.6745	12007000	12604	33.721	1	2.2489e-249	4.4977e-249	1.0261e-246	TRUE
MGLibB_61247	Zfp827	5.2042	308.21	5.2042	308.21	5.6392	72987	81.173	33.631	1	4.1046e-248	8.2092e-248	1.8658e-245	TRUE
MGLibB_53766	Thrb	0	62.354	1.301	62.354	4.7831	3600.3	3.2965	33.626	1	4.5562e-248	9.1123e-248	2.0558e-245	TRUE
MGLibB_62619	NonTargetingControlGuideForMouse_0815	0	62.354	1.301	62.354	4.7831	3600.3	3.2965	33.626	1	4.5562e-248	9.1123e-248	2.0558e-245	TRUE
MGLibB_05658	Atg7	42.934	4722.9	42.934	4722.9	6.7485	18417000	19389	33.609	1	9.8666e-248	1.9733e-247	4.4356e-245	TRUE
MGLibB_39620	Paxbp1	9.1073	627.99	9.1073	627.99	5.9596	309220	339.23	33.602	1	1.1503e-247	2.3007e-247	5.1524e-245	TRUE
MGLibB_06977	Bmp1	19.516	1671.1	19.516	1671.1	6.3488	2246500	2460.9	33.293	1	3.7599e-243	7.5199e-243	1.6779e-240	TRUE
MGLibB_58906	Vmp1	22.118	1964.1	22.118	1964.1	6.4095	3116100	3413.2	33.241	1	2.1262e-242	4.2524e-242	9.4542e-240	TRUE
MGLibB_38517	Olfr881	2.6021	130.94	2.6021	130.94	5.1949	12854	14.914	33.232	1	2.442e-242	4.884e-242	1.0819e-239	TRUE
MGLibB_11664	Cpeb2	33.827	3417.9	33.827	3417.9	6.6172	9564700	10380	33.216	1	5.0716e-242	1.0143e-241	2.2388e-239	TRUE
MGLibB_01322	4930505A04Rik	16.914	1383.4	16.914	1383.4	6.272	1531600	1693.7	33.203	1	7.4176e-242	1.4835e-241	3.2626e-239	TRUE
MGLibB_42050	Pou4f2	37.73	3932.7	37.73	3932.7	6.6663	12703000	13819	33.134	1	7.604e-241	1.5208e-240	3.3326e-238	TRUE
MGLibB_59148	Wasf1	20.817	1808.3	20.817	1808.3	6.3738	2634700	2912.9	33.118	1	1.2521e-240	2.5042e-240	5.468e-238	TRUE
MGLibB_16155	Eng	27.322	2576.1	27.322	2576.1	6.5077	5394800	5932.9	33.09	1	3.2253e-240	6.4507e-240	1.4035e-237	TRUE
MGLibB_56224	Tspan1	14.311	1109	14.311	1109	6.1798	978210	1095.8	33.07	1	6.0269e-240	1.2054e-239	2.6133e-237	TRUE
MGLibB_62270	NonTargetingControlGuideForMouse_0466	3.9031	210.22	3.9031	210.22	5.4289	33497	39.6	32.786	1	6.3465e-236	1.2693e-235	2.7422e-233	TRUE
MGLibB_36620	Olfr1457	9.1073	611.96	9.1073	611.96	5.9223	292690	339.23	32.731	1	4.0873e-235	8.1747e-235	1.7598e-232	TRUE
MGLibB_33249	Naprt1	10.408	726.87	10.408	726.87	5.9955	414960	479.14	32.731	1	4.14e-235	8.2801e-235	1.7763e-232	TRUE
MGLibB_16660	Esx1	15.612	1228.4	15.612	1228.4	6.2095	1202300	1374.6	32.71	1	8.3903e-235	1.6781e-234	3.5872e-232	TRUE
MGLibB_05657	Atg5	76.761	9818.9	76.761	9818.9	6.9805	80735000	89008	32.654	1	5.7836e-234	1.1567e-233	2.4641e-231	TRUE
MGLibB_34267	Nme9	35.128	3529.2	35.128	3529.2	6.6105	10192000	11459	32.641	1	8.4483e-234	1.6897e-233	3.587e-231	TRUE
MGLibB_24153	Higd2a	37.73	3866.8	37.73	3866.8	6.6419	12260000	13819	32.574	1	7.7506e-233	1.5501e-232	3.2793e-230	TRUE
MGLibB_49311	Slc35c1	19.516	1633.7	19.516	1633.7	6.3161	2141700	2460.9	32.539	1	2.3229e-232	4.6458e-232	9.7945e-230	TRUE
MGLibB_36887	Olfr199	22.118	1922.3	22.118	1922.3	6.3784	2977700	3413.2	32.524	1	3.722e-232	7.444e-232	1.564e-229	TRUE
MGLibB_34858	Nsun5	7.8062	498.83	7.8062	498.83	5.8268	193220	228.06	32.515	1	4.7589e-232	9.5178e-232	1.9928e-229	TRUE
MGLibB_56897	Ube2e3	3.9031	206.66	3.9031	206.66	5.4044	32293	39.6	32.22	1	6.3477e-228	1.2695e-227	2.6491e-225	TRUE
MGLibB_46809	S100a14	22.118	1904.5	22.118	1904.5	6.365	2919800	3413.2	32.219	1	7.2776e-228	1.4555e-227	3.0268e-225	TRUE
MGLibB_25916	Il7	1.301	59.682	1.301	59.682	4.7209	2623.4	3.2965	32.154	1	5.0319e-227	1.0064e-226	2.0787e-224	TRUE
MGLibB_61374	Zfp945	0	59.682	1.301	59.682	4.7209	3293	3.2965	32.154	1	5.0319e-227	1.0064e-226	2.0787e-224	TRUE
MGLibB_43184	Prss32	45.536	4874.3	45.536	4874.3	6.711	19566000	22623	32.104	1	3.1527e-226	6.3053e-226	1.298e-223	TRUE
MGLibB_49551	Slc4a3	23.419	2044.3	23.419	2044.3	6.3882	3369500	3963.5	32.1	1	3.4346e-226	6.8691e-226	1.4093e-223	TRUE
MGLibB_52515	Tacc1	16.914	1337.9	16.914	1337.9	6.2239	1427300	1693.7	32.099	1	3.4507e-226	6.9013e-226	1.4112e-223	TRUE
MGLibB_62651	NonTargetingControlGuideForMouse_0847	5.2042	293.06	5.2042	293.06	5.5667	65544	81.173	31.95	1	3.7247e-224	7.4495e-224	1.5182e-221	TRUE
MGLibB_52620	Tagap1	16.914	1331.7	16.914	1331.7	6.2172	1413200	1693.7	31.948	1	4.4371e-224	8.8742e-224	1.8025e-221	TRUE
MGLibB_23665	Hagh	2.6021	125.6	2.6021	125.6	5.1353	11754	14.914	31.849	1	9.2055e-223	1.8411e-222	3.7272e-220	TRUE
MGLibB_22432	Gpatch4	11.709	822.18	11.709	822.18	6.0172	531320	650.29	31.782	1	8.4321e-222	1.6864e-221	3.4028e-219	TRUE
MGLibB_08864	Ccng2	16.914	1324.6	16.914	1324.6	6.2094	1397300	1693.7	31.774	1	1.1102e-221	2.2205e-221	4.4657e-219	TRUE
MGLibB_51327	Srpr	37.73	3768.8	37.73	3768.8	6.6049	11617000	13819	31.74	1	3.4787e-221	6.9574e-221	1.3947e-218	TRUE
MGLibB_44811	Rbm44	31.225	2942.2	31.225	2942.2	6.5131	7037000	8416.3	31.731	1	4.6459e-221	9.2918e-221	1.8565e-218	TRUE
MGLibB_57902	Vmac	0	58.791	1.301	58.791	4.6996	3193.6	3.2965	31.664	1	3.2155e-220	6.4309e-220	1.2807e-217	TRUE
MGLibB_35949	Olfr1205	5.2042	288.61	5.2042	288.61	5.5447	63433	81.173	31.456	1	2.4224e-217	4.8448e-217	9.6171e-215	TRUE
MGLibB_45727	Rnasek	29.924	2758.7	29.924	2758.7	6.4796	6172300	7528.6	31.449	1	3.3686e-217	6.7373e-217	1.333e-214	TRUE
MGLibB_05293	Arrdc4	33.827	3218.3	33.827	3218.3	6.5304	8428500	10380	31.257	1	1.4139e-214	2.8279e-214	5.5772e-212	TRUE
MGLibB_51160	Spsb1	0	57.9	1.301	57.9	4.6779	3095.8	3.2965	31.173	1	1.6156e-213	3.2311e-213	6.3316e-211	TRUE
MGLibB_26333	Irgq	1.301	57.9	1.301	57.9	4.6779	2457.5	3.2965	31.173	1	1.6156e-213	3.2311e-213	6.3316e-211	TRUE
MGLibB_56859	Ube2a	2.6021	122.93	2.6021	122.93	5.1045	11223	14.914	31.157	1	2.7579e-213	5.5158e-213	1.0774e-210	TRUE
MGLibB_34628	Nr0b1	37.73	3670	37.73	3670	6.5666	10985000	13819	30.899	1	9.8597e-210	1.9719e-209	3.8395e-207	TRUE
MGLibB_01892	9930012K11Rik	22.118	1823.4	22.118	1823.4	6.3023	2663700	3413.2	30.832	1	7.5441e-209	1.5088e-208	2.9285e-206	TRUE
MGLibB_33890	Nfkbia	39.031	3816.9	39.031	3816.9	6.5755	11889000	15103	30.742	1	1.267e-207	2.534e-207	4.9027e-205	TRUE
MGLibB_09704	Ceacam19	42.934	4319.3	42.934	4319.3	6.6197	15269000	19389	30.711	1	3.2251e-207	6.4502e-207	1.244e-204	TRUE
MGLibB_05618	Atg10	29.924	2693.7	29.924	2693.7	6.4452	5869900	7528.6	30.7	1	4.4862e-207	8.9724e-207	1.7196e-204	TRUE
MGLibB_04434	Anxa3	2.6021	121.14	2.6021	121.14	5.0836	10876	14.914	30.695	1	4.394e-207	8.788e-207	1.6896e-204	TRUE
MGLibB_37580	Olfr503	1.301	57.009	1.301	57.009	4.6559	2376.7	3.2965	30.683	1	6.3822e-207	1.2764e-206	2.4388e-204	TRUE
MGLibB_15429	Echs1	19.516	1540.1	19.516	1540.1	6.2311	1890900	2460.9	30.653	1	1.8345e-206	3.669e-206	6.9881e-204	TRUE
MGLibB_41357	Plcxd2	24.72	2095.1	24.72	2095.1	6.3487	3527500	4565.7	30.64	1	2.7729e-206	5.5457e-206	1.053e-203	TRUE
MGLibB_47673	Sema4f	16.914	1271.1	16.914	1271.1	6.15	1280700	1693.7	30.476	1	4.1509e-204	8.3018e-204	1.5714e-201	TRUE
MGLibB_58965	Vps33a	58.547	6416.2	58.547	6416.2	6.7518	33981000	43732	30.402	1	4.2783e-203	8.5565e-203	1.6146e-200	TRUE
MGLibB_37347	Olfr402	3.9031	195.08	3.9031	195.08	5.3216	28538	39.6	30.38	1	6.9544e-203	1.3909e-202	2.6165e-200	TRUE
MGLibB_16090	Eml2	27.322	2366.8	27.322	2366.8	6.3855	4512700	5932.9	30.372	1	9.9399e-203	1.988e-202	3.7283e-200	TRUE
MGLibB_18219	Fermt1	9.1073	566.53	9.1073	566.53	5.8112	248400	339.23	30.265	1	2.4316e-201	4.8633e-201	9.0928e-199	TRUE
MGLibB_38526	Olfr885	0	56.118	1.301	56.118	4.6336	2904.7	3.2965	30.192	1	1.9824e-200	3.9648e-200	7.368e-198	TRUE
MGLibB_23117	Gsg1l	1.301	56.118	1.301	56.118	4.6336	2297.3	3.2965	30.192	1	1.9824e-200	3.9648e-200	7.368e-198	TRUE
MGLibB_59695	Xkr5	16.914	1257.8	16.914	1257.8	6.1348	1252300	1693.7	30.151	1	7.8886e-200	1.5777e-199	2.923e-197	TRUE
MGLibB_00855	2410004P03Rik	26.021	2197.5	26.021	2197.5	6.3463	3879500	5221.6	30.051	1	1.6547e-198	3.3094e-198	6.1128e-196	TRUE
MGLibB_61370	Zfp944	23.419	1913.4	23.419	1913.4	6.2927	2930100	3963.5	30.02	1	4.1773e-198	8.3547e-198	1.5385e-195	TRUE
MGLibB_18791	Foxj2	2.6021	118.47	2.6021	118.47	5.0517	10366	14.914	30.003	1	5.9316e-198	1.1863e-197	2.1781e-195	TRUE
MGLibB_34625	Nqo2	5.2042	273.47	5.2042	273.47	5.4672	56523	81.173	29.775	1	5.7005e-195	1.1401e-194	2.087e-192	TRUE
MGLibB_15003	Dtx1	19.516	1496.5	19.516	1496.5	6.1897	1779300	2460.9	29.773	1	6.6255e-195	1.3251e-194	2.4184e-192	TRUE
MGLibB_05616	Atg10	19.516	1495.6	19.516	1495.6	6.1888	1777100	2460.9	29.755	1	1.1313e-194	2.2627e-194	4.1172e-192	TRUE
MGLibB_28067	Krt78	1.301	55.228	1.301	55.228	4.6109	2219.2	3.2965	29.701	1	4.8417e-194	9.6835e-194	1.7568e-191	TRUE
MGLibB_33214	Nanos3	52.042	5366	52.042	5366	6.6608	23625000	32109	29.655	1	2.3635e-193	4.7269e-193	8.5503e-191	TRUE
MGLibB_13858	Defb5	2.6021	116.69	2.6021	116.69	5.03	10033	14.914	29.542	1	5.5546e-192	1.1109e-191	1.9977e-189	TRUE
MGLibB_09051	Cd209a	2.6021	116.69	2.6021	116.69	5.03	10033	14.914	29.542	1	5.5546e-192	1.1109e-191	1.9977e-189	TRUE
MGLibB_08295	Ccdc103	26.021	2158.3	26.021	2158.3	6.3204	3734900	5221.6	29.509	1	1.7438e-191	3.4877e-191	6.2532e-189	TRUE
MGLibB_24660	Hoxa3	45.536	4483.2	45.536	4483.2	6.5904	16414000	22623	29.504	1	2.0709e-191	4.1418e-191	7.4042e-189	TRUE
MGLibB_14757	Dpep3	11.709	763.39	11.709	763.39	5.9103	453850	650.29	29.477	1	4.2277e-191	8.4554e-191	1.5072e-188	TRUE
MGLibB_46511	Rreb1	11.709	762.5	11.709	762.5	5.9087	452730	650.29	29.442	1	1.1845e-190	2.369e-190	4.2103e-188	TRUE
MGLibB_15304	E2f8	3.9031	187.95	3.9031	187.95	5.2682	26346	39.6	29.247	1	3.3195e-188	6.6391e-188	1.1765e-185	TRUE
MGLibB_16907	F13b	53.343	5464	53.343	5464	6.652	24480000	34258	29.233	1	6.0705e-188	1.2141e-187	2.1454e-185	TRUE
MGLibB_53313	Tecrl	1.301	54.337	1.301	54.337	4.5879	2142.6	3.2965	29.211	1	9.298e-188	1.8596e-187	3.2671e-185	TRUE
MGLibB_56029	Trpc2	0	54.337	1.301	54.337	4.5879	2719.8	3.2965	29.211	1	9.298e-188	1.8596e-187	3.2671e-185	TRUE
MGLibB_50955	Spin1	24.72	1998	24.72	1998	6.2803	3191200	4565.7	29.203	1	1.3692e-187	2.7384e-187	4.7973e-185	TRUE
MGLibB_41522	Plk5	2.6021	114.91	2.6021	114.91	5.008	9705.8	14.914	29.081	1	4.2055e-186	8.411e-186	1.4693e-183	TRUE
MGLibB_32240	Ms4a4b	1.301	53.446	1.301	53.446	4.5645	2067.4	3.2965	28.72	1	1.404e-181	2.808e-181	4.8911e-179	TRUE
MGLibB_14089	Dhrsx	9.1073	538.02	9.1073	538.02	5.7369	222520	339.23	28.717	1	1.6988e-181	3.3976e-181	5.9013e-179	TRUE
MGLibB_05867	Atp6v0b	36.429	3249.5	36.429	3249.5	6.4404	8534400	12604	28.62	1	3.0586e-180	6.1173e-180	1.0595e-177	TRUE
MGLibB_32967	Myo5c	13.01	848.9	13.01	848.9	5.9227	561330	855.07	28.586	1	7.5196e-180	1.5039e-179	2.5974e-177	TRUE
MGLibB_13417	Dclre1a	70.256	7622.3	70.256	7622.3	6.7413	47912000	70555	28.432	1	6.7936e-178	1.3587e-177	2.34e-175	TRUE
MGLibB_33162	Naf1	2.6021	112.24	2.6021	112.24	4.9744	9225.4	14.914	28.389	1	1.8599e-177	3.7197e-177	6.3882e-175	TRUE
MGLibB_35035	Nudt22	31.225	2621.5	31.225	2621.5	6.3466	5517700	8416.3	28.235	1	1.7121e-175	3.4242e-175	5.8478e-173	TRUE
MGLibB_22611	Gpr153	0	52.555	1.301	52.555	4.5407	2541	3.2965	28.229	1	1.667e-175	3.334e-175	5.7097e-173	TRUE
MGLibB_31661	Mogat1	44.235	4126	44.235	4126	6.5115	13825000	20968	28.189	1	6.4534e-175	1.2907e-174	2.1981e-172	TRUE
MGLibB_44238	Rab6b	37.73	3345.7	37.73	3345.7	6.4331	9041500	13819	28.141	1	2.4895e-174	4.9791e-174	8.456e-172	TRUE
MGLibB_06807	Best2	33.827	2898.6	33.827	2898.6	6.3795	6760800	10380	28.118	1	4.6323e-174	9.2645e-174	1.569e-171	TRUE
MGLibB_21607	Gm5414	6.5052	342.06	6.5052	342.06	5.5144	88474	142.98	28.062	1	2.0094e-173	4.0187e-173	6.7873e-171	TRUE
MGLibB_23741	Haus7	23.419	1789.6	23.419	1789.6	6.1963	2543600	3963.5	28.053	1	2.8264e-173	5.6529e-173	9.521e-171	TRUE
MGLibB_59667	Xaf1	5.2042	257.43	5.2042	257.43	5.3804	49654	81.173	27.996	1	1.2817e-172	2.5635e-172	4.3057e-170	TRUE
MGLibB_27370	Kif23	6.5052	341.16	6.5052	341.16	5.5107	87981	142.98	27.988	1	1.6252e-172	3.2503e-172	5.4444e-170	TRUE
MGLibB_19115	Fxyd2	18.215	1283.6	18.215	1283.6	6.063	1296000	2055.1	27.913	1	1.4229e-171	2.8458e-171	4.7538e-169	TRUE
MGLibB_36351	Olfr134	14.311	934.42	14.311	934.42	5.9329	680220	1095.8	27.796	1	3.6656e-170	7.3311e-170	1.2213e-167	TRUE
MGLibB_54439	Tmem179	35.128	3006.3	35.128	3006.3	6.3792	7272000	11459	27.757	1	1.1508e-169	2.3015e-169	3.8238e-167	TRUE
MGLibB_10906	Cltb	1.301	51.665	1.301	51.665	4.5165	1921.1	3.2965	27.739	1	1.5563e-169	3.1127e-169	5.1434e-167	TRUE
MGLibB_23003	Grip2	0	51.665	1.301	51.665	4.5165	2453.9	3.2965	27.739	1	1.5563e-169	3.1127e-169	5.1434e-167	TRUE
MGLibB_41004	Pin1	15.612	1044	15.612	1044	5.9751	851680	1374.6	27.737	1	1.8836e-169	3.7671e-169	6.208e-167	TRUE
MGLibB_16012	Elp2	28.623	2297.3	28.623	2297.3	6.2777	4215700	6701.3	27.713	1	3.7779e-169	7.5557e-169	1.2418e-166	TRUE
MGLibB_56236	Tspan33	2.6021	109.56	2.6021	109.56	4.9399	8757.7	14.914	27.697	1	5.0986e-169	1.0197e-168	1.6714e-166	TRUE
MGLibB_21049	Gm1966	3.9031	178.15	3.9031	178.15	5.1914	23480	39.6	27.69	1	6.2541e-169	1.2508e-168	2.0448e-166	TRUE
MGLibB_34638	Nr1h2	2.6021	108.67	2.6021	108.67	4.9282	8604.6	14.914	27.466	1	2.9782e-166	5.9564e-166	9.7112e-164	TRUE
MGLibB_11985	Crxos	49.44	4643.6	49.44	4643.6	6.5248	17524000	28068	27.422	1	1.2184e-165	2.4368e-165	3.9624e-163	TRUE
MGLibB_56246	Tspan5	11.709	710.83	11.709	710.83	5.8076	389910	650.29	27.416	1	1.3133e-165	2.6266e-165	4.2596e-163	TRUE
MGLibB_05659	Atg7	6.5052	334.04	6.5052	334.04	5.4803	84090	142.98	27.392	1	2.4375e-165	4.875e-165	7.8849e-163	TRUE
MGLibB_24578	Hnrnph1	5.2042	251.2	5.2042	251.2	5.3452	47107	81.173	27.303	1	2.6866e-164	5.3732e-164	8.6678e-162	TRUE
MGLibB_23726	Haus2	31.225	2535.1	31.225	2535.1	6.2983	5140600	8416.3	27.293	1	4.0246e-164	8.0492e-164	1.2951e-161	TRUE
MGLibB_55421	Tpi1	3.9031	175.48	3.9031	175.48	5.1697	22728	39.6	27.266	1	7.4216e-164	1.4843e-163	2.3819e-161	TRUE
MGLibB_36361	Olfr1352	63.751	6377.9	63.751	6377.9	6.6223	33276000	54679	27.003	1	1.1325e-160	2.265e-160	3.6251e-158	TRUE
MGLibB_11668	Cpeb3	36.429	3049.1	36.429	3049.1	6.3486	7462100	12604	26.834	1	1.0238e-158	2.0476e-158	3.2686e-156	TRUE
MGLibB_01954	A430105I19Rik	13.01	795.46	13.01	795.46	5.829	488770	855.07	26.758	1	7.4162e-158	1.4832e-157	2.3554e-155	TRUE
MGLibB_38833	Omp	0	49.883	1.301	49.883	4.4668	2284.4	3.2965	26.758	1	6.5953e-158	1.3191e-157	2.1002e-155	TRUE
MGLibB_53051	Tcea1	5.2042	244.07	5.2042	244.07	5.3038	44282	81.173	26.513	1	4.8417e-155	9.6833e-155	1.5338e-152	TRUE
MGLibB_33367	Nccrp1	19.516	1334.4	19.516	1334.4	6.0244	1395400	2460.9	26.505	1	6.4528e-155	1.2906e-154	2.0388e-152	TRUE
MGLibB_14391	Dnaaf1	14.311	891.66	14.311	891.66	5.8654	615690	1095.8	26.504	1	6.5266e-155	1.3053e-154	2.0568e-152	TRUE
MGLibB_33693	Neil2	22.118	1566.9	22.118	1566.9	6.0837	1932500	3413.2	26.441	1	3.5897e-154	7.1795e-154	1.1284e-151	TRUE
MGLibB_18748	Foxd1	26.021	1928.5	26.021	1928.5	6.158	2943500	5221.6	26.328	1	7.1231e-153	1.4246e-152	2.2333e-150	TRUE
MGLibB_38751	Olfr979	9.1073	493.49	9.1073	493.49	5.6125	185010	339.23	26.299	1	1.4352e-152	2.8704e-152	4.4883e-150	TRUE
MGLibB_56978	Ube3c	107.99	12380	107.99	12380	6.8278	127060000	217980	26.285	1	2.4064e-152	4.8127e-152	7.5063e-150	TRUE
MGLibB_19262	Gabra6	1.301	48.992	1.301	48.992	4.4413	1712.1	3.2965	26.267	1	2.9938e-152	5.9875e-152	9.3148e-150	TRUE
MGLibB_29956	Macf1	28.623	2178.8	28.623	2178.8	6.2014	3769100	6701.3	26.266	1	3.6656e-152	7.3312e-152	1.1376e-149	TRUE
MGLibB_49012	Slc25a18	33.827	2699.9	33.827	2699.9	6.2771	5819600	10380	26.169	1	4.797e-151	9.594e-151	1.485e-148	TRUE
MGLibB_46116	Rpgrip1	35.128	2833.5	35.128	2833.5	6.2938	6417600	11459	26.142	1	9.5816e-151	1.9163e-150	2.9586e-148	TRUE
MGLibB_09332	Cdc37	3.9031	168.36	3.9031	168.36	5.1102	20785	39.6	26.133	1	1.0464e-150	2.0927e-150	3.2228e-148	TRUE
MGLibB_34407	Nos1ap	28.623	2161	28.623	2161	6.1895	3704200	6701.3	26.049	1	1.0965e-149	2.193e-149	3.3687e-147	TRUE
MGLibB_39673	Pcbp3	52.042	4707.7	52.042	4707.7	6.4721	17941000	32109	25.982	1	6.504e-149	1.3008e-148	1.9932e-146	TRUE
MGLibB_19754	Gemin6	41.633	3515.9	41.633	3515.9	6.3662	9931600	17886	25.978	1	7.1457e-149	1.4291e-148	2.1844e-146	TRUE
MGLibB_18930	Frmd7	3.9031	166.57	3.9031	166.57	5.095	20313	39.6	25.85	1	1.6599e-147	3.3198e-147	5.0364e-145	TRUE
MGLibB_59872	Yif1b	3.9031	166.57	3.9031	166.57	5.095	20313	39.6	25.85	1	1.6599e-147	3.3198e-147	5.0364e-145	TRUE
MGLibB_56453	Ttc8	3.9031	166.57	3.9031	166.57	5.095	20313	39.6	25.85	1	1.6599e-147	3.3198e-147	5.0364e-145	TRUE
MGLibB_48715	Slc12a3	1.301	48.102	1.301	48.102	4.4154	1645.2	3.2965	25.776	1	1.0686e-146	2.1372e-146	3.2263e-144	TRUE
MGLibB_23710	Hars	1.301	48.102	1.301	48.102	4.4154	1645.2	3.2965	25.776	1	1.0686e-146	2.1372e-146	3.2263e-144	TRUE
MGLibB_46048	Ropn1	22.118	1525.9	22.118	1525.9	6.0455	1826800	3413.2	25.739	1	3.2636e-146	6.5272e-146	9.8293e-144	TRUE
MGLibB_02369	Abcd3	11.709	666.3	11.709	666.3	5.7144	339630	650.29	25.669	1	1.9047e-145	3.8095e-145	5.7225e-143	TRUE
MGLibB_51276	Srgn	23.419	1639	23.419	1639	6.0696	2111500	3963.5	25.662	1	2.4031e-145	4.8062e-145	7.2021e-143	TRUE
MGLibB_58966	Vps33a	37.73	3050.9	37.73	3050.9	6.3001	7442000	13819	25.632	1	5.2972e-145	1.0594e-144	1.5837e-142	TRUE
MGLibB_53330	Tefm	16.914	1070.7	16.914	1070.7	5.9027	889690	1693.7	25.606	1	1.0001e-144	2.0002e-144	2.9827e-142	TRUE
MGLibB_62112	NonTargetingControlGuideForMouse_0308	3.9031	164.79	3.9031	164.79	5.0795	19847	39.6	25.567	1	2.4306e-144	4.8613e-144	7.2315e-142	TRUE
MGLibB_22929	Grhl3	9.1073	478.34	9.1073	478.34	5.5676	173070	339.23	25.477	1	2.596e-143	5.192e-143	7.7047e-141	TRUE
MGLibB_61566	Zmat2	3.9031	163.9	3.9031	163.9	5.0718	19616	39.6	25.425	1	9.0263e-143	1.8053e-142	2.6724e-140	TRUE
MGLibB_10412	Chst9	14.311	848.01	14.311	848.01	5.7931	553230	1095.8	25.185	1	4.3315e-140	8.663e-140	1.2793e-137	TRUE
MGLibB_04606	Apex1	67.654	6432.2	67.654	6432.2	6.5501	33669000	63903	25.177	1	5.8666e-140	1.1733e-139	1.7286e-137	TRUE
MGLibB_62489	NonTargetingControlGuideForMouse_0685	2.6021	99.766	2.6021	99.766	4.806	7150.5	14.914	25.16	1	7.413e-140	1.4826e-139	2.179e-137	TRUE
MGLibB_53868	Timm17a	11.709	652.04	11.709	652.04	5.6832	324300	650.29	25.11	1	2.8322e-139	5.6644e-139	8.3049e-137	TRUE
MGLibB_18976	Fscn2	13.01	746.46	13.01	746.46	5.7374	426790	855.07	25.083	1	5.7357e-139	1.1471e-138	1.6779e-136	TRUE
MGLibB_58815	Vmn2r74	3.9031	161.23	3.9031	161.23	5.0482	18932	39.6	25.001	1	4.0996e-138	8.1993e-138	1.1936e-135	TRUE
MGLibB_30153	Man2a1	3.9031	161.23	3.9031	161.23	5.0482	18932	39.6	25.001	1	4.0996e-138	8.1993e-138	1.1936e-135	TRUE
MGLibB_44194	Rab3gap1	20.817	1365.5	20.817	1365.5	5.969	1453900	2912.9	24.915	1	3.8878e-137	7.7756e-137	1.1292e-134	TRUE
MGLibB_17185	Fam150a	18.215	1146.4	18.215	1146.4	5.9	1019300	2055.1	24.887	1	7.8818e-137	1.5764e-136	2.2838e-134	TRUE
MGLibB_53492	Tex37	26.021	1821.6	26.021	1821.6	6.0758	2608300	5221.6	24.849	1	2.0732e-136	4.1464e-136	5.9931e-134	TRUE
MGLibB_42563	Prdm11	1.301	46.32	1.301	46.32	4.3621	1515.5	3.2965	24.795	1	6.6203e-136	1.3241e-135	1.9048e-133	TRUE
MGLibB_04782	Aqp1	1.301	46.32	1.301	46.32	4.3621	1515.5	3.2965	24.795	1	6.6203e-136	1.3241e-135	1.9048e-133	TRUE
MGLibB_62616	NonTargetingControlGuideForMouse_0812	2.6021	97.985	2.6021	97.985	4.7803	6876.4	14.914	24.698	1	7.4534e-135	1.4907e-134	2.1394e-132	TRUE
MGLibB_27453	Kirrel	22.118	1458.2	22.118	1458.2	5.98	1658900	3413.2	24.581	1	1.5682e-133	3.1364e-133	4.4908e-131	TRUE
MGLibB_24596	Hnrnpm	2.6021	97.094	2.6021	97.094	4.7673	6741.4	14.914	24.468	1	2.1824e-132	4.3648e-132	6.2205e-130	TRUE
MGLibB_43948	Pycr2	2.6021	97.094	2.6021	97.094	4.7673	6741.4	14.914	24.468	1	2.1824e-132	4.3648e-132	6.2205e-130	TRUE
MGLibB_47184	Scg5	0	45.429	1.301	45.429	4.3347	1887.3	3.2965	24.305	1	1.1491e-130	2.2982e-130	3.2677e-128	TRUE
MGLibB_05540	Astl	49.44	4111.8	49.44	4111.8	6.3494	13561000	28068	24.248	1	5.6667e-130	1.1333e-129	1.6077e-127	TRUE
MGLibB_13458	Dctn1	6.5052	295.74	6.5052	295.74	5.3051	64732	142.98	24.188	1	2.0854e-129	4.1709e-129	5.9029e-127	TRUE
MGLibB_61318	Zfp90	5.2042	221.8	5.2042	221.8	5.1664	36033	81.173	24.041	1	7.2571e-128	1.4514e-127	2.0494e-125	TRUE
MGLibB_55144	Tnfsf14	40.332	3123.9	40.332	3123.9	6.2404	7764500	16458	24.036	1	9.3035e-128	1.8607e-127	2.6212e-125	TRUE
MGLibB_21734	Gm5901	33.827	2481.7	33.827	2481.7	6.1555	4868800	10380	24.027	1	1.1646e-127	2.3292e-127	3.2736e-125	TRUE
MGLibB_07112	Bpifb5	2.6021	95.312	2.6021	95.312	4.7408	6475.7	14.914	24.006	1	1.5955e-127	3.191e-127	4.4746e-125	TRUE
MGLibB_58475	Vmn1r78	13.01	714.4	13.01	714.4	5.6742	388570	855.07	23.986	1	2.9027e-127	5.8055e-127	8.1222e-125	TRUE
MGLibB_05623	Atg13	66.353	5975.3	66.353	5975.3	6.4714	28889000	60729	23.978	1	3.9099e-127	7.8199e-127	1.0916e-124	TRUE
MGLibB_12544	Cxcl12	27.322	1868.8	27.322	1868.8	6.0448	2737600	5932.9	23.908	1	1.9875e-126	3.975e-126	5.5359e-124	TRUE
MGLibB_32456	Mthfd1l	33.827	2463	33.827	2463	6.1446	4791400	10380	23.843	1	9.507e-126	1.9014e-125	2.642e-123	TRUE
MGLibB_38572	Olfr904	1.301	44.538	1.301	44.538	4.3067	1391.5	3.2965	23.814	1	1.5685e-125	3.137e-125	4.3392e-123	TRUE
MGLibB_23853	Hdac1	1.301	44.538	1.301	44.538	4.3067	1391.5	3.2965	23.814	1	1.5685e-125	3.137e-125	4.3392e-123	TRUE
MGLibB_39588	Patz1	2.6021	94.422	2.6021	94.422	4.7274	6344.9	14.914	23.776	1	3.9836e-125	7.9671e-125	1.0996e-122	TRUE
MGLibB_57238	Uhmk1	33.827	2445.2	33.827	2445.2	6.1342	4718200	10380	23.668	1	6.0994e-124	1.2199e-123	1.6798e-121	TRUE
MGLibB_07267	Bst1	9.1073	444.49	9.1073	444.49	5.4619	147870	339.23	23.639	1	1.1154e-123	2.2308e-123	3.0649e-121	TRUE
MGLibB_29384	Lrrc16a	2.6021	93.531	2.6021	93.531	4.7139	6215.5	14.914	23.545	1	9.4317e-123	1.8863e-122	2.5858e-120	TRUE
MGLibB_08945	Ccrl2	22.118	1392.3	22.118	1392.3	5.9133	1503500	3413.2	23.452	1	9.6376e-122	1.9275e-121	2.6364e-119	TRUE
MGLibB_58539	Vmn2r101	32.526	2290.2	32.526	2290.2	6.0947	4125900	9366.2	23.328	1	1.8349e-120	3.6698e-120	4.9971e-118	TRUE
MGLibB_51079	Sppl3	1.301	43.648	1.301	43.648	4.2782	1331.5	3.2965	23.323	1	1.6837e-120	3.3673e-120	4.5954e-118	TRUE
MGLibB_00249	1700008F21Rik	2.6021	92.64	2.6021	92.64	4.7002	6087.5	14.914	23.314	1	2.1176e-120	4.2352e-120	5.7541e-118	TRUE
MGLibB_41250	Pla2g4e	23.419	1481.3	23.419	1481.3	5.9238	1703100	3963.5	23.158	1	9.4227e-119	1.8845e-118	2.5548e-116	TRUE
MGLibB_25875	Il31	27.322	1802.9	27.322	1802.9	5.9931	2536500	5932.9	23.052	1	1.0981e-117	2.1963e-117	2.9708e-115	TRUE
MGLibB_00206	1700001J03Rik	42.934	3249.5	42.934	3249.5	6.2092	8379000	19389	23.028	1	1.9472e-117	3.8944e-117	5.256e-115	TRUE
MGLibB_41516	Plk3	10.408	513.97	10.408	513.97	5.4963	198070	479.14	23.005	1	3.035e-117	6.07e-117	8.1744e-115	TRUE
MGLibB_42966	Proser1	19.516	1158	19.516	1158	5.82	1032000	2460.9	22.95	1	1.1307e-116	2.2614e-116	3.0387e-114	TRUE
MGLibB_40775	Phrf1	11.709	595.92	11.709	595.92	5.5536	267470	650.29	22.91	1	2.7477e-116	5.4954e-116	7.368e-114	TRUE
MGLibB_58305	Vmn1r26	0	42.757	1.301	42.757	4.2492	1667.4	3.2965	22.833	1	1.4213e-115	2.8426e-115	3.7946e-113	TRUE
MGLibB_39797	Pcdhb1	1.301	42.757	1.301	42.757	4.2492	1272.9	3.2965	22.833	1	1.4213e-115	2.8426e-115	3.7946e-113	TRUE
MGLibB_13032	Cysltr2	27.322	1785.1	27.322	1785.1	5.9788	2483500	5932.9	22.821	1	2.2334e-115	4.4668e-115	5.9497e-113	TRUE
MGLibB_37855	Olfr610	14.311	767.84	14.311	767.84	5.65	447470	1095.8	22.764	1	7.8838e-115	1.5768e-114	2.0911e-112	TRUE
MGLibB_41466	Plekhm3	14.311	767.84	14.311	767.84	5.65	447470	1095.8	22.764	1	7.8838e-115	1.5768e-114	2.0911e-112	TRUE
MGLibB_02773	Acsm4	5.2042	210.22	5.2042	210.22	5.0894	32090	81.173	22.755	1	8.817e-115	1.7634e-114	2.3336e-112	TRUE
MGLibB_52822	Tatdn2	3.9031	146.98	3.9031	146.98	4.9155	15493	39.6	22.736	1	1.3515e-114	2.7031e-114	3.5617e-112	TRUE
MGLibB_55686	Trib3	3.9031	146.98	3.9031	146.98	4.9155	15493	39.6	22.736	1	1.3515e-114	2.7031e-114	3.5617e-112	TRUE
MGLibB_14135	Dhx58	16.914	950.45	16.914	950.45	5.731	690090	1693.7	22.684	1	4.9239e-114	9.8478e-114	1.2948e-111	TRUE
MGLibB_10746	Clec4a3	5.2042	209.33	5.2042	209.33	5.0833	31797	81.173	22.657	1	8.3592e-114	1.6718e-113	2.1934e-111	TRUE
MGLibB_39692	Pcdh12	2.6021	89.968	2.6021	89.968	4.6585	5711.7	14.914	22.622	1	1.7427e-113	3.4854e-113	4.5435e-111	TRUE
MGLibB_15436	Eci2	2.6021	89.968	2.6021	89.968	4.6585	5711.7	14.914	22.622	1	1.7427e-113	3.4854e-113	4.5435e-111	TRUE
MGLibB_05221	Armcx2	2.6021	89.968	2.6021	89.968	4.6585	5711.7	14.914	22.622	1	1.7427e-113	3.4854e-113	4.5435e-111	TRUE
MGLibB_37386	Olfr426	16.914	944.22	16.914	944.22	5.7215	680450	1693.7	22.532	1	1.5234e-112	3.0469e-112	3.9634e-110	TRUE
MGLibB_20676	Gm13889	58.547	4764.7	58.547	4764.7	6.3225	18166000	43732	22.504	1	3.0771e-112	6.1543e-112	7.9886e-110	TRUE
MGLibB_41830	Polg2	37.73	2675	37.73	2675	6.1105	5633800	13819	22.435	1	1.4418e-111	2.8837e-111	3.7353e-109	TRUE
MGLibB_04519	Ap2s1	46.837	3546.2	46.837	3546.2	6.2124	9979100	24358	22.421	1	1.9655e-111	3.9311e-111	5.0812e-109	TRUE
MGLibB_19013	Fst	2.6021	89.077	2.6021	89.077	4.6443	5589.3	14.914	22.392	1	3.1639e-111	6.3278e-111	8.1619e-109	TRUE
MGLibB_53488	Tex36	7.8062	345.62	7.8062	345.62	5.2987	88074	228.06	22.369	1	5.6324e-111	1.1265e-110	1.4499e-108	TRUE
MGLibB_43118	Prrg1	53.343	4189.3	53.343	4189.3	6.2688	13986000	34258	22.346	1	1.0816e-110	2.1632e-110	2.7785e-108	TRUE
MGLibB_34108	Nktr	20.817	1222.1	20.817	1222.1	5.809	1147900	2912.9	22.258	1	7.2106e-110	1.4421e-109	1.8484e-107	TRUE
MGLibB_35024	Nudt18	11.709	578.11	11.709	578.11	5.5099	250610	650.29	22.211	1	1.9831e-109	3.9662e-109	5.073e-107	TRUE
MGLibB_61494	Zglp1	3.9031	143.41	3.9031	143.41	4.8804	14690	39.6	22.17	1	4.6016e-109	9.2032e-109	1.1747e-106	TRUE
MGLibB_12894	Cyp3a16	2.6021	88.186	2.6021	88.186	4.6299	5468.2	14.914	22.161	1	5.4471e-109	1.0894e-108	1.3876e-106	TRUE
MGLibB_42641	Prex1	36.429	2519.1	36.429	2519.1	6.0732	4981100	12604	22.113	1	1.8685e-108	3.7369e-108	4.7499e-106	TRUE
MGLibB_49219	Slc2a5	35.128	2391.7	35.128	2391.7	6.0494	4481500	11459	22.015	1	1.6491e-107	3.2982e-107	4.1836e-105	TRUE
MGLibB_37948	Olfr646	2.6021	87.295	2.6021	87.295	4.6154	5348.5	14.914	21.93	1	8.8931e-107	1.7786e-106	2.2514e-104	TRUE
MGLibB_31172	Mfsd7a	9.1073	412.43	9.1073	412.43	5.3542	125880	339.23	21.898	1	1.9795e-106	3.9591e-106	5.0011e-104	TRUE
MGLibB_12588	Cxcr5	0	40.975	1.301	40.975	4.1892	1528.5	3.2965	21.852	1	4.9264e-106	9.8529e-106	1.2421e-103	TRUE
MGLibB_52845	Tbc1d10a	13.01	650.26	13.01	650.26	5.5387	317670	855.07	21.793	1	2.0283e-105	4.0567e-105	5.1033e-103	TRUE
MGLibB_15833	Eif3k	26.021	1595.4	26.021	1595.4	5.8846	1967500	5221.6	21.718	1	1.0866e-104	2.1731e-104	2.7282e-102	TRUE
MGLibB_32336	Msra	2.6021	86.405	2.6021	86.405	4.6008	5230.1	14.914	21.7	1	1.3768e-104	2.7537e-104	3.4499e-102	TRUE
MGLibB_49632	Slc6a14	11.709	563.86	11.709	563.86	5.4739	237530	650.29	21.652	1	4.2829e-104	8.5657e-104	1.071e-101	TRUE
MGLibB_06369	BC049715	22.118	1285.4	22.118	1285.4	5.7982	1268100	3413.2	21.623	1	8.4633e-104	1.6927e-103	2.112e-101	TRUE
MGLibB_49851	Slfn9	31.225	2010.5	31.225	2010.5	5.9639	3144500	8416.3	21.574	1	2.473e-103	4.9459e-103	6.1586e-101	TRUE
MGLibB_02456	Abhd5	42.934	3044.6	42.934	3044.6	6.1153	7299000	19389	21.557	1	3.6557e-103	7.3115e-103	9.0857e-101	TRUE
MGLibB_52788	Tas2r131	16.914	903.24	16.914	903.24	5.6576	618850	1693.7	21.537	1	5.3714e-103	1.0743e-102	1.3323e-100	TRUE
MGLibB_41334	Plce1	5.2042	198.64	5.2042	198.64	5.008	28385	81.173	21.47	1	2.0597e-102	4.1194e-102	5.088e-100	TRUE
MGLibB_62633	NonTargetingControlGuideForMouse_0829	2.6021	85.514	2.6021	85.514	4.586	5113.2	14.914	21.469	1	2.0214e-102	4.0428e-102	5.0035e-100	TRUE
MGLibB_15646	Eftud2	1.301	40.085	1.301	40.085	4.1582	1105.3	3.2965	21.361	1	2.0229e-101	4.0458e-101	4.9571e-99	TRUE
MGLibB_27115	Kcnu1	0	40.085	1.301	40.085	4.1582	1461.3	3.2965	21.361	1	2.0229e-101	4.0458e-101	4.9571e-99	TRUE
MGLibB_44232	Rab5c	1.301	40.085	1.301	40.085	4.1582	1105.3	3.2965	21.361	1	2.0229e-101	4.0458e-101	4.9571e-99	TRUE
MGLibB_07836	Camk1d	0	40.085	1.301	40.085	4.1582	1461.3	3.2965	21.361	1	2.0229e-101	4.0458e-101	4.9571e-99	TRUE
MGLibB_37427	Olfr447	6.5052	261.89	6.5052	261.89	5.1304	49795	142.98	21.358	1	2.3461e-101	4.6922e-101	5.7375e-99	TRUE
MGLibB_02138	AU019823	5.2042	196.86	5.2042	196.86	4.9951	27836	81.173	21.272	1	1.4227e-100	2.8453e-100	3.4722e-98	TRUE
MGLibB_59032	Vrk3	2.6021	84.623	2.6021	84.623	4.5711	4997.6	14.914	21.238	1	2.8143e-100	5.6286e-100	6.8551e-98	TRUE
MGLibB_21895	Gm711	41.633	2878.1	41.633	2878.1	6.0775	6501900	17886	21.209	1	6.3888e-100	1.2778e-99	1.5531e-97	TRUE
MGLibB_29293	Lrg1	6.5052	259.21	6.5052	259.21	5.1157	48702	142.98	21.134	1	2.7352e-99	5.4704e-99	6.636e-97	TRUE
MGLibB_61710	Zscan22	5.2042	195.08	5.2042	195.08	4.982	27292	81.173	21.075	1	9.4504e-99	1.8901e-98	2.2883e-96	TRUE
MGLibB_31726	Mos	2.6021	83.732	2.6021	83.732	4.556	4883.4	14.914	21.008	1	3.7156e-98	7.4313e-98	8.979e-96	TRUE
MGLibB_59866	Yes1	16.914	879.19	16.914	879.19	5.6187	584100	1693.7	20.952	1	1.3609e-97	2.7218e-97	3.2823e-95	TRUE
MGLibB_05624	Atg13	29.924	1843	29.924	1843	5.898	2627300	7528.6	20.896	1	4.605e-97	9.2099e-97	1.1063e-94	TRUE
MGLibB_51520	St13	3.9031	135.4	3.9031	135.4	4.798	12962	39.6	20.896	1	4e-97	8.0001e-97	9.6283e-95	TRUE
MGLibB_57604	Usp46	6.5052	255.65	6.5052	255.65	5.0958	47264	142.98	20.836	1	1.4416e-96	2.8832e-96	3.4563e-94	TRUE
MGLibB_19605	Gcc2	32.526	2042.5	32.526	2042.5	5.9296	3235200	9366.2	20.769	1	6.534e-96	1.3068e-95	1.5635e-93	TRUE
MGLibB_12080	Csf2rb2	27.322	1618.5	27.322	1618.5	5.8375	2015900	5932.9	20.658	1	6.4518e-95	1.2904e-94	1.5408e-92	TRUE
MGLibB_28288	L1cam	3.9031	133.62	3.9031	133.62	4.779	12594	39.6	20.613	1	1.4444e-94	2.8889e-94	3.4429e-92	TRUE
MGLibB_16500	Eri1	2.6021	81.951	2.6021	81.951	4.5254	4659.1	14.914	20.546	1	5.5233e-94	1.1047e-93	1.314e-91	TRUE
MGLibB_48279	Sh3d21	14.311	693.02	14.311	693.02	5.5023	359170	1095.8	20.503	1	1.51e-93	3.02e-93	3.5853e-91	TRUE
MGLibB_48733	Slc12a9	16.914	860.48	16.914	860.48	5.5877	557790	1693.7	20.498	1	1.7156e-93	3.4313e-93	4.0656e-91	TRUE
MGLibB_19964	Git1	24.72	1406.5	24.72	1406.5	5.7741	1514100	4565.7	20.45	1	4.6833e-93	9.3665e-93	1.1077e-90	TRUE
MGLibB_61580	Zmiz2	18.215	943.32	18.215	943.32	5.619	672110	2055.1	20.407	1	1.1097e-92	2.2195e-92	2.6196e-90	TRUE
MGLibB_22836	Gpsm3	5.2042	187.95	5.2042	187.95	4.9286	25173	81.173	20.284	1	1.2458e-91	2.4915e-91	2.935e-89	TRUE
MGLibB_46927	Samd14	26.021	1491.1	26.021	1491.1	5.7872	1703500	5221.6	20.276	1	1.6501e-91	3.3003e-91	3.8803e-89	TRUE
MGLibB_23522	H2-M10.6	42.934	2862.9	42.934	2862.9	6.0265	6405100	19389	20.252	1	2.741e-91	5.482e-91	6.4331e-89	TRUE
MGLibB_49201	Slc2a12	39.031	2519.1	39.031	2519.1	5.9762	4938500	15103	20.181	1	1.1569e-90	2.3137e-90	2.7099e-88	TRUE
MGLibB_42740	Prkch	45.536	3079.4	45.536	3079.4	6.0486	7423300	22623	20.17	1	1.4376e-90	2.8751e-90	3.361e-88	TRUE
MGLibB_34091	Nkd2	48.139	3311	48.139	3311	6.0747	8600000	26172	20.169	1	1.4954e-90	2.9907e-90	3.4895e-88	TRUE
MGLibB_57520	Usp19	14.311	681.44	14.311	681.44	5.478	346400	1095.8	20.153	1	1.8829e-90	3.7658e-90	4.3854e-88	TRUE
MGLibB_04108	Ang2	32.526	1976.6	32.526	1976.6	5.8823	3016900	9366.2	20.088	1	7.4532e-90	1.4906e-89	1.7261e-87	TRUE
MGLibB_08820	Ccna2	5.2042	186.17	5.2042	186.17	4.915	24658	81.173	20.086	1	6.8089e-90	1.3618e-89	1.5798e-87	TRUE
MGLibB_41026	Pip5k1a	2.6021	80.169	2.6021	80.169	4.494	4440.3	14.914	20.085	1	6.6398e-90	1.328e-89	1.5435e-87	TRUE
MGLibB_40964	Pik3r2	41.633	2725.8	41.633	2725.8	5.9991	5792600	17886	20.07	1	1.0917e-89	2.1835e-89	2.5235e-87	TRUE
MGLibB_05817	Atp5g2	5.2042	185.28	5.2042	185.28	4.9081	24402	81.173	19.987	1	4.9607e-89	9.9215e-89	1.1445e-86	TRUE
MGLibB_51249	Srebf1	10.408	447.17	10.408	447.17	5.2959	146790	479.14	19.953	1	1.0331e-88	2.0663e-88	2.3791e-86	TRUE
MGLibB_41932	Polr3g	13.01	595.03	13.01	595.03	5.4108	262510	855.07	19.904	1	2.7984e-88	5.5968e-88	6.432e-86	TRUE
MGLibB_43285	Psat1	0	37.412	1.301	37.412	4.0612	1269	3.2965	19.889	1	3.3152e-88	6.6304e-88	7.5771e-86	TRUE
MGLibB_33745	Nell1	1.301	37.412	1.301	37.412	4.0612	950.04	3.2965	19.889	1	3.3152e-88	6.6304e-88	7.5771e-86	TRUE
MGLibB_16691	Etl4	1.301	37.412	1.301	37.412	4.0612	950.04	3.2965	19.889	1	3.3152e-88	6.6304e-88	7.5771e-86	TRUE
MGLibB_02321	Abcb6	79.364	6272.8	79.364	6272.8	6.2867	31383000	97145	19.871	1	6.032e-88	1.2064e-87	1.3735e-85	TRUE
MGLibB_56900	Ube2f	9.1073	375.01	9.1073	375.01	5.2173	102530	339.23	19.866	1	5.7558e-88	1.1512e-87	1.3131e-85	TRUE
MGLibB_50030	Smco2	2.6021	79.278	2.6021	79.278	4.4781	4333	14.914	19.854	1	6.723e-88	1.3446e-87	1.528e-85	TRUE
MGLibB_03727	Aktip	28.623	1653.3	28.623	1653.3	5.8033	2096300	6701.3	19.846	1	9.3356e-88	1.8671e-87	2.1179e-85	TRUE
MGLibB_01122	4833423E24Rik	40.332	2581.4	40.332	2581.4	5.9653	5180600	16458	19.808	1	2.0463e-87	4.0926e-87	4.6336e-85	TRUE
MGLibB_22848	Gpx2	6.5052	243.18	6.5052	243.18	5.0239	42409	142.98	19.793	1	2.4118e-87	4.8236e-87	5.4513e-85	TRUE
MGLibB_25368	Ifih1	3.9031	128.27	3.9031	128.27	4.7206	11521	39.6	19.763	1	4.2097e-87	8.4193e-87	9.4972e-85	TRUE
MGLibB_14436	Dnaic2	5.2042	182.61	5.2042	182.61	4.8872	23643	81.173	19.691	1	1.8094e-86	3.6189e-86	4.0672e-84	TRUE
MGLibB_15435	Eci2	5.2042	182.61	5.2042	182.61	4.8872	23643	81.173	19.691	1	1.8094e-86	3.6189e-86	4.0672e-84	TRUE
MGLibB_45830	Rnf149	9.1073	371.45	9.1073	371.45	5.2036	100440	339.23	19.673	1	2.6626e-86	5.3252e-86	5.9739e-84	TRUE
MGLibB_07341	Btn1a1	18.215	908.58	18.215	908.58	5.5649	620150	2055.1	19.64	1	5.3186e-86	1.0637e-85	1.1911e-83	TRUE
MGLibB_19837	Ggh	44.235	2879	44.235	2879	5.9925	6457400	20968	19.577	1	1.9745e-85	3.949e-85	4.4138e-83	TRUE
MGLibB_56556	Tuba4a	48.139	3214.8	48.139	3214.8	6.0322	8077900	26172	19.574	1	2.0874e-85	4.1748e-85	4.6577e-83	TRUE
MGLibB_62244	NonTargetingControlGuideForMouse_0440	46.837	3079.4	46.837	3079.4	6.0088	7397300	24358	19.431	1	3.4314e-84	6.8628e-84	7.6427e-82	TRUE
MGLibB_43935	Pxn	0	36.522	1.301	36.522	4.0274	1207.9	3.2965	19.398	1	5.2094e-84	1.0419e-83	1.1582e-81	TRUE
MGLibB_23400	Gyk	5.2042	179.94	5.2042	179.94	4.8661	22896	81.173	19.394	1	6.0455e-84	1.2091e-83	1.3392e-81	TRUE
MGLibB_29373	Lrrc10	2.6021	77.497	2.6021	77.497	4.4457	4122.5	14.914	19.393	1	5.878e-84	1.1756e-83	1.3045e-81	TRUE
MGLibB_54648	Tmem248	11.709	505.96	11.709	505.96	5.3179	188120	650.29	19.382	1	8.1432e-84	1.6286e-83	1.8006e-81	TRUE
MGLibB_42040	Pou3f3	28.623	1614.1	28.623	1614.1	5.7687	1991600	6701.3	19.367	1	1.1418e-83	2.2835e-83	2.5201e-81	TRUE
MGLibB_11492	Copz2	3.9031	125.6	3.9031	125.6	4.6904	11004	39.6	19.339	1	1.7351e-83	3.4703e-83	3.816e-81	TRUE
MGLibB_42978	Proz	3.9031	125.6	3.9031	125.6	4.6904	11004	39.6	19.339	1	1.7351e-83	3.4703e-83	3.816e-81	TRUE
MGLibB_51092	Sprn	7.8062	298.41	7.8062	298.41	5.0874	64118	228.06	19.243	1	1.1587e-82	2.3173e-82	2.5436e-80	TRUE
MGLibB_59517	Wipf3	14.311	650.26	14.311	650.26	5.4106	313210	1095.8	19.212	1	2.2196e-82	4.4391e-82	4.8638e-80	TRUE
MGLibB_56199	Tspan10	2.6021	76.606	2.6021	76.606	4.4293	4019.2	14.914	19.163	1	5.0758e-82	1.0152e-81	1.1044e-79	TRUE
MGLibB_52297	Sync	2.6021	76.606	2.6021	76.606	4.4293	4019.2	14.914	19.163	1	5.0758e-82	1.0152e-81	1.1044e-79	TRUE
MGLibB_24217	Hist1h2aa	2.6021	76.606	2.6021	76.606	4.4293	4019.2	14.914	19.163	1	5.0758e-82	1.0152e-81	1.1044e-79	TRUE
MGLibB_01689	March6	2.6021	76.606	2.6021	76.606	4.4293	4019.2	14.914	19.163	1	5.0758e-82	1.0152e-81	1.1044e-79	TRUE
MGLibB_38496	Olfr872	19.516	970.05	19.516	970.05	5.5647	706560	2460.9	19.161	1	5.9873e-82	1.1975e-81	1.3004e-79	TRUE
MGLibB_56314	Tssk6	23.419	1227.5	23.419	1227.5	5.6527	1140100	3963.5	19.125	1	1.206e-81	2.412e-81	2.6147e-79	TRUE
MGLibB_16221	Entpd1	5.2042	176.37	5.2042	176.37	4.8374	21920	81.173	18.998	1	1.2228e-80	2.4455e-80	2.6463e-78	TRUE
MGLibB_36658	Olfr1474	13.01	568.31	13.01	568.31	5.3446	237770	855.07	18.99	1	1.533e-80	3.066e-80	3.3119e-78	TRUE
MGLibB_43846	Pttg1	40.332	2469.2	40.332	2469.2	5.9012	4712800	16458	18.933	1	4.9014e-80	9.8028e-80	1.0533e-77	TRUE
MGLibB_29590	Lrrn4cl	2.6021	75.715	2.6021	75.715	4.4126	3917.4	14.914	18.932	1	4.1565e-80	8.3129e-80	8.948e-78	TRUE
MGLibB_51634	Stap1	2.6021	75.715	2.6021	75.715	4.4126	3917.4	14.914	18.932	1	4.1565e-80	8.3129e-80	8.948e-78	TRUE
MGLibB_32090	Mrpl48	3.9031	122.93	3.9031	122.93	4.6596	10498	39.6	18.914	1	5.9747e-80	1.1949e-79	1.2817e-77	TRUE
MGLibB_31261	Mib2	0	35.631	1.301	35.631	3.9927	1148.4	3.2965	18.908	1	6.4388e-80	1.2878e-79	1.374e-77	TRUE
MGLibB_24946	Hsd3b1	0	35.631	1.301	35.631	3.9927	1148.4	3.2965	18.908	1	6.4388e-80	1.2878e-79	1.374e-77	TRUE
MGLibB_22223	Gne	1.301	35.631	1.301	35.631	3.9927	853.33	3.2965	18.908	1	6.4388e-80	1.2878e-79	1.374e-77	TRUE
MGLibB_15944	Elfn2	33.827	1957	33.827	1957	5.813	2938200	10380	18.877	1	1.4041e-79	2.8081e-79	2.9911e-77	TRUE
MGLibB_04943	Arhgap30	27.322	1478.7	27.322	1478.7	5.7072	1662000	5932.9	18.843	1	2.6489e-79	5.2979e-79	5.6331e-77	TRUE
MGLibB_01393	4930562C15Rik	14.311	637.79	14.311	637.79	5.3827	300410	1095.8	18.835	1	2.9326e-79	5.8653e-79	6.2256e-77	TRUE
MGLibB_04344	Anks1b	7.8062	291.28	7.8062	291.28	5.0527	60843	228.06	18.771	1	9.3299e-79	1.866e-78	1.9772e-76	TRUE
MGLibB_06307	BC030307	20.817	1031.5	20.817	1031.5	5.5646	798590	2912.9	18.726	1	2.3217e-78	4.6434e-78	4.9117e-76	TRUE
MGLibB_44676	Rb1cc1	70.256	5040.9	70.256	5040.9	6.1448	20038000	70555	18.713	1	3.2011e-78	6.4021e-78	6.7602e-76	TRUE
MGLibB_26039	Ino80b	2.6021	74.825	2.6021	74.825	4.3958	3816.9	14.914	18.701	1	3.2278e-78	6.4556e-78	6.7816e-76	TRUE
MGLibB_61703	Zscan20	2.6021	74.825	2.6021	74.825	4.3958	3816.9	14.914	18.701	1	3.2278e-78	6.4556e-78	6.7816e-76	TRUE
MGLibB_24390	Hist3h2a	2.6021	74.825	2.6021	74.825	4.3958	3816.9	14.914	18.701	1	3.2278e-78	6.4556e-78	6.7816e-76	TRUE
MGLibB_04117	Ang5	16.914	784.77	16.914	784.77	5.455	457690	1693.7	18.658	1	8.2747e-78	1.6549e-77	1.7355e-75	TRUE
MGLibB_46674	Rtn4ip1	31.225	1730.8	31.225	1730.8	5.7479	2284700	8416.3	18.525	1	1.016e-76	2.032e-76	2.1273e-74	TRUE
MGLibB_03682	Akr1c13	3.9031	120.25	3.9031	120.25	4.6282	10005	39.6	18.489	1	1.7187e-76	3.4373e-76	3.5924e-74	TRUE
MGLibB_36861	Olfr191	6.5052	227.15	6.5052	227.15	4.9259	36566	142.98	18.452	1	3.5382e-76	7.0765e-76	7.3705e-74	TRUE
MGLibB_11414	Commd3	6.5052	227.15	6.5052	227.15	4.9259	36566	142.98	18.452	1	3.5382e-76	7.0765e-76	7.3705e-74	TRUE
MGLibB_02437	Abhd17b	1.301	34.74	1.301	34.74	3.9572	807.01	3.2965	18.417	1	6.2601e-76	1.252e-75	1.2974e-73	TRUE
MGLibB_21661	Gm5617	0	34.74	1.301	34.74	3.9572	1090.4	3.2965	18.417	1	6.2601e-76	1.252e-75	1.2974e-73	TRUE
MGLibB_38507	Olfr875	1.301	34.74	1.301	34.74	3.9572	807.01	3.2965	18.417	1	6.2601e-76	1.252e-75	1.2974e-73	TRUE
MGLibB_23543	H2-Oa	7.8062	285.94	7.8062	285.94	5.0261	58446	228.06	18.417	1	6.8553e-76	1.3711e-75	1.4184e-73	TRUE
MGLibB_00125	1110059G10Rik	13.01	547.82	13.01	547.82	5.2918	219660	855.07	18.289	1	7.4735e-75	1.4947e-74	1.5437e-72	TRUE
MGLibB_60510	Zfp251	32.526	1798.5	32.526	1798.5	5.7461	2466100	9366.2	18.247	1	1.728e-74	3.4559e-74	3.5452e-72	TRUE
MGLibB_07533	C330027C09Rik	10.408	409.75	10.408	409.75	5.1701	121530	479.14	18.244	1	1.6951e-74	3.3903e-74	3.4836e-72	TRUE
MGLibB_20984	Gm1647	26.021	1344.2	26.021	1344.2	5.6376	1364400	5221.6	18.242	1	1.8843e-74	3.7687e-74	3.853e-72	TRUE
MGLibB_37851	Olfr60	7.8062	283.26	7.8062	283.26	5.0126	57266	228.06	18.24	1	1.7732e-74	3.5465e-74	3.6319e-72	TRUE
MGLibB_45580	Rimklb	2.6021	73.043	2.6021	73.043	4.3615	3620	14.914	18.24	1	1.6602e-74	3.3204e-74	3.4176e-72	TRUE
MGLibB_59282	Wdr3	2.6021	73.043	2.6021	73.043	4.3615	3620	14.914	18.24	1	1.6602e-74	3.3204e-74	3.4176e-72	TRUE
MGLibB_30321	Map9	19.516	923.73	19.516	923.73	5.4942	636080	2460.9	18.227	1	2.3966e-74	4.7932e-74	4.8923e-72	TRUE
MGLibB_20326	Gm10639	9.1073	344.73	9.1073	344.73	5.0962	85443	339.23	18.222	1	2.498e-74	4.996e-74	5.0909e-72	TRUE
MGLibB_19643	Gcm2	5.2042	169.25	5.2042	169.25	4.7782	20034	81.173	18.208	1	3.1329e-74	6.2657e-74	6.3741e-72	TRUE
MGLibB_28295	L2hgdh	3.9031	118.47	3.9031	118.47	4.6068	9683.7	39.6	18.206	1	3.1457e-74	6.2915e-74	6.3896e-72	TRUE
MGLibB_18157	Fcnb	6.5052	223.58	6.5052	223.58	4.9032	35329	142.98	18.154	1	8.4037e-74	1.6807e-73	1.7041e-71	TRUE
MGLibB_42620	Prdx6	32.526	1787.8	32.526	1787.8	5.7375	2434800	9366.2	18.137	1	1.2965e-73	2.593e-73	2.6248e-71	TRUE
MGLibB_45737	Rnd1	16.914	762.5	16.914	762.5	5.4135	430190	1693.7	18.117	1	1.7844e-73	3.5688e-73	3.6065e-71	TRUE
MGLibB_39398	Pam	36.429	2069.3	36.429	2069.3	5.7895	3276800	12604	18.107	1	2.2487e-73	4.4974e-73	4.5374e-71	TRUE
MGLibB_18314	Fgf18	23.419	1160.7	23.419	1160.7	5.5721	1011200	3963.5	18.064	1	4.7376e-73	9.4752e-73	9.5437e-71	TRUE
MGLibB_60171	Zc3h7a	11.709	471.22	11.709	471.22	5.2155	161320	650.29	18.019	1	1.0146e-72	2.0292e-72	2.0405e-70	TRUE
MGLibB_04424	Anxa11	2.6021	72.152	2.6021	72.152	4.344	3523.6	14.914	18.009	1	1.0996e-72	2.1991e-72	2.2078e-70	TRUE
MGLibB_08869	Ccni	27.322	1413.7	27.322	1413.7	5.6424	1509500	5932.9	17.998	1	1.5722e-72	3.1444e-72	3.1515e-70	TRUE
MGLibB_32411	Mtdh	45.536	2751.6	45.536	2751.6	5.8863	5842400	22623	17.991	1	1.8488e-72	3.6976e-72	3.6999e-70	TRUE
MGLibB_10275	Chn2	14.311	608.4	14.311	608.4	5.3147	271350	1095.8	17.947	1	3.808e-72	7.6159e-72	7.6084e-70	TRUE
MGLibB_22767	Gpr82	9.1073	339.38	9.1073	339.38	5.0737	82596	339.23	17.932	1	4.8157e-72	9.6313e-72	9.5437e-70	TRUE
MGLibB_44600	Rasgrf2	0	33.849	1.301	33.849	3.9208	1033.9	3.2965	17.927	1	4.7876e-72	9.5753e-72	9.5036e-70	TRUE
MGLibB_32861	Myl10	0	33.849	1.301	33.849	3.9208	1033.9	3.2965	17.927	1	4.7876e-72	9.5753e-72	9.5036e-70	TRUE
MGLibB_51825	Stoml1	1.301	33.849	1.301	33.849	3.9208	762.04	3.2965	17.927	1	4.7876e-72	9.5753e-72	9.5036e-70	TRUE
MGLibB_04084	Anapc13	0	33.849	1.301	33.849	3.9208	1033.9	3.2965	17.927	1	4.7876e-72	9.5753e-72	9.5036e-70	TRUE
MGLibB_18544	Fli1	35.128	1951.7	35.128	1951.7	5.7562	2906100	11459	17.904	1	8.7124e-72	1.7425e-71	1.7238e-69	TRUE
MGLibB_01860	9430069I07Rik	13.01	536.24	13.01	536.24	5.261	209750	855.07	17.893	1	9.8728e-72	1.9746e-71	1.9503e-69	TRUE
MGLibB_60579	Zfp30	39.031	2226.9	39.031	2226.9	5.7984	3797500	15103	17.803	1	5.3338e-71	1.0668e-70	1.052e-68	TRUE
MGLibB_29248	Lpp	3.9031	115.8	3.9031	115.8	4.5742	9211.4	39.6	17.782	1	6.7058e-71	1.3412e-70	1.3204e-68	TRUE
MGLibB_24063	Hey2	2.6021	71.262	2.6021	71.262	4.3263	3428.5	14.914	17.779	1	6.9065e-71	1.3813e-70	1.3512e-68	TRUE
MGLibB_14668	Dock1	2.6021	71.262	2.6021	71.262	4.3263	3428.5	14.914	17.779	1	6.9065e-71	1.3813e-70	1.3512e-68	TRUE
MGLibB_31756	Mpg	2.6021	71.262	2.6021	71.262	4.3263	3428.5	14.914	17.779	1	6.9065e-71	1.3813e-70	1.3512e-68	TRUE
MGLibB_12520	Cwf19l1	2.6021	71.262	2.6021	71.262	4.3263	3428.5	14.914	17.779	1	6.9065e-71	1.3813e-70	1.3512e-68	TRUE
MGLibB_56352	Ttc17	23.419	1142	23.419	1142	5.5486	976530	3963.5	17.767	1	9.8754e-71	1.9751e-70	1.929e-68	TRUE
MGLibB_00549	1700084C01Rik	22.118	1054.7	22.118	1054.7	5.513	830170	3413.2	17.674	1	5.1503e-70	1.0301e-69	1.0044e-67	TRUE
MGLibB_36768	Olfr154	29.924	1561.5	29.924	1561.5	5.659	1844000	7528.6	17.652	1	7.7771e-70	1.5554e-69	1.5143e-67	TRUE
MGLibB_43529	Pstpip2	3.9031	114.91	3.9031	114.91	4.5632	9056.7	39.6	17.64	1	8.2923e-70	1.6585e-69	1.612e-67	TRUE
MGLibB_35262	Oas1d	33.827	1830.5	33.827	1830.5	5.7167	2547200	10380	17.635	1	1.0478e-69	2.0956e-69	2.0337e-67	TRUE
MGLibB_56192	Tsnaxip1	27.322	1384.3	27.322	1384.3	5.6121	1443000	5932.9	17.617	1	1.4361e-69	2.8722e-69	2.7829e-67	TRUE
MGLibB_58552	Vmn2r105	65.052	4291.7	65.052	4291.7	6.0221	14375000	57655	17.603	1	1.9331e-69	3.8662e-69	3.7401e-67	TRUE
MGLibB_05617	Atg10	45.536	2690.1	45.536	2690.1	5.8537	5567700	22623	17.582	1	2.7126e-69	5.4252e-69	5.24e-67	TRUE
MGLibB_37464	Olfr460	19.516	890.77	19.516	890.77	5.4419	588260	2460.9	17.563	1	3.6231e-69	7.2463e-69	6.9879e-67	TRUE
MGLibB_28739	Lenep	6.5052	216.46	6.5052	216.46	4.8567	32921	142.98	17.558	1	3.6349e-69	7.2698e-69	6.9995e-67	TRUE
MGLibB_16083	Emilin3	2.6021	70.371	2.6021	70.371	4.3084	3334.8	14.914	17.548	1	4.1139e-69	8.2278e-69	7.9094e-67	TRUE
MGLibB_36500	Olfr140	5.2042	163.01	5.2042	163.01	4.7244	18456	81.173	17.515	1	7.6077e-69	1.5215e-68	1.4604e-66	TRUE
MGLibB_39560	Pars2	3.9031	114.02	3.9031	114.02	4.552	8903.3	39.6	17.498	1	1.0051e-68	2.0103e-68	1.9234e-66	TRUE
MGLibB_51664	Stard8	3.9031	114.02	3.9031	114.02	4.552	8903.3	39.6	17.498	1	1.0051e-68	2.0103e-68	1.9234e-66	TRUE
MGLibB_01429	4930579G24Rik	6.5052	215.57	6.5052	215.57	4.8508	32626	142.98	17.484	1	1.3464e-68	2.6929e-68	2.5685e-66	TRUE
MGLibB_30796	Med12	6.5052	215.57	6.5052	215.57	4.8508	32626	142.98	17.484	1	1.3464e-68	2.6929e-68	2.5685e-66	TRUE
MGLibB_02014	A830018L16Rik	0	32.958	1.301	32.958	3.8834	978.91	3.2965	17.436	1	2.8804e-68	5.7608e-68	5.4861e-66	TRUE
MGLibB_26234	Iqcg	54.644	3374.2	54.644	3374.2	5.9226	8811000	36493	17.377	1	1.0016e-67	2.0032e-67	1.9047e-65	TRUE
MGLibB_42993	Prpf38a	16.914	731.32	16.914	731.32	5.3534	393170	1693.7	17.359	1	1.2757e-67	2.5514e-67	2.4147e-65	TRUE
MGLibB_30017	Magea2	3.9031	113.13	3.9031	113.13	4.5408	8751.4	39.6	17.357	1	1.1943e-67	2.3885e-67	2.2641e-65	TRUE
MGLibB_18339	Fgf5	3.9031	113.13	3.9031	113.13	4.5408	8751.4	39.6	17.357	1	1.1943e-67	2.3885e-67	2.2641e-65	TRUE
MGLibB_52085	Sun1	6.5052	213.78	6.5052	213.78	4.8389	32041	142.98	17.335	1	1.817e-67	3.634e-67	3.434e-65	TRUE
MGLibB_11401	Colgalt2	28.623	1447.5	28.623	1447.5	5.6117	1577500	6701.3	17.333	1	2.0969e-67	4.1938e-67	3.9569e-65	TRUE
MGLibB_09446	Cdh22	2.6021	69.48	2.6021	69.48	4.2903	3242.5	14.914	17.317	1	2.3239e-67	4.6478e-67	4.3718e-65	TRUE
MGLibB_33157	Nadsyn1	2.6021	69.48	2.6021	69.48	4.2903	3242.5	14.914	17.317	1	2.3239e-67	4.6478e-67	4.3718e-65	TRUE
MGLibB_08036	Car9	9.1073	326.91	9.1073	326.91	5.0198	76146	339.23	17.255	1	7.4592e-67	1.4918e-66	1.4011e-64	TRUE
MGLibB_02231	Aarsd1	31.225	1612.3	31.225	1612.3	5.6457	1963000	8416.3	17.234	1	1.1635e-66	2.3271e-66	2.1821e-64	TRUE
MGLibB_55766	Trim34a	19.516	872.95	19.516	872.95	5.4128	563220	2460.9	17.204	1	1.9021e-66	3.8043e-66	3.5619e-64	TRUE
MGLibB_44345	Rad51b	16.914	724.2	16.914	724.2	5.3392	384960	1693.7	17.186	1	2.5643e-66	5.1287e-66	4.7945e-64	TRUE
MGLibB_41405	Plekha6	20.817	947.78	20.817	947.78	5.4426	665740	2912.9	17.175	1	3.1458e-66	6.2915e-66	5.8726e-64	TRUE
MGLibB_23498	H2-Ke2	26.021	1265.8	26.021	1265.8	5.551	1199400	5221.6	17.157	1	4.3653e-66	8.7306e-66	8.1369e-64	TRUE
MGLibB_34636	Nr1d2	42.934	2429.1	42.934	2429.1	5.7895	4513400	19389	17.137	1	6.3627e-66	1.2725e-65	1.1842e-63	TRUE
MGLibB_51094	Sprr1a	52.042	3119.5	52.042	3119.5	5.8785	7501400	32109	17.118	1	8.835e-66	1.767e-65	1.6418e-63	TRUE
MGLibB_47547	Sec24a	2.6021	68.589	2.6021	68.589	4.272	3151.5	14.914	17.087	1	1.245e-65	2.4899e-65	2.3066e-63	TRUE
MGLibB_60474	Zfp1	2.6021	68.589	2.6021	68.589	4.272	3151.5	14.914	17.087	1	1.245e-65	2.4899e-65	2.3066e-63	TRUE
MGLibB_59403	Wdr91	35.128	1858.1	35.128	1858.1	5.6854	2616300	11459	17.03	1	3.8899e-65	7.7797e-65	7.1958e-63	TRUE
MGLibB_21803	Gm6406	7.8062	264.56	7.8062	264.56	4.9144	49355	228.06	17.002	1	5.7322e-65	1.1464e-64	1.0588e-62	TRUE
MGLibB_08349	Ccdc124	26.021	1252.4	26.021	1252.4	5.5357	1172400	5221.6	16.972	1	1.0352e-64	2.0704e-64	1.9064e-62	TRUE
MGLibB_17461	Fam216b	26.021	1252.4	26.021	1252.4	5.5357	1172400	5221.6	16.972	1	1.0352e-64	2.0704e-64	1.9064e-62	TRUE
MGLibB_29050	Llgl2	6.5052	209.33	6.5052	209.33	4.8086	30601	142.98	16.962	1	1.1035e-64	2.2069e-64	2.029e-62	TRUE
MGLibB_16072	Emg1	0	32.068	1.301	32.068	3.8451	925.46	3.2965	16.945	1	1.3633e-64	2.7265e-64	2.4955e-62	TRUE
MGLibB_34605	Npy2r	1.301	32.068	1.301	32.068	3.8451	676.15	3.2965	16.945	1	1.3633e-64	2.7265e-64	2.4955e-62	TRUE
MGLibB_32503	Mtmr2	1.301	32.068	1.301	32.068	3.8451	676.15	3.2965	16.945	1	1.3633e-64	2.7265e-64	2.4955e-62	TRUE
MGLibB_46565	Rsad2	5.2042	157.67	5.2042	157.67	4.6766	17157	81.173	16.922	1	2.1488e-64	4.2976e-64	3.9275e-62	TRUE
MGLibB_39172	Oxnad1	35.128	1843	35.128	1843	5.6736	2570900	11459	16.889	1	4.32e-64	8.64e-64	7.8842e-62	TRUE
MGLibB_18577	Flt3l	54.644	3271.8	54.644	3271.8	5.8782	8250700	36493	16.841	1	9.9698e-64	1.994e-63	1.8168e-61	TRUE
MGLibB_47606	Sel1l	11.709	440.93	11.709	440.93	5.1199	139700	650.29	16.832	1	1.056e-63	2.112e-63	1.9215e-61	TRUE
MGLibB_14628	Dnmt3a	13.01	504.18	13.01	504.18	5.1722	183550	855.07	16.797	1	1.9171e-63	3.8342e-63	3.4832e-61	TRUE
MGLibB_35154	Nupr1l	3.9031	109.56	3.9031	109.56	4.495	8157.1	39.6	16.791	1	1.9493e-63	3.8986e-63	3.5364e-61	TRUE
MGLibB_23227	Gtf2a1l	5.2042	155.88	5.2042	155.88	4.6603	16735	81.173	16.724	1	6.0533e-63	1.2107e-62	1.0966e-60	TRUE
MGLibB_20179	Glt8d2	58.547	3552.4	58.547	3552.4	5.899	9743700	43732	16.707	1	9.5224e-63	1.9045e-62	1.7225e-60	TRUE
MGLibB_34996	Nudt10	76.761	5049.8	76.761	5049.8	6.0213	19895000	89008	16.669	1	1.838e-62	3.6759e-62	3.3197e-60	TRUE
MGLibB_01448	4931406C07Rik	31.225	1559.7	31.225	1559.7	5.5979	1828400	8416.3	16.661	1	1.9808e-62	3.9615e-62	3.5723e-60	TRUE
MGLibB_10511	Ciz1	3.9031	108.67	3.9031	108.67	4.4834	8012	39.6	16.649	1	2.096e-62	4.192e-62	3.769e-60	TRUE
MGLibB_34804	Nrxn2	3.9031	108.67	3.9031	108.67	4.4834	8012	39.6	16.649	1	2.096e-62	4.192e-62	3.769e-60	TRUE
MGLibB_48770	Slc16a10	53.343	3133.7	53.343	3133.7	5.8501	7549900	34258	16.643	1	2.7831e-62	5.5663e-62	4.9973e-60	TRUE
MGLibB_00757	2300009A05Rik	72.858	4706.8	72.858	4706.8	5.9942	17245000	77618	16.633	1	3.3328e-62	6.6656e-62	5.958e-60	TRUE
MGLibB_11553	Cox10	2.6021	66.808	2.6021	66.808	4.2345	2973.6	14.914	16.625	1	3.0476e-62	6.0951e-62	5.4561e-60	TRUE
MGLibB_44618	Rasl10a	2.6021	66.808	2.6021	66.808	4.2345	2973.6	14.914	16.625	1	3.0476e-62	6.0951e-62	5.4561e-60	TRUE
MGLibB_17317	Fam180a	10.408	374.12	10.408	374.12	5.0392	99766	479.14	16.616	1	3.9025e-62	7.8049e-62	6.9662e-60	TRUE
MGLibB_22122	Gmfb	44.235	2447.8	44.235	2447.8	5.7585	4569300	20968	16.599	1	5.695e-62	1.139e-61	1.0151e-59	TRUE
MGLibB_54374	Tmem160	6.5052	204.88	6.5052	204.88	4.7777	29196	142.98	16.59	1	5.836e-62	1.1672e-61	1.0387e-59	TRUE
MGLibB_13360	Dcaf15	16.914	696.58	16.914	696.58	5.2832	353960	1693.7	16.515	1	2.1698e-61	4.3396e-61	3.8564e-59	TRUE
MGLibB_04978	Arhgap8	18.215	764.28	18.215	764.28	5.3157	427400	2055.1	16.457	1	5.6691e-61	1.1338e-60	1.0017e-58	TRUE
MGLibB_12858	Cyp2j5	1.301	31.177	1.301	31.177	3.8057	635.21	3.2965	16.455	1	5.0761e-61	1.0152e-60	8.9826e-59	TRUE
MGLibB_03415	Ago2	1.301	31.177	1.301	31.177	3.8057	635.21	3.2965	16.455	1	5.0761e-61	1.0152e-60	8.9826e-59	TRUE
MGLibB_03075	Adamtsl1	1.301	31.177	1.301	31.177	3.8057	635.21	3.2965	16.455	1	5.0761e-61	1.0152e-60	8.9826e-59	TRUE
MGLibB_17811	Fastkd5	31.225	1540.1	31.225	1540.1	5.5797	1779400	8416.3	16.448	1	6.889e-61	1.3778e-60	1.2156e-58	TRUE
MGLibB_43622	Ptgfrn	2.6021	65.917	2.6021	65.917	4.2155	2886.7	14.914	16.395	1	1.3926e-60	2.7851e-60	2.4536e-58	TRUE
MGLibB_09717	Ceacam5	19.516	831.98	19.516	831.98	5.3435	507760	2460.9	16.378	1	2.1075e-60	4.2149e-60	3.7079e-58	TRUE
MGLibB_49496	Slc44a3	3.9031	106.89	3.9031	106.89	4.4597	7725.8	39.6	16.366	1	2.2825e-60	4.5649e-60	4.01e-58	TRUE
MGLibB_27927	Kras	22.118	977.17	22.118	977.17	5.403	704430	3413.2	16.347	1	3.5079e-60	7.0159e-60	6.1542e-58	TRUE
MGLibB_51067	Spp2	31.225	1526.8	31.225	1526.8	5.5671	1746400	8416.3	16.302	1	7.5464e-60	1.5093e-59	1.322e-57	TRUE
MGLibB_60243	Zcrb1	9.1073	309.1	9.1073	309.1	4.9393	67404	339.23	16.288	1	8.766e-60	1.7532e-59	1.5291e-57	TRUE
MGLibB_22435	Gpatch8	9.1073	309.1	9.1073	309.1	4.9393	67404	339.23	16.288	1	8.766e-60	1.7532e-59	1.5291e-57	TRUE
MGLibB_60208	Zcchc16	9.1073	309.1	9.1073	309.1	4.9393	67404	339.23	16.288	1	8.766e-60	1.7532e-59	1.5291e-57	TRUE
MGLibB_10283	Chp1	10.408	366.11	10.408	366.11	5.008	95176	479.14	16.25	1	1.6397e-59	3.2795e-59	2.8562e-57	TRUE
MGLibB_26660	Jam2	13.01	488.14	13.01	488.14	5.1257	171130	855.07	16.248	1	1.7043e-59	3.4087e-59	2.9645e-57	TRUE
MGLibB_54081	Tm6sf2	3.9031	106	3.9031	106	4.4478	7584.7	39.6	16.224	1	2.3116e-59	4.6231e-59	4.0036e-57	TRUE
MGLibB_57158	Ufsp2	3.9031	106	3.9031	106	4.4478	7584.7	39.6	16.224	1	2.3116e-59	4.6231e-59	4.0036e-57	TRUE
MGLibB_55446	Tpp2	3.9031	106	3.9031	106	4.4478	7584.7	39.6	16.224	1	2.3116e-59	4.6231e-59	4.0036e-57	TRUE
MGLibB_43812	Ptprs	67.654	4153.7	67.654	4153.7	5.9192	13342000	63903	16.164	1	7.5257e-59	1.5051e-58	1.3016e-56	TRUE
MGLibB_19868	Ghdc	39.031	2022	39.031	2022	5.6593	3089200	15103	16.136	1	1.1374e-58	2.2748e-58	1.9644e-56	TRUE
MGLibB_29929	Lzts2	14.311	547.82	14.311	547.82	5.1637	216280	1095.8	16.117	1	1.4527e-58	2.9054e-58	2.5054e-56	TRUE
MGLibB_05333	Art5	3.9031	105.11	3.9031	105.11	4.4357	7445	39.6	16.083	1	2.2947e-58	4.5895e-58	3.9465e-56	TRUE
MGLibB_14815	Dpp9	3.9031	105.11	3.9031	105.11	4.4357	7445	39.6	16.083	1	2.2947e-58	4.5895e-58	3.9465e-56	TRUE
MGLibB_31384	Mixl1	48.139	2645.6	48.139	2645.6	5.7511	5332400	26172	16.056	1	4.2325e-58	8.465e-58	7.2688e-56	TRUE
MGLibB_50155	Smpd1	15.612	610.18	15.612	610.18	5.2012	269260	1374.6	16.037	1	5.3557e-58	1.0711e-57	9.1849e-56	TRUE
MGLibB_36451	Olfr1388	16.914	674.31	16.914	674.31	5.2364	329940	1693.7	15.974	1	1.4732e-57	2.9464e-57	2.5229e-55	TRUE
MGLibB_14898	Drd4	0	30.286	1.301	30.286	3.7652	823.12	3.2965	15.964	1	1.4871e-57	2.9741e-57	2.5396e-55	TRUE
MGLibB_49306	Slc35b3	1.301	30.286	1.301	30.286	3.7652	595.62	3.2965	15.964	1	1.4871e-57	2.9741e-57	2.5396e-55	TRUE
MGLibB_11364	Col6a4	44.235	2355.2	44.235	2355.2	5.7029	4207400	20968	15.959	1	1.9753e-57	3.9505e-57	3.3687e-55	TRUE
MGLibB_18821	Foxn4	37.73	1913.4	37.73	1913.4	5.6273	2757600	13819	15.956	1	2.0734e-57	4.1467e-57	3.531e-55	TRUE
MGLibB_57854	Vgll3	19.516	810.6	19.516	810.6	5.306	480010	2460.9	15.947	1	2.292e-57	4.584e-57	3.8979e-55	TRUE
MGLibB_40121	Pde4d	49.44	2719.5	49.44	2719.5	5.7532	5635400	28068	15.937	1	2.8277e-57	5.6554e-57	4.789e-55	TRUE
MGLibB_50297	Snph	2.6021	64.135	2.6021	64.135	4.1765	2716.9	14.914	15.933	1	2.4801e-57	4.9603e-57	4.2062e-55	TRUE
MGLibB_02332	Abcc10	2.6021	64.135	2.6021	64.135	4.1765	2716.9	14.914	15.933	1	2.4801e-57	4.9603e-57	4.2062e-55	TRUE
MGLibB_07759	Cad	9.1073	301.08	9.1073	301.08	4.9015	63650	339.23	15.852	1	9.8235e-57	1.9647e-56	1.6614e-54	TRUE
MGLibB_25315	Ier3ip1	54.644	3079.4	54.644	3079.4	5.7907	7249700	36493	15.834	1	1.4846e-56	2.9691e-56	2.5073e-54	TRUE
MGLibB_41028	Pip5k1a	9.1073	300.19	9.1073	300.19	4.8972	63240	339.23	15.804	1	2.1185e-56	4.2371e-56	3.5731e-54	TRUE
MGLibB_15112	Dusp7	3.9031	103.33	3.9031	103.33	4.4113	7169.6	39.6	15.8	1	2.1301e-56	4.2601e-56	3.5876e-54	TRUE
MGLibB_38308	Olfr78	27.322	1241.7	27.322	1241.7	5.4555	1142600	5932.9	15.766	1	4.1515e-56	8.3029e-56	6.9826e-54	TRUE
MGLibB_19145	Fzd10	9.1073	299.3	9.1073	299.3	4.8929	62832	339.23	15.756	1	4.5582e-56	9.1164e-56	7.6561e-54	TRUE
MGLibB_49774	Slc9a9	24.72	1088.5	24.72	1088.5	5.4047	873700	4565.7	15.744	1	5.9102e-56	1.182e-55	9.9134e-54	TRUE
MGLibB_19865	Ggta1	5.2042	146.98	5.2042	146.98	4.576	14708	81.173	15.736	1	5.9868e-56	1.1974e-55	1.0028e-53	TRUE
MGLibB_00307	1700013D24Rik	2.6021	63.245	2.6021	63.245	4.1567	2634	14.914	15.703	1	9.6668e-56	1.9334e-55	1.617e-53	TRUE
MGLibB_50388	Snx10	96.277	6392.2	96.277	6392.2	6.0383	31917000	161280	15.677	1	1.8291e-55	3.6582e-55	3.0555e-53	TRUE
MGLibB_28199	Krtap4-16	22.118	937.09	22.118	937.09	5.3427	643580	3413.2	15.661	1	2.1499e-55	4.2998e-55	3.5865e-53	TRUE
MGLibB_49185	Slc29a1	13.01	470.33	13.01	470.33	5.0722	157860	855.07	15.639	1	2.9286e-55	5.8572e-55	4.8721e-53	TRUE
MGLibB_22914	Greb1	5.2042	146.09	5.2042	146.09	4.5673	14513	81.173	15.637	1	2.8409e-55	5.6818e-55	4.7327e-53	TRUE
MGLibB_58304	Vmn1r26	6.5052	193.3	6.5052	193.3	4.6942	25704	142.98	15.621	1	3.6802e-55	7.3604e-55	6.0976e-53	TRUE
MGLibB_29526	Lrrc71	6.5052	193.3	6.5052	193.3	4.6942	25704	142.98	15.621	1	3.6802e-55	7.3604e-55	6.0976e-53	TRUE
MGLibB_44004	Qpct	6.5052	193.3	6.5052	193.3	4.6942	25704	142.98	15.621	1	3.6802e-55	7.3604e-55	6.0976e-53	TRUE
MGLibB_54530	Tmem205	52.042	2844.2	52.042	2844.2	5.7453	6158600	32109	15.582	1	7.8338e-55	1.5668e-54	1.2962e-52	TRUE
MGLibB_05641	Atg3	109.29	7498.5	109.29	7498.5	6.0875	44101000	224940	15.58	1	8.4186e-55	1.6837e-54	1.3911e-52	TRUE
MGLibB_46226	Rpl36al	19.516	791.89	19.516	791.89	5.2723	456390	2460.9	15.57	1	8.9373e-55	1.7875e-54	1.4748e-52	TRUE
MGLibB_39324	Pafah1b3	9.1073	295.74	9.1073	295.74	4.8757	61210	339.23	15.562	1	9.5435e-55	1.9087e-54	1.5727e-52	TRUE
MGLibB_26637	Jag2	24.72	1073.4	24.72	1073.4	5.3845	847710	4565.7	15.52	1	1.9915e-54	3.983e-54	3.2775e-52	TRUE
MGLibB_55649	Treml2	1.301	29.395	1.301	29.395	3.7235	557.36	3.2965	15.474	1	3.4276e-54	6.8552e-54	5.6107e-52	TRUE
MGLibB_03692	Akr1c19	1.301	29.395	1.301	29.395	3.7235	557.36	3.2965	15.474	1	3.4276e-54	6.8552e-54	5.6107e-52	TRUE
MGLibB_30880	Mef2a	1.301	29.395	1.301	29.395	3.7235	557.36	3.2965	15.474	1	3.4276e-54	6.8552e-54	5.6107e-52	TRUE
MGLibB_34916	Ntm	1.301	29.395	1.301	29.395	3.7235	557.36	3.2965	15.474	1	3.4276e-54	6.8552e-54	5.6107e-52	TRUE
MGLibB_53341	Tekt3	6.5052	191.52	6.5052	191.52	4.6809	25188	142.98	15.472	1	3.7668e-54	7.5336e-54	6.1577e-52	TRUE
MGLibB_57078	Ubxn2a	7.8062	241.4	7.8062	241.4	4.7827	40407	228.06	15.468	1	4.0927e-54	8.1853e-54	6.6815e-52	TRUE
MGLibB_19219	Gab3	28.623	1289.8	28.623	1289.8	5.4454	1231200	6701.3	15.407	1	1.1608e-53	2.3216e-53	1.8925e-51	TRUE
MGLibB_03749	Aldh18a1	46.837	2443.4	46.837	2443.4	5.6752	4515400	24358	15.356	1	2.6291e-53	5.2582e-53	4.2807e-51	TRUE
MGLibB_12401	Ctsj	40.332	2008.7	40.332	2008.7	5.6036	3031300	16458	15.343	1	3.1584e-53	6.3167e-53	5.1288e-51	TRUE
MGLibB_57779	Vav1	5.2042	143.41	5.2042	143.41	4.5408	13935	81.173	15.34	1	2.8633e-53	5.7266e-53	4.6559e-51	TRUE
MGLibB_09116	Cd300c	88.471	5585.1	88.471	5585.1	5.9643	24211000	129190	15.293	1	7.1488e-53	1.4298e-52	1.1593e-50	TRUE
MGLibB_39447	Papola	28.623	1280	28.623	1280	5.4345	1211200	6701.3	15.287	1	7.3431e-53	1.4686e-52	1.1893e-50	TRUE
MGLibB_18084	Fbxw26	66.353	3825	66.353	3825	5.8279	11220000	60729	15.252	1	1.3162e-52	2.6323e-52	2.126e-50	TRUE
MGLibB_00721	2210010C04Rik	91.073	5783.8	91.073	5783.8	5.9733	25983000	139400	15.247	1	1.4421e-52	2.8842e-52	2.3264e-50	TRUE
MGLibB_14106	Dhx32	2.6021	61.463	2.6021	61.463	4.1161	2472.3	14.914	15.241	1	1.2527e-52	2.5055e-52	2.0262e-50	TRUE
MGLibB_23862	Hdac4	3.9031	99.766	3.9031	99.766	4.3612	6635.2	39.6	15.234	1	1.4444e-52	2.8888e-52	2.327e-50	TRUE
MGLibB_31637	Mob3b	19.516	774.97	19.516	774.97	5.2412	435550	2460.9	15.229	1	1.7476e-52	3.4952e-52	2.8117e-50	TRUE
MGLibB_46045	Ropn1l	20.817	842.67	20.817	842.67	5.2732	516610	2912.9	15.227	1	1.7885e-52	3.577e-52	2.8737e-50	TRUE
MGLibB_61270	Zfp850	37.73	1821.6	37.73	1821.6	5.5564	2481600	13819	15.175	1	4.116e-52	8.2321e-52	6.605e-50	TRUE
MGLibB_50192	Smtnl2	16.914	640.46	16.914	640.46	5.1622	295110	1693.7	15.151	1	5.624e-52	1.1248e-51	9.013e-50	TRUE
MGLibB_42227	Ppm1j	15.612	577.22	15.612	577.22	5.1213	238720	1374.6	15.148	1	5.9286e-52	1.1857e-51	9.4762e-50	TRUE
MGLibB_14784	Dph7	5.2042	141.63	5.2042	141.63	4.5229	13557	81.173	15.143	1	5.9066e-52	1.1813e-51	9.4535e-50	TRUE
MGLibB_24445	Hmces	39.031	1895.6	39.031	1895.6	5.5661	2689500	15103	15.107	1	1.1674e-51	2.3348e-51	1.8635e-49	TRUE
MGLibB_15155	Dym	9.1073	286.83	9.1073	286.83	4.8317	57254	339.23	15.079	1	1.6262e-51	3.2524e-51	2.5925e-49	TRUE
MGLibB_05995	Atxn2	49.44	2568.1	49.44	2568.1	5.6706	4985100	28068	15.034	1	3.5924e-51	7.1847e-51	5.7122e-49	TRUE
MGLibB_25763	Il18rap	10.408	339.38	10.408	339.38	4.899	80686	479.14	15.029	1	3.4708e-51	6.9416e-51	5.5261e-49	TRUE
MGLibB_58544	Vmn2r103	39.031	1885.8	39.031	1885.8	5.5586	2659700	15103	15.027	1	3.9014e-51	7.8028e-51	6.1955e-49	TRUE
MGLibB_54132	Tmc5	2.6021	60.572	2.6021	60.572	4.0954	2393.4	14.914	15.011	1	4.1651e-51	8.3303e-51	6.6058e-49	TRUE
MGLibB_16203	Enpp5	52.042	2732.9	52.042	2732.9	5.6877	5654200	32109	14.961	1	1.0782e-50	2.1564e-50	1.7012e-48	TRUE
MGLibB_13399	Dcdc2c	3.9031	97.985	3.9031	97.985	4.3354	6376.1	39.6	14.951	1	1.0552e-50	2.1105e-50	1.6671e-48	TRUE
MGLibB_39105	Otud1	3.9031	97.985	3.9031	97.985	4.3354	6376.1	39.6	14.951	1	1.0552e-50	2.1105e-50	1.6671e-48	TRUE
MGLibB_22155	Gna11	3.9031	97.985	3.9031	97.985	4.3354	6376.1	39.6	14.951	1	1.0552e-50	2.1105e-50	1.6671e-48	TRUE
MGLibB_25775	Il1b	40.332	1954.3	40.332	1954.3	5.564	2858000	16458	14.92	1	1.9718e-50	3.9436e-50	3.1071e-48	TRUE
MGLibB_35068	Nufip2	11.709	391.94	11.709	391.94	4.9503	108140	650.29	14.91	1	2.0808e-50	4.1617e-50	3.2746e-48	TRUE
MGLibB_07385	Bves	57.246	3081.2	57.246	3081.2	5.7256	7212200	41229	14.893	1	3.0118e-50	6.0235e-50	4.7336e-48	TRUE
MGLibB_53409	Tes	24.72	1028.8	24.72	1028.8	5.3234	773610	4565.7	14.86	1	4.6363e-50	9.2727e-50	7.2776e-48	TRUE
MGLibB_12383	Ctsc	33.827	1547.3	33.827	1547.3	5.4743	1775900	10380	14.855	1	5.1286e-50	1.0257e-49	8.0399e-48	TRUE
MGLibB_26571	Itpkc	42.934	2108.5	42.934	2108.5	5.5854	3333100	19389	14.834	1	7.1403e-50	1.4281e-49	1.1179e-47	TRUE
MGLibB_42460	Ppp6r1	59.848	3248.6	59.848	3248.6	5.7389	8027100	46328	14.815	1	9.5925e-50	1.9185e-49	1.4999e-47	TRUE
MGLibB_14483	Dnajb7	6.5052	183.5	6.5052	183.5	4.6196	22930	142.98	14.802	1	1.0061e-49	2.0122e-49	1.5692e-47	TRUE
MGLibB_42559	Prdm10	6.5052	183.5	6.5052	183.5	4.6196	22930	142.98	14.802	1	1.0061e-49	2.0122e-49	1.5692e-47	TRUE
MGLibB_15678	Egln3	107.99	7015.7	107.99	7015.7	6.0086	38343000	217980	14.795	1	1.3241e-49	2.6481e-49	2.0572e-47	TRUE
MGLibB_53043	Tcaim	2.6021	59.682	2.6021	59.682	4.0744	2315.9	14.914	14.78	1	1.3134e-49	2.6268e-49	2.0433e-47	TRUE
MGLibB_58535	Vmn2r100	2.6021	59.682	2.6021	59.682	4.0744	2315.9	14.914	14.78	1	1.3134e-49	2.6268e-49	2.0433e-47	TRUE
MGLibB_32884	Myl6	7.8062	230.71	7.8062	230.71	4.7176	36590	228.06	14.76	1	1.8978e-49	3.7956e-49	2.9449e-47	TRUE
MGLibB_55747	Trim30a	6.5052	182.61	6.5052	182.61	4.6126	22686	142.98	14.727	1	3.0373e-49	6.0747e-49	4.7072e-47	TRUE
MGLibB_19191	G6b	28.623	1231.9	28.623	1231.9	5.3792	1115200	6701.3	14.699	1	5.1148e-49	1.023e-48	7.9168e-47	TRUE
MGLibB_17550	Fam46a	33.827	1531.2	33.827	1531.2	5.4593	1736500	10380	14.698	1	5.3029e-49	1.0606e-48	8.1873e-47	TRUE
MGLibB_47831	Serpina3n	13.01	442.71	13.01	442.71	4.9851	138390	855.07	14.695	1	5.1734e-49	1.0347e-48	7.9974e-47	TRUE
MGLibB_05523	Asprv1	24.72	1016.4	24.72	1016.4	5.3058	753490	4565.7	14.676	1	7.1658e-49	1.4332e-48	1.1036e-46	TRUE
MGLibB_37334	Olfr398	3.9031	96.203	3.9031	96.203	4.3092	6122.4	39.6	14.667	1	7.1178e-49	1.4236e-48	1.0975e-46	TRUE
MGLibB_60814	Zfp493	37.73	1760.2	37.73	1760.2	5.5069	2305100	13819	14.652	1	1.0378e-48	2.0757e-48	1.5963e-46	TRUE
MGLibB_45532	Rhpn1	7.8062	228.93	7.8062	228.93	4.7065	35973	228.06	14.642	1	1.0837e-48	2.1673e-48	1.6647e-46	TRUE
MGLibB_34764	Nrk	32.526	1449.3	32.526	1449.3	5.4349	1551800	9366.2	14.639	1	1.2528e-48	2.5056e-48	1.9221e-46	TRUE
MGLibB_15506	Ednra	15.612	557.62	15.612	557.62	5.0715	221470	1374.6	14.619	1	1.6023e-48	3.2046e-48	2.4552e-46	TRUE
MGLibB_15109	Dusp6	37.73	1753	37.73	1753	5.5011	2285100	13819	14.592	1	2.5286e-48	5.0572e-48	3.8698e-46	TRUE
MGLibB_58610	Vmn2r124	2.6021	58.791	2.6021	58.791	4.053	2239.7	14.914	14.549	1	3.9279e-48	7.8558e-48	6.0037e-46	TRUE
MGLibB_33391	Nckap1l	5.2042	136.29	5.2042	136.29	4.4678	12455	81.173	14.549	1	4.1049e-48	8.2097e-48	6.2664e-46	TRUE
MGLibB_47697	Sema7a	39.031	1826.1	39.031	1826.1	5.5123	2482100	15103	14.542	1	5.291e-48	1.0582e-47	8.067e-46	TRUE
MGLibB_44989	Rdh5	29.924	1289.8	29.924	1289.8	5.3834	1222800	7528.6	14.521	1	7.0745e-48	1.4149e-47	1.0773e-45	TRUE
MGLibB_16069	Eme2	74.159	4210.7	74.159	4210.7	5.8083	13569000	81308	14.507	1	9.1253e-48	1.8251e-47	1.3861e-45	TRUE
MGLibB_06519	Bak1	0	27.614	1.301	27.614	3.6364	681	3.2965	14.492	1	8.872e-48	1.7744e-47	1.3493e-45	TRUE
MGLibB_14870	Dqx1	68.955	3818.7	68.955	3818.7	5.7709	11123000	67178	14.467	1	1.6085e-47	3.2171e-47	2.4403e-45	TRUE
MGLibB_10828	Clk4	22.118	866.72	22.118	866.72	5.2302	543630	3413.2	14.457	1	1.7556e-47	3.5112e-47	2.6601e-45	TRUE
MGLibB_14570	Dnajc8	13.01	435.59	13.01	435.59	4.9617	133580	855.07	14.451	1	1.8338e-47	3.6675e-47	2.7751e-45	TRUE
MGLibB_26026	Inhbb	37.73	1729	37.73	1729	5.4812	2218200	13819	14.387	1	4.9708e-47	9.9416e-47	7.504e-45	TRUE
MGLibB_42781	Prkx	3.9031	94.422	3.9031	94.422	4.2825	5874.1	39.6	14.384	1	4.433e-47	8.866e-47	6.7003e-45	TRUE
MGLibB_06009	Atxn7l3	10.408	325.13	10.408	325.13	4.8373	73466	479.14	14.378	1	5.2147e-47	1.0429e-46	7.8625e-45	TRUE
MGLibB_44009	Qprt	6.5052	178.15	6.5052	178.15	4.5772	21487	142.98	14.355	1	7.0109e-47	1.4022e-46	1.0558e-44	TRUE
MGLibB_62013	NonTargetingControlGuideForMouse_0209	5.2042	134.51	5.2042	134.51	4.449	12098	81.173	14.352	1	7.2468e-47	1.4494e-46	1.0899e-44	TRUE
MGLibB_17911	Fbxl22	22.118	858.7	22.118	858.7	5.2168	532800	3413.2	14.32	1	1.2764e-46	2.5528e-46	1.9127e-44	TRUE
MGLibB_41859	Polr1b	2.6021	57.9	2.6021	57.9	4.0314	2164.9	14.914	14.319	1	1.1141e-46	2.2282e-46	1.6716e-44	TRUE
MGLibB_02764	Acsm1	2.6021	57.9	2.6021	57.9	4.0314	2164.9	14.914	14.319	1	1.1141e-46	2.2282e-46	1.6716e-44	TRUE
MGLibB_13788	Defb25	14.311	488.14	14.311	488.14	4.9976	168330	1095.8	14.314	1	1.3399e-46	2.6797e-46	2.0053e-44	TRUE
MGLibB_18725	Fos	10.408	323.35	10.408	323.35	4.8294	72588	479.14	14.297	1	1.6844e-46	3.3688e-46	2.5179e-44	TRUE
MGLibB_16908	F2rl1	6.5052	177.26	6.5052	177.26	4.57	21251	142.98	14.281	1	2.0475e-46	4.0951e-46	3.057e-44	TRUE
MGLibB_44576	Rasal3	32.526	1414.5	32.526	1414.5	5.3999	1472700	9366.2	14.28	1	2.3054e-46	4.6107e-46	3.4378e-44	TRUE
MGLibB_62085	NonTargetingControlGuideForMouse_0281	50.741	2523.5	50.741	2523.5	5.6086	4783700	30047	14.266	1	2.9106e-46	5.8212e-46	4.335e-44	TRUE
MGLibB_52055	Sult2b1	9.1073	271.68	9.1073	271.68	4.7538	50844	339.23	14.256	1	2.9686e-46	5.9372e-46	4.416e-44	TRUE
MGLibB_11193	Cntnap5a	74.159	4138.5	74.159	4138.5	5.7834	13077000	81308	14.254	1	3.5325e-46	7.065e-46	5.2421e-44	TRUE
MGLibB_58359	Vmn1r42	40.332	1867.9	40.332	1867.9	5.4988	2593300	16458	14.246	1	3.8043e-46	7.6087e-46	5.6386e-44	TRUE
MGLibB_18849	Foxr1	3.9031	93.531	3.9031	93.531	4.269	5752	39.6	14.243	1	3.3953e-46	6.7906e-46	5.0446e-44	TRUE
MGLibB_38134	Olfr714	7.8062	222.69	7.8062	222.69	4.6668	33857	228.06	14.229	1	4.323e-46	8.6459e-46	6.3996e-44	TRUE
MGLibB_05148	Arl4d	19.516	724.2	19.516	724.2	5.1436	376060	2460.9	14.205	1	6.5184e-46	1.3037e-45	9.6379e-44	TRUE
MGLibB_29499	Lrrc56	40.332	1860.8	40.332	1860.8	5.4933	2572000	16458	14.191	1	8.4132e-46	1.6826e-45	1.2425e-43	TRUE
MGLibB_04048	Amtn	57.246	2931.5	57.246	2931.5	5.6538	6482900	41229	14.156	1	1.4111e-45	2.8221e-45	2.0813e-43	TRUE
MGLibB_35329	Obscn	80.665	4585.7	80.665	4585.7	5.8116	16097000	101380	14.149	1	1.5821e-45	3.1642e-45	2.3308e-43	TRUE
MGLibB_16174	Eno3	16.914	598.6	16.914	598.6	5.0649	254820	1693.7	14.134	1	1.7749e-45	3.5498e-45	2.6117e-43	TRUE
MGLibB_58929	Vps11	14.311	481.91	14.311	481.91	4.9791	163680	1095.8	14.126	1	1.9771e-45	3.9543e-45	2.9058e-43	TRUE
MGLibB_52148	Susd5	3.9031	92.64	3.9031	92.64	4.2554	5631.2	39.6	14.101	1	2.5492e-45	5.0984e-45	3.742e-43	TRUE
MGLibB_30908	Megf9	2.6021	57.009	2.6021	57.009	4.0094	2091.4	14.914	14.088	1	2.9971e-45	5.9942e-45	4.3837e-43	TRUE
MGLibB_34555	Nppa	2.6021	57.009	2.6021	57.009	4.0094	2091.4	14.914	14.088	1	2.9971e-45	5.9942e-45	4.3837e-43	TRUE
MGLibB_22636	Gpr162	2.6021	57.009	2.6021	57.009	4.0094	2091.4	14.914	14.088	1	2.9971e-45	5.9942e-45	4.3837e-43	TRUE
MGLibB_24048	Hexb	26.021	1043.1	26.021	1043.1	5.272	790400	5221.6	14.075	1	4.2233e-45	8.4465e-45	6.1698e-43	TRUE
MGLibB_35708	Olfr1107	5.2042	131.83	5.2042	131.83	4.4202	11573	81.173	14.055	1	4.9972e-45	9.9943e-45	7.2917e-43	TRUE
MGLibB_33329	Nbr1	16.914	593.25	16.914	593.25	5.052	249890	1693.7	14.004	1	1.1134e-44	2.2268e-44	1.6207e-42	TRUE
MGLibB_29376	Lrrc14b	1.301	26.723	1.301	26.723	3.5907	450.56	3.2965	14.002	1	9.9643e-45	1.9929e-44	1.4522e-42	TRUE
MGLibB_07712	Cacng2	6.5052	173.7	6.5052	173.7	4.5408	20321	142.98	13.983	1	1.4096e-44	2.8191e-44	2.0494e-42	TRUE
MGLibB_28925	Lilrb4	9.1073	266.34	9.1073	266.34	4.7252	48676	339.23	13.966	1	1.8186e-44	3.6372e-44	2.6411e-42	TRUE
MGLibB_56427	Ttc39b	3.9031	91.749	3.9031	91.749	4.2416	5511.7	39.6	13.96	1	1.8761e-44	3.7523e-44	2.7181e-42	TRUE
MGLibB_04401	Anp32b	3.9031	91.749	3.9031	91.749	4.2416	5511.7	39.6	13.96	1	1.8761e-44	3.7523e-44	2.7181e-42	TRUE
MGLibB_00222	1700003F12Rik	5.2042	130.94	5.2042	130.94	4.4105	11401	81.173	13.956	1	2.0097e-44	4.0194e-44	2.9048e-42	TRUE
MGLibB_40316	Pdzk1	5.2042	130.94	5.2042	130.94	4.4105	11401	81.173	13.956	1	2.0097e-44	4.0194e-44	2.9048e-42	TRUE
MGLibB_07898	Camta2	14.311	475.67	14.311	475.67	4.9603	159100	1095.8	13.937	1	2.8163e-44	5.6325e-44	4.0657e-42	TRUE
MGLibB_61248	Zfp827	19.516	710.83	19.516	710.83	5.1167	361160	2460.9	13.936	1	2.9395e-44	5.879e-44	4.2386e-42	TRUE
MGLibB_11908	Crip3	18.215	649.37	18.215	649.37	5.081	300280	2055.1	13.923	1	3.5237e-44	7.0475e-44	5.0751e-42	TRUE
MGLibB_49122	Slc25a54	9.1073	265.45	9.1073	265.45	4.7204	48319	339.23	13.918	1	3.5815e-44	7.1631e-44	5.1462e-42	TRUE
MGLibB_36654	Olfr1472	9.1073	265.45	9.1073	265.45	4.7204	48319	339.23	13.918	1	3.5815e-44	7.1631e-44	5.1462e-42	TRUE
MGLibB_47168	Scd4	22.118	833.76	22.118	833.76	5.1743	499820	3413.2	13.893	1	5.4245e-44	1.0849e-43	7.7852e-42	TRUE
MGLibB_37811	Olfr594	39.031	1745	39.031	1745	5.4468	2251000	15103	13.882	1	6.5254e-44	1.3051e-43	9.3543e-42	TRUE
MGLibB_18104	Fbxw8	41.633	1895.6	41.633	1895.6	5.4753	2663600	17886	13.862	1	8.6318e-44	1.7264e-43	1.2287e-41	TRUE
MGLibB_38527	Olfr885	2.6021	56.118	2.6021	56.118	3.9871	2019.2	14.914	13.857	1	7.6468e-44	1.5294e-43	1.0911e-41	TRUE
MGLibB_55916	Trip6	2.6021	56.118	2.6021	56.118	3.9871	2019.2	14.914	13.857	1	7.6468e-44	1.5294e-43	1.0911e-41	TRUE
MGLibB_52512	Tac4	2.6021	56.118	2.6021	56.118	3.9871	2019.2	14.914	13.857	1	7.6468e-44	1.5294e-43	1.0911e-41	TRUE
MGLibB_53428	Tex12	2.6021	56.118	2.6021	56.118	3.9871	2019.2	14.914	13.857	1	7.6468e-44	1.5294e-43	1.0911e-41	TRUE
MGLibB_26643	Jak1	5.2042	130.05	5.2042	130.05	4.4008	11230	81.173	13.857	1	8.0042e-44	1.6008e-43	1.1407e-41	TRUE
MGLibB_14121	Dhx37	16.914	587.02	16.914	587.02	5.0367	244210	1693.7	13.853	1	9.2859e-44	1.8572e-43	1.3203e-41	TRUE
MGLibB_08406	Ccdc148	50.741	2446.1	50.741	2446.1	5.5636	4473800	30047	13.819	1	1.6002e-43	3.2003e-43	2.2647e-41	TRUE
MGLibB_48587	Skap2	3.9031	90.858	3.9031	90.858	4.2276	5393.6	39.6	13.818	1	1.3535e-43	2.7071e-43	1.92e-41	TRUE
MGLibB_41261	Pla2g7	3.9031	90.858	3.9031	90.858	4.2276	5393.6	39.6	13.818	1	1.3535e-43	2.7071e-43	1.92e-41	TRUE
MGLibB_41434	Plekhg3	7.8062	216.46	7.8062	216.46	4.6261	31808	228.06	13.816	1	1.4554e-43	2.9108e-43	2.0621e-41	TRUE
MGLibB_05034	Arhgef33	45.536	2120.9	45.536	2120.9	5.5109	3346200	22623	13.798	1	2.1129e-43	4.2259e-43	2.9869e-41	TRUE
MGLibB_08159	Catsper3	27.322	1087.6	27.322	1087.6	5.2645	858370	5932.9	13.766	1	3.2103e-43	6.4206e-43	4.5329e-41	TRUE
MGLibB_07234	Brsk2	31.225	1293.4	31.225	1293.4	5.328	1221800	8416.3	13.758	1	3.5985e-43	7.197e-43	5.0752e-41	TRUE
MGLibB_16728	Eva1a	44.235	2032.7	44.235	2032.7	5.4905	3067500	20968	13.733	1	5.2272e-43	1.0454e-42	7.3637e-41	TRUE
MGLibB_32762	Mybpc2	18.215	640.46	18.215	640.46	5.0611	291390	2055.1	13.726	1	5.4052e-43	1.081e-42	7.6058e-41	TRUE
MGLibB_13082	D14Abb1e	11.709	361.65	11.709	361.65	4.8346	90716	650.29	13.723	1	5.4747e-43	1.0949e-42	7.6946e-41	TRUE
MGLibB_35823	Olfr1154	61.149	3095.4	61.149	3095.4	5.6387	7216100	49016	13.705	1	7.7641e-43	1.5528e-42	1.09e-40	TRUE
MGLibB_37976	Olfr656	10.408	309.99	10.408	309.99	4.7687	66180	479.14	13.686	1	9.0011e-43	1.8002e-42	1.2608e-40	TRUE
MGLibB_48750	Slc14a1	6.5052	170.14	6.5052	170.14	4.5111	19413	142.98	13.685	1	8.883e-43	1.7766e-42	1.2456e-40	TRUE
MGLibB_57855	Vgll3	80.665	4428	80.665	4428	5.7611	14937000	101380	13.654	1	1.5998e-42	3.1997e-42	2.2332e-40	TRUE
MGLibB_40218	Pdk1	61.149	3083.8	61.149	3083.8	5.6333	7158300	49016	13.653	1	1.5939e-42	3.1878e-42	2.2274e-40	TRUE
MGLibB_15250	E030019B06Rik	31.225	1283.6	31.225	1283.6	5.317	1201900	8416.3	13.651	1	1.5674e-42	3.1347e-42	2.1928e-40	TRUE
MGLibB_00643	1810041L15Rik	14.311	465.87	14.311	465.87	4.9303	152040	1095.8	13.641	1	1.7043e-42	3.4087e-42	2.3763e-40	TRUE
MGLibB_26962	Kcnip3	27.322	1077.8	27.322	1077.8	5.2514	841720	5932.9	13.638	1	1.8516e-42	3.7031e-42	2.5728e-40	TRUE
MGLibB_08683	Ccdc87	15.612	521.1	15.612	521.1	4.974	191100	1374.6	13.634	1	1.8971e-42	3.7942e-42	2.6331e-40	TRUE
MGLibB_39075	Otol1	2.6021	55.228	2.6021	55.228	3.9644	1948.4	14.914	13.627	1	1.8504e-42	3.7008e-42	2.5728e-40	TRUE
MGLibB_62047	NonTargetingControlGuideForMouse_0243	2.6021	55.228	2.6021	55.228	3.9644	1948.4	14.914	13.627	1	1.8504e-42	3.7008e-42	2.5728e-40	TRUE
MGLibB_60308	Zdhhc5	46.837	2173.5	46.837	2173.5	5.5064	3512200	24358	13.626	1	2.2632e-42	4.5264e-42	3.1376e-40	TRUE
MGLibB_18336	Fgf4	46.837	2171.7	46.837	2171.7	5.5052	3506000	24358	13.615	1	2.6461e-42	5.2922e-42	3.6602e-40	TRUE
MGLibB_57651	Ust	6.5052	169.25	6.5052	169.25	4.5036	19189	142.98	13.61	1	2.4685e-42	4.937e-42	3.4184e-40	TRUE
MGLibB_49664	Slc6a4	16.914	576.33	16.914	576.33	5.0103	234630	1693.7	13.593	1	3.3413e-42	6.6825e-42	4.6165e-40	TRUE
MGLibB_22383	Gp2	22.118	815.94	22.118	815.94	5.1432	476940	3413.2	13.588	1	3.6606e-42	7.3212e-42	5.0521e-40	TRUE
MGLibB_08695	Ccdc89	23.419	876.52	23.419	876.52	5.1674	551750	3963.5	13.551	1	6.0932e-42	1.2186e-41	8.3998e-40	TRUE
MGLibB_14119	Dhx36	52.042	2479.9	52.042	2479.9	5.5476	4590600	32109	13.549	1	6.5375e-42	1.3075e-41	9.0022e-40	TRUE
MGLibB_35840	Olfr115	37.73	1630.1	37.73	1630.1	5.3962	1953900	13819	13.546	1	6.6721e-42	1.3344e-41	9.1772e-40	TRUE
MGLibB_18114	Fcer1g	1.301	25.832	1.301	25.832	3.5436	417.6	3.2965	13.511	1	8.8076e-42	1.7615e-41	1.2087e-39	TRUE
MGLibB_62381	NonTargetingControlGuideForMouse_0577	1.301	25.832	1.301	25.832	3.5436	417.6	3.2965	13.511	1	8.8076e-42	1.7615e-41	1.2087e-39	TRUE
MGLibB_13226	Dact3	13.01	407.97	13.01	407.97	4.8674	115780	855.07	13.507	1	1.0604e-41	2.1208e-41	1.4536e-39	TRUE
MGLibB_27037	Kcnk3	16.914	572.76	16.914	572.76	5.0013	231490	1693.7	13.506	1	1.0867e-41	2.1735e-41	1.4881e-39	TRUE
MGLibB_49083	Slc25a3	55.945	2714.2	55.945	2714.2	5.5753	5513700	38816	13.492	1	1.4183e-41	2.8365e-41	1.9399e-39	TRUE
MGLibB_45726	Rnasek	50.741	2389	50.741	2389	5.5296	4252800	30047	13.49	1	1.4615e-41	2.923e-41	1.9967e-39	TRUE
MGLibB_47588	Secisbp2	46.837	2151.2	46.837	2151.2	5.4915	3435200	24358	13.484	1	1.582e-41	3.1641e-41	2.159e-39	TRUE
MGLibB_59345	Wdr64	5.2042	126.49	5.2042	126.49	4.361	10561	81.173	13.462	1	1.8274e-41	3.6548e-41	2.4911e-39	TRUE
MGLibB_29597	Lrrtm1	79.364	4273.9	79.364	4273.9	5.7332	13879000	97145	13.458	1	2.306e-41	4.6121e-41	3.1401e-39	TRUE
MGLibB_05663	Atg9a	29.924	1197.2	29.924	1197.2	5.276	1040900	7528.6	13.453	1	2.3334e-41	4.6667e-41	3.1737e-39	TRUE
MGLibB_57881	Vipr2	7.8062	210.22	7.8062	210.22	4.5841	29826	228.06	13.403	1	4.1354e-41	8.2708e-41	5.6186e-39	TRUE
MGLibB_07059	Bola1	2.6021	54.337	2.6021	54.337	3.9413	1878.9	14.914	13.396	1	4.2469e-41	8.4939e-41	5.7637e-39	TRUE
MGLibB_58366	Vmn1r44	35.128	1468	35.128	1468	5.3456	1576200	11459	13.386	1	5.841e-41	1.1682e-40	7.9182e-39	TRUE
MGLibB_40983	Pilra	19.516	683.22	19.516	683.22	5.0597	331350	2460.9	13.379	1	6.1302e-41	1.226e-40	8.301e-39	TRUE
MGLibB_53321	Tectb	27.322	1057.3	27.322	1057.3	5.2237	807460	5932.9	13.372	1	6.8565e-41	1.3713e-40	9.2743e-39	TRUE
MGLibB_08744	Ccl11	5.2042	125.6	5.2042	125.6	4.3509	10396	81.173	13.363	1	6.9327e-41	1.3865e-40	9.367e-39	TRUE
MGLibB_55584	Trappc13	27.322	1053.8	27.322	1053.8	5.2189	801570	5932.9	13.326	1	1.2758e-40	2.5516e-40	1.7218e-38	TRUE
MGLibB_27200	Kdelr2	6.5052	165.68	6.5052	165.68	4.4731	18309	142.98	13.312	1	1.393e-40	2.7861e-40	1.878e-38	TRUE
MGLibB_27155	Kctd19	20.817	738.45	20.817	738.45	5.0829	388000	2912.9	13.296	1	1.8674e-40	3.7349e-40	2.5148e-38	TRUE
MGLibB_41191	Pkp3	39.031	1672.9	39.031	1672.9	5.3859	2055200	15103	13.295	1	1.9859e-40	3.9719e-40	2.6715e-38	TRUE
MGLibB_41347	Plcl1	19.516	678.77	19.516	678.77	5.0502	326670	2460.9	13.289	1	2.0431e-40	4.0862e-40	2.7423e-38	TRUE
MGLibB_57087	Ubxn6	7.8062	208.44	7.8062	208.44	4.5719	29271	228.06	13.286	1	2.0137e-40	4.0275e-40	2.7059e-38	TRUE
MGLibB_49085	Slc25a40	76.761	4036.1	76.761	4036.1	5.6981	12335000	89008	13.271	1	2.834e-40	5.6679e-40	3.7997e-38	TRUE
MGLibB_37830	Olfr600	3.9031	87.295	3.9031	87.295	4.1706	4934.6	39.6	13.252	1	3.0041e-40	6.0082e-40	4.0234e-38	TRUE
MGLibB_02431	Abhd16b	15.612	506.85	15.612	506.85	4.9341	179880	1374.6	13.25	1	3.4233e-40	6.8466e-40	4.5798e-38	TRUE
MGLibB_40460	Pex7	61.149	2992.1	61.149	2992.1	5.5898	6709200	49016	13.238	1	4.3213e-40	8.6426e-40	5.7749e-38	TRUE
MGLibB_60250	Zdbf2	23.419	855.14	23.419	855.14	5.1318	522960	3963.5	13.211	1	5.876e-40	1.1752e-39	7.844e-38	TRUE
MGLibB_48662	Slamf6	13.01	399.06	13.01	399.06	4.8357	110320	855.07	13.202	1	6.3391e-40	1.2678e-39	8.4529e-38	TRUE
MGLibB_05286	Arrdc2	35.128	1445.7	35.128	1445.7	5.3235	1525000	11459	13.178	1	9.4013e-40	1.8803e-39	1.2509e-37	TRUE
MGLibB_53217	Tctex1d1	2.6021	53.446	2.6021	53.446	3.9179	1810.7	14.914	13.165	1	9.2449e-40	1.849e-39	1.2314e-37	TRUE
MGLibB_09130	Cd300lg	5.2042	123.82	5.2042	123.82	4.3304	10072	81.173	13.165	1	9.6911e-40	1.9382e-39	1.2881e-37	TRUE
MGLibB_20928	Gm1564	19.516	672.53	19.516	672.53	5.0369	320170	2460.9	13.164	1	1.0874e-39	2.1748e-39	1.4421e-37	TRUE
MGLibB_40751	Phldb3	6.5052	163.9	6.5052	163.9	4.4576	17876	142.98	13.163	1	1.0124e-39	2.0248e-39	1.3441e-37	TRUE
MGLibB_00761	2310002J15Rik	88.471	4818.2	88.471	4818.2	5.7512	17666000	129190	13.159	1	1.265e-39	2.5299e-39	1.6758e-37	TRUE
MGLibB_08993	Cd101	26.021	976.28	26.021	976.28	5.1766	684810	5221.6	13.15	1	1.3202e-39	2.6404e-39	1.7471e-37	TRUE
MGLibB_35579	Olfr1045	28.623	1104.6	28.623	1104.6	5.2219	880770	6701.3	13.143	1	1.4609e-39	2.9218e-39	1.9312e-37	TRUE
MGLibB_02173	AY074887	32.526	1301.4	32.526	1301.4	5.2798	1230100	9366.2	13.111	1	2.2498e-39	4.4996e-39	2.9676e-37	TRUE
MGLibB_62144	NonTargetingControlGuideForMouse_0340	3.9031	86.405	3.9031	86.405	4.1559	4823.2	39.6	13.11	1	1.9617e-39	3.9235e-39	2.5905e-37	TRUE
MGLibB_60878	Zfp553	45.536	2014	45.536	2014	5.4363	2993700	22623	13.087	1	3.1375e-39	6.2751e-39	4.1342e-37	TRUE
MGLibB_61296	Zfp872	32.526	1298.7	32.526	1298.7	5.2768	1224600	9366.2	13.084	1	3.2368e-39	6.4735e-39	4.2603e-37	TRUE
MGLibB_31185	Mfsd9	33.827	1364.7	33.827	1364.7	5.2932	1354400	10380	13.063	1	4.275e-39	8.55e-39	5.6209e-37	TRUE
MGLibB_59446	Wfdc15a	104.08	5914.7	104.08	5914.7	5.8149	26778000	197900	13.062	1	4.6016e-39	9.2033e-39	6.0438e-37	TRUE
MGLibB_05870	Atp6v0c	22.118	784.77	22.118	784.77	5.087	438230	3413.2	13.054	1	4.6557e-39	9.3113e-39	6.1082e-37	TRUE
MGLibB_62206	NonTargetingControlGuideForMouse_0402	9.1073	249.42	9.1073	249.42	4.6309	42136	339.23	13.047	1	4.7771e-39	9.5542e-39	6.2608e-37	TRUE
MGLibB_29137	Lnpep	22.118	783.88	22.118	783.88	5.0854	437150	3413.2	13.039	1	5.6869e-39	1.1374e-38	7.4452e-37	TRUE
MGLibB_47142	Scarb1	11.709	343.84	11.709	343.84	4.7619	81211	650.29	13.024	1	6.583e-39	1.3166e-38	8.5907e-37	TRUE
MGLibB_33491	Ndrg3	0	24.942	1.301	24.942	3.4949	552.53	3.2965	13.021	1	6.1275e-39	1.2255e-38	8.0049e-37	TRUE
MGLibB_00233	1700006E09Rik	0	24.942	1.301	24.942	3.4949	552.53	3.2965	13.021	1	6.1275e-39	1.2255e-38	8.0049e-37	TRUE
MGLibB_37719	Olfr557	35.128	1427	35.128	1427	5.3047	1482700	11459	13.003	1	9.3836e-39	1.8767e-38	1.2219e-36	TRUE
MGLibB_48562	Six2	9.1073	248.52	9.1073	248.52	4.6257	41805	339.23	12.999	1	9.0011e-39	1.8002e-38	1.1734e-36	TRUE
MGLibB_07202	Brinp3	3.9031	85.514	3.9031	85.514	4.1412	4713.1	39.6	12.969	1	1.2558e-38	2.5116e-38	1.6336e-36	TRUE
MGLibB_55126	Tnfsf10	75.46	3849.9	75.46	3849.9	5.6543	11175000	85104	12.938	1	2.2725e-38	4.5451e-38	2.9531e-36	TRUE
MGLibB_58534	Vmn1r9	49.44	2214.5	49.44	2214.5	5.4569	3626300	28068	12.923	1	2.7189e-38	5.4379e-38	3.5294e-36	TRUE
MGLibB_01180	4922501L14Rik	23.419	836.43	23.419	836.43	5.0999	498420	3963.5	12.914	1	2.9137e-38	5.8274e-38	3.7781e-36	TRUE
MGLibB_36003	Olfr1223	35.128	1412.8	35.128	1412.8	5.2903	1450800	11459	12.87	1	5.3064e-38	1.0613e-37	6.859e-36	TRUE
MGLibB_56168	Tshb	5.2042	121.14	5.2042	121.14	4.2992	9596.2	81.173	12.869	1	4.7089e-38	9.4179e-38	6.0931e-36	TRUE
MGLibB_18406	Fhit	5.2042	121.14	5.2042	121.14	4.2992	9596.2	81.173	12.869	1	4.7089e-38	9.4179e-38	6.0931e-36	TRUE
MGLibB_15219	Dyrk4	15.612	492.6	15.612	492.6	4.893	169010	1374.6	12.865	1	5.3331e-38	1.0666e-37	6.8862e-36	TRUE
MGLibB_26463	Itga7	14.311	440.04	14.311	440.04	4.8482	134210	1095.8	12.861	1	5.5953e-38	1.1191e-37	7.2171e-36	TRUE
MGLibB_17661	Fam76b	44.235	1906.2	44.235	1906.2	5.3979	2670900	20968	12.859	1	6.1733e-38	1.2347e-37	7.9543e-36	TRUE
MGLibB_45275	Rgs10	15.612	491.7	15.612	491.7	4.8904	168350	1374.6	12.841	1	7.276e-38	1.4552e-37	9.3652e-36	TRUE
MGLibB_03001	Adam6a	32.526	1273.8	32.526	1273.8	5.2488	1174300	9366.2	12.826	1	9.3025e-38	1.8605e-37	1.1961e-35	TRUE
MGLibB_52100	Supt16	20.817	712.62	20.817	712.62	5.0316	359070	2912.9	12.818	1	1.0025e-37	2.0051e-37	1.2877e-35	TRUE
MGLibB_30776	Meaf6	14.311	438.26	14.311	438.26	4.8424	133030	1095.8	12.807	1	1.121e-37	2.242e-37	1.4383e-35	TRUE
MGLibB_00011	0610009O20Rik	18.215	598.6	18.215	598.6	4.9637	251480	2055.1	12.803	1	1.2098e-37	2.4197e-37	1.5507e-35	TRUE
MGLibB_56694	Txndc11	49.44	2194	49.44	2194	5.4435	3554400	28068	12.8	1	1.323e-37	2.6459e-37	1.6939e-35	TRUE
MGLibB_22319	Golga7b	48.139	2118.2	48.139	2118.2	5.4306	3308900	26172	12.796	1	1.3992e-37	2.7983e-37	1.7859e-35	TRUE
MGLibB_53884	Timm50	10.408	290.39	10.408	290.39	4.6748	57340	479.14	12.791	1	1.3509e-37	2.7019e-37	1.7261e-35	TRUE
MGLibB_04779	Aqp12	10.408	290.39	10.408	290.39	4.6748	57340	479.14	12.791	1	1.3509e-37	2.7019e-37	1.7261e-35	TRUE
MGLibB_36153	Olfr1277	26.021	948.67	26.021	948.67	5.1353	643470	5221.6	12.768	1	1.9234e-37	3.8468e-37	2.4524e-35	TRUE
MGLibB_38927	Orai1	7.8062	200.42	7.8062	200.42	4.5156	26845	228.06	12.755	1	2.1053e-37	4.2105e-37	2.6815e-35	TRUE
MGLibB_05200	Armc4	53.343	2414	53.343	2414	5.4738	4316100	34258	12.754	1	2.4098e-37	4.8196e-37	3.0663e-35	TRUE
MGLibB_61292	Zfp871	13.01	385.7	13.01	385.7	4.7867	102390	855.07	12.745	1	2.4645e-37	4.929e-37	3.1326e-35	TRUE
MGLibB_28179	Krtap27-1	54.644	2484.4	54.644	2484.4	5.4811	4574700	36493	12.719	1	3.7878e-37	7.5756e-37	4.7996e-35	TRUE
MGLibB_38600	Olfr913	19.516	650.26	19.516	650.26	4.9884	297520	2460.9	12.715	1	3.7489e-37	7.4977e-37	4.7552e-35	TRUE
MGLibB_30694	Mcpt8	11.709	335.82	11.709	335.82	4.728	77113	650.29	12.71	1	3.852e-37	7.7039e-37	4.8759e-35	TRUE
MGLibB_26059	Inpp4a	2.6021	51.665	2.6021	51.665	3.8699	1678.3	14.914	12.704	1	3.7379e-37	7.4758e-37	4.7463e-35	TRUE
MGLibB_42675	Prima1	40.332	1668.4	40.332	1668.4	5.3359	2032700	16458	12.691	1	5.3394e-37	1.0679e-36	6.7377e-35	TRUE
MGLibB_54154	Tmco2	3.9031	83.732	3.9031	83.732	4.1111	4496.9	39.6	12.686	1	4.8473e-37	9.6946e-37	6.1231e-35	TRUE
MGLibB_48763	Slc15a3	3.9031	83.732	3.9031	83.732	4.1111	4496.9	39.6	12.686	1	4.8473e-37	9.6946e-37	6.1231e-35	TRUE
MGLibB_08613	Ccdc66	10.408	287.72	10.408	287.72	4.6615	56186	479.14	12.669	1	6.4519e-37	1.2904e-36	8.1332e-35	TRUE
MGLibB_17781	Farp1	14.311	432.91	14.311	432.91	4.8247	129500	1095.8	12.646	1	8.8595e-37	1.7719e-36	1.1145e-34	TRUE
MGLibB_51974	Styx	29.924	1126.8	29.924	1126.8	5.1887	912900	7528.6	12.642	1	9.7782e-37	1.9556e-36	1.2288e-34	TRUE
MGLibB_17308	Fam178b	6.5052	157.67	6.5052	157.67	4.402	16406	142.98	12.642	1	8.8043e-37	1.7609e-36	1.1087e-34	TRUE
MGLibB_50445	Snx30	15.612	483.69	15.612	483.69	4.8667	162400	1374.6	12.625	1	1.1612e-36	2.3224e-36	1.4578e-34	TRUE
MGLibB_39273	Pabpn1l	23.419	816.84	23.419	816.84	5.0657	473370	3963.5	12.603	1	1.5836e-36	3.1672e-36	1.986e-34	TRUE
MGLibB_11912	Crisp1	44.235	1867.9	44.235	1867.9	5.3686	2556500	20968	12.594	1	1.8259e-36	3.6518e-36	2.2876e-34	TRUE
MGLibB_07581	C87436	11.709	332.26	11.709	332.26	4.7127	75327	650.29	12.57	1	2.2774e-36	4.5548e-36	2.8503e-34	TRUE
MGLibB_43123	Prrg3	45.536	1935.6	45.536	1935.6	5.3791	2748000	22623	12.566	1	2.6134e-36	5.2269e-36	3.2642e-34	TRUE
MGLibB_09667	Cdx2	14.311	430.24	14.311	430.24	4.8158	127750	1095.8	12.565	1	2.4666e-36	4.9332e-36	3.084e-34	TRUE
MGLibB_05628	Atg16l1	27.322	994.1	27.322	994.1	5.1349	706340	5932.9	12.551	1	3.0581e-36	6.1161e-36	3.804e-34	TRUE
MGLibB_58736	Vmn2r4	22.118	755.37	22.118	755.37	5.032	403290	3413.2	12.551	1	3.0365e-36	6.0731e-36	3.7811e-34	TRUE
MGLibB_53301	Tead3	22.118	755.37	22.118	755.37	5.032	403290	3413.2	12.551	1	3.0365e-36	6.0731e-36	3.7811e-34	TRUE
MGLibB_28003	Krt2	10.408	285.05	10.408	285.05	4.6481	55044	479.14	12.547	1	3.036e-36	6.0719e-36	3.7811e-34	TRUE
MGLibB_16570	Esco2	1.301	24.051	1.301	24.051	3.4445	355.63	3.2965	12.53	1	3.3556e-36	6.7113e-36	4.1615e-34	TRUE
MGLibB_46561	Rsad1	1.301	24.051	1.301	24.051	3.4445	355.63	3.2965	12.53	1	3.3556e-36	6.7113e-36	4.1615e-34	TRUE
MGLibB_43242	Prss53	1.301	24.051	1.301	24.051	3.4445	355.63	3.2965	12.53	1	3.3556e-36	6.7113e-36	4.1615e-34	TRUE
MGLibB_50496	Socs4	14.311	428.46	14.311	428.46	4.8098	126600	1095.8	12.511	1	4.864e-36	9.728e-36	6.026e-34	TRUE
MGLibB_22874	Gramd1c	6.5052	155.88	6.5052	155.88	4.3857	15998	142.98	12.493	1	5.7936e-36	1.1587e-35	7.1703e-34	TRUE
MGLibB_33782	Neu3	2.6021	50.774	2.6021	50.774	3.8453	1614.1	14.914	12.474	1	6.9429e-36	1.3886e-35	8.5841e-34	TRUE
MGLibB_44663	Rassf9	9.1073	238.73	9.1073	238.73	4.5679	38259	339.23	12.467	1	8.2049e-36	1.641e-35	1.0134e-33	TRUE
MGLibB_54406	Tmem170	39.031	1567.8	39.031	1567.8	5.2923	1786300	15103	12.44	1	1.2767e-35	2.5533e-35	1.5753e-33	TRUE
MGLibB_43050	Prr11	10.408	282.37	10.408	282.37	4.6345	53914	479.14	12.425	1	1.4076e-35	2.8152e-35	1.7351e-33	TRUE
MGLibB_14225	Dkk3	9.1073	237.84	9.1073	237.84	4.5625	37944	339.23	12.419	1	1.5034e-35	3.0069e-35	1.8513e-33	TRUE
MGLibB_40205	Pdia5	3.9031	81.951	3.9031	81.951	4.0805	4286.1	39.6	12.403	1	1.7278e-35	3.4556e-35	2.1233e-33	TRUE
MGLibB_53923	Tiparp	3.9031	81.951	3.9031	81.951	4.0805	4286.1	39.6	12.403	1	1.7278e-35	3.4556e-35	2.1233e-33	TRUE
MGLibB_16063	Emd	20.817	689.46	20.817	689.46	4.984	334120	2912.9	12.389	1	2.3145e-35	4.6291e-35	2.8415e-33	TRUE
MGLibB_05890	Atp6v1b2	46.837	1979.3	46.837	1979.3	5.3714	2870700	24358	12.382	1	2.6472e-35	5.2944e-35	3.2467e-33	TRUE
MGLibB_27785	Klra2	24.72	857.81	24.72	857.81	5.0614	521590	4565.7	12.329	1	4.9029e-35	9.8057e-35	6.0071e-33	TRUE
MGLibB_02669	Acot1	24.72	856.92	24.72	856.92	5.0599	520420	4565.7	12.316	1	5.7738e-35	1.1548e-34	7.0671e-33	TRUE
MGLibB_43024	Prph2	36.429	1418.1	36.429	1418.1	5.2447	1454000	12604	12.307	1	6.6373e-35	1.3275e-34	8.1159e-33	TRUE
MGLibB_35017	Nudt16	7.8062	193.3	7.8062	193.3	4.4636	24780	228.06	12.283	1	8.035e-35	1.607e-34	9.8153e-33	TRUE
MGLibB_50101	Smim22	20.817	683.22	20.817	683.22	4.971	327560	2912.9	12.273	1	9.709e-35	1.9418e-34	1.1848e-32	TRUE
MGLibB_54325	Tmem140	3.9031	81.06	3.9031	81.06	4.0649	4182.7	39.6	12.261	1	1.0012e-34	2.0024e-34	1.2193e-32	TRUE
MGLibB_01293	4930469G21Rik	3.9031	81.06	3.9031	81.06	4.0649	4182.7	39.6	12.261	1	1.0012e-34	2.0024e-34	1.2193e-32	TRUE
MGLibB_18437	Fibp	27.322	970.94	27.322	970.94	5.1009	671070	5932.9	12.251	1	1.3038e-34	2.6077e-34	1.5864e-32	TRUE
MGLibB_19790	Gfod1	40.332	1607.8	40.332	1607.8	5.2826	1876500	16458	12.219	1	1.9844e-34	3.9688e-34	2.412e-32	TRUE
MGLibB_51614	Stag1	89.772	4565.2	89.772	4565.2	5.6526	15707000	134230	12.215	1	2.158e-34	4.316e-34	2.6204e-32	TRUE
MGLibB_49026	Slc25a22	68.955	3229.9	68.955	3229.9	5.5294	7767800	67178	12.196	1	2.7078e-34	5.4156e-34	3.2783e-32	TRUE
MGLibB_01779	8430427H17Rik	6.5052	152.32	6.5052	152.32	4.3525	15198	142.98	12.195	1	2.348e-34	4.6961e-34	2.8484e-32	TRUE
MGLibB_59845	Ybey	18.215	570.98	18.215	570.98	4.8957	226830	2055.1	12.193	1	2.5695e-34	5.1389e-34	3.1139e-32	TRUE
MGLibB_18732	Foxa3	31.225	1147.3	31.225	1147.3	5.1552	942480	8416.3	12.166	1	3.7398e-34	7.4796e-34	4.5232e-32	TRUE
MGLibB_07580	C87414	39.031	1533	39.031	1533	5.26	1701800	15103	12.157	1	4.2244e-34	8.4488e-34	5.1043e-32	TRUE
MGLibB_20597	Gm13247	29.924	1082.3	29.924	1082.3	5.1305	836380	7528.6	12.129	1	5.8751e-34	1.175e-33	7.0848e-32	TRUE
MGLibB_58807	Vmn2r71	23.419	786.55	23.419	786.55	5.0113	435980	3963.5	12.122	1	6.2959e-34	1.2592e-33	7.5847e-32	TRUE
MGLibB_10545	Cks2	3.9031	80.169	3.9031	80.169	4.0492	4080.6	39.6	12.119	1	5.6871e-34	1.1374e-33	6.8648e-32	TRUE
MGLibB_01748	Sept7	22.118	727.76	22.118	727.76	4.9784	371840	3413.2	12.078	1	1.0633e-33	2.1266e-33	1.2797e-31	TRUE
MGLibB_31432	Mlf1	24.72	840	24.72	840	5.0311	498290	4565.7	12.066	1	1.2485e-33	2.497e-33	1.5011e-31	TRUE
MGLibB_51730	Stil	49.44	2070.1	49.44	2070.1	5.3597	3135800	28068	12.061	1	1.3707e-33	2.7415e-33	1.6465e-31	TRUE
MGLibB_49544	Slc4a1	26.021	897	26.021	897	5.0546	569690	5221.6	12.053	1	1.4536e-33	2.9073e-33	1.7409e-31	TRUE
MGLibB_31876	Mrgbp	32.526	1199	32.526	1199	5.1616	1029900	9366.2	12.053	1	1.4861e-33	2.9722e-33	1.778e-31	TRUE
MGLibB_40061	Pdcd6	1.301	23.16	1.301	23.16	3.3923	326.61	3.2965	12.039	1	1.4467e-33	2.8934e-33	1.7343e-31	TRUE
MGLibB_09694	Ceacam15	0	23.16	1.301	23.16	3.3923	474.44	3.2965	12.039	1	1.4467e-33	2.8934e-33	1.7343e-31	TRUE
MGLibB_12848	Cyp2g1	89.772	4495.7	89.772	4495.7	5.6305	15199000	134230	12.026	1	2.1827e-33	4.3654e-33	2.6064e-31	TRUE
MGLibB_12269	Ctcf	2.6021	48.992	2.6021	48.992	3.7948	1489.6	14.914	12.012	1	2.044e-33	4.088e-33	2.4432e-31	TRUE
MGLibB_15154	Dym	11.709	318	11.709	318	4.6496	68402	650.29	12.011	1	2.2919e-33	4.5838e-33	2.7341e-31	TRUE
MGLibB_55585	Trappc13	20.817	668.97	20.817	668.97	4.9406	312830	2912.9	12.009	1	2.4484e-33	4.8969e-33	2.918e-31	TRUE
MGLibB_55056	Tnfaip8l1	78.062	3740.3	78.062	3740.3	5.5644	10452000	93022	12.008	1	2.6938e-33	5.3876e-33	3.2074e-31	TRUE
MGLibB_47725	Sephs2	7.8062	188.84	7.8062	188.84	4.4301	23533	228.06	11.988	1	2.9495e-33	5.8989e-33	3.5083e-31	TRUE
MGLibB_35624	Olfr1065	5.2042	113.13	5.2042	113.13	4.2013	8240.1	81.173	11.979	1	3.1967e-33	6.3935e-33	3.7914e-31	TRUE
MGLibB_58339	Vmn1r36	3.9031	79.278	3.9031	79.278	4.0332	3979.8	39.6	11.978	1	3.1668e-33	6.3336e-33	3.7595e-31	TRUE
MGLibB_26627	Jade2	3.9031	79.278	3.9031	79.278	4.0332	3979.8	39.6	11.978	1	3.1668e-33	6.3336e-33	3.7595e-31	TRUE
MGLibB_09511	Cdk14	10.408	272.58	10.408	272.58	4.5838	49876	479.14	11.977	1	3.4365e-33	6.8729e-33	4.0718e-31	TRUE
MGLibB_12314	Ctla4	6.5052	149.65	6.5052	149.65	4.3272	14612	142.98	11.971	1	3.5594e-33	7.1189e-33	4.2134e-31	TRUE
MGLibB_47295	Scn1b	78.062	3728.8	78.062	3728.8	5.5599	10383000	93022	11.97	1	4.26e-33	8.52e-33	5.0378e-31	TRUE
MGLibB_15909	Elane	57.246	2486.1	57.246	2486.1	5.4162	4548900	41229	11.962	1	4.5916e-33	9.1831e-33	5.4246e-31	TRUE
MGLibB_07767	Calb2	88.471	4373.7	88.471	4373.7	5.6116	14358000	129190	11.922	1	7.5814e-33	1.5163e-32	8.9482e-31	TRUE
MGLibB_38040	Olfr681	6.5052	148.76	6.5052	148.76	4.3186	14419	142.98	11.897	1	8.7127e-33	1.7425e-32	1.0254e-30	TRUE
MGLibB_14839	Dpy19l2	6.5052	148.76	6.5052	148.76	4.3186	14419	142.98	11.897	1	8.7127e-33	1.7425e-32	1.0254e-30	TRUE
MGLibB_49657	Slc6a20b	6.5052	148.76	6.5052	148.76	4.3186	14419	142.98	11.897	1	8.7127e-33	1.7425e-32	1.0254e-30	TRUE
MGLibB_22458	Gpc5	5.2042	112.24	5.2042	112.24	4.19	8096.2	81.173	11.88	1	1.0483e-32	2.0966e-32	1.2325e-30	TRUE
MGLibB_10034	Cetn3	35.128	1303.2	35.128	1303.2	5.1739	1218000	11459	11.846	1	1.7931e-32	3.5863e-32	2.0982e-30	TRUE
MGLibB_05910	Atp6v1g1	37.73	1429.7	37.73	1429.7	5.2071	1471200	13819	11.841	1	1.9103e-32	3.8206e-32	2.2332e-30	TRUE
MGLibB_07745	Cadm2	3.9031	78.388	3.9031	78.388	4.0171	3880.3	39.6	11.836	1	1.7286e-32	3.4573e-32	2.0247e-30	TRUE
MGLibB_07273	Bsx	3.9031	78.388	3.9031	78.388	4.0171	3880.3	39.6	11.836	1	1.7286e-32	3.4573e-32	2.0247e-30	TRUE
MGLibB_32250	Ms4a6b	3.9031	78.388	3.9031	78.388	4.0171	3880.3	39.6	11.836	1	1.7286e-32	3.4573e-32	2.0247e-30	TRUE
MGLibB_62678	NonTargetingControlGuideForMouse_0874	3.9031	78.388	3.9031	78.388	4.0171	3880.3	39.6	11.836	1	1.7286e-32	3.4573e-32	2.0247e-30	TRUE
MGLibB_28527	Lca5l	32.526	1174.9	32.526	1174.9	5.1324	985510	9366.2	11.804	1	2.9402e-32	5.8803e-32	3.4338e-30	TRUE
MGLibB_51945	Stx8	5.2042	111.35	5.2042	111.35	4.1786	7953.5	81.173	11.781	1	3.4044e-32	6.8088e-32	3.9722e-30	TRUE
MGLibB_15091	Dusp27	48.139	1953.5	48.139	1953.5	5.3138	2778200	26172	11.777	1	4.1389e-32	8.2777e-32	4.8245e-30	TRUE
MGLibB_31904	Mrgprb2	36.429	1358.4	36.429	1358.4	5.1827	1324600	12604	11.775	1	4.1763e-32	8.3526e-32	4.8635e-30	TRUE
MGLibB_56112	Try4	19.516	603.05	19.516	603.05	4.8799	252360	2460.9	11.763	1	4.6318e-32	9.2637e-32	5.3889e-30	TRUE
MGLibB_20409	Gm11563	9.1073	225.36	9.1073	225.36	4.4852	33687	339.23	11.741	1	5.6662e-32	1.1332e-31	6.586e-30	TRUE
MGLibB_43279	Psapl1	27.322	930.85	27.322	930.85	5.0401	612230	5932.9	11.73	1	6.979e-32	1.3958e-31	8.1043e-30	TRUE
MGLibB_04586	Apbb2	3.9031	77.497	3.9031	77.497	4.0009	3782.2	39.6	11.695	1	9.2502e-32	1.85e-31	1.0711e-29	TRUE
MGLibB_30923	Meis1	3.9031	77.497	3.9031	77.497	4.0009	3782.2	39.6	11.695	1	9.2502e-32	1.85e-31	1.0711e-29	TRUE
MGLibB_35884	Olfr117	3.9031	77.497	3.9031	77.497	4.0009	3782.2	39.6	11.695	1	9.2502e-32	1.85e-31	1.0711e-29	TRUE
MGLibB_50636	Sox8	5.2042	110.46	5.2042	110.46	4.1671	7812.2	81.173	11.682	1	1.0949e-31	2.1898e-31	1.2667e-29	TRUE
MGLibB_30315	Map7d2	6.5052	146.09	6.5052	146.09	4.2926	13850	142.98	11.673	1	1.2362e-31	2.4725e-31	1.4288e-29	TRUE
MGLibB_34807	Nrxn3	68.955	3093.6	68.955	3093.6	5.4672	7079500	67178	11.67	1	1.5015e-31	3.003e-31	1.7337e-29	TRUE
MGLibB_58083	Vmn1r173	46.837	1865.3	46.837	1865.3	5.2859	2525200	24358	11.651	1	1.826e-31	3.6519e-31	2.1064e-29	TRUE
MGLibB_41502	Plin4	15.612	447.17	15.612	447.17	4.7537	136730	1374.6	11.64	1	1.9498e-31	3.8995e-31	2.2471e-29	TRUE
MGLibB_34367	Nol7	10.408	264.56	10.408	264.56	4.5409	46694	479.14	11.611	1	2.6628e-31	5.3256e-31	3.0659e-29	TRUE
MGLibB_14014	Dgkg	9.1073	222.69	9.1073	222.69	4.468	32809	339.23	11.596	1	3.1181e-31	6.2362e-31	3.5834e-29	TRUE
MGLibB_59827	Xylt2	9.1073	222.69	9.1073	222.69	4.468	32809	339.23	11.596	1	3.1181e-31	6.2362e-31	3.5834e-29	TRUE
MGLibB_47820	Serpina3i	44.235	1722.7	44.235	1722.7	5.252	2146100	20968	11.592	1	3.6583e-31	7.3167e-31	4.1885e-29	TRUE
MGLibB_22307	Golga2	13.01	351.85	13.01	351.85	4.6545	83675	855.07	11.588	1	3.5397e-31	7.0794e-31	4.0565e-29	TRUE
MGLibB_14551	Dnajc4	5.2042	109.56	5.2042	109.56	4.1555	7672.2	81.173	11.583	1	3.4875e-31	6.975e-31	4.0004e-29	TRUE
MGLibB_15576	Efcab6	5.2042	109.56	5.2042	109.56	4.1555	7672.2	81.173	11.583	1	3.4875e-31	6.975e-31	4.0004e-29	TRUE
MGLibB_16322	Epha5	55.945	2334.7	55.945	2334.7	5.3582	3986400	38816	11.566	1	4.992e-31	9.9841e-31	5.6889e-29	TRUE
MGLibB_38590	Olfr910	3.9031	76.606	3.9031	76.606	3.9844	3685.4	39.6	11.553	1	4.8524e-31	9.7048e-31	5.5452e-29	TRUE
MGLibB_01747	Sept7	3.9031	76.606	3.9031	76.606	3.9844	3685.4	39.6	11.553	1	4.8524e-31	9.7048e-31	5.5452e-29	TRUE
MGLibB_23945	Hectd2	2.6021	47.211	2.6021	47.211	3.7425	1370.3	14.914	11.551	1	4.871e-31	9.742e-31	5.5613e-29	TRUE
MGLibB_27255	Kdm7a	1.301	22.269	1.301	22.269	3.3381	298.88	3.2965	11.549	1	4.9106e-31	9.8212e-31	5.6013e-29	TRUE
MGLibB_60319	Zdhhc8	19.516	592.36	19.516	592.36	4.8541	242670	2460.9	11.548	1	5.8127e-31	1.1625e-30	6.618e-29	TRUE
MGLibB_56793	Uap1l1	6.5052	144.3	6.5052	144.3	4.275	13476	142.98	11.524	1	7.0486e-31	1.4097e-30	8.0027e-29	TRUE
MGLibB_19537	Gatsl3	6.5052	144.3	6.5052	144.3	4.275	13476	142.98	11.524	1	7.0486e-31	1.4097e-30	8.0027e-29	TRUE
MGLibB_17322	Fam181b	6.5052	144.3	6.5052	144.3	4.275	13476	142.98	11.524	1	7.0486e-31	1.4097e-30	8.0027e-29	TRUE
MGLibB_08006	Car15	7.8062	181.72	7.8062	181.72	4.3749	21608	228.06	11.516	1	7.858e-31	1.5716e-30	8.9051e-29	TRUE
MGLibB_15691	Egr4	7.8062	181.72	7.8062	181.72	4.3749	21608	228.06	11.516	1	7.858e-31	1.5716e-30	8.9051e-29	TRUE
MGLibB_14209	Disp2	35.128	1267.6	35.128	1267.6	5.1339	1146900	11459	11.513	1	8.9993e-31	1.7999e-30	1.018e-28	TRUE
MGLibB_47089	Sbspon	23.419	748.25	23.419	748.25	4.9394	390980	3963.5	11.513	1	8.7815e-31	1.7563e-30	9.9424e-29	TRUE
MGLibB_53373	Tenm4	62.45	2677.7	62.45	2677.7	5.3997	5266300	51800	11.491	1	1.2096e-30	2.4191e-30	1.3657e-28	TRUE
MGLibB_12697	Cyp11b1	5.2042	108.67	5.2042	108.67	4.1438	7533.5	81.173	11.484	1	1.1001e-30	2.2002e-30	1.2432e-28	TRUE
MGLibB_05656	Atg5	122.3	6420.7	122.3	6420.7	5.7027	31212000	302180	11.458	1	1.831e-30	3.662e-30	2.0616e-28	TRUE
MGLibB_30738	Mdh1b	6.5052	143.41	6.5052	143.41	4.2662	13292	142.98	11.45	1	1.6692e-30	3.3385e-30	1.8812e-28	TRUE
MGLibB_56221	Tspan18	6.5052	143.41	6.5052	143.41	4.2662	13292	142.98	11.45	1	1.6692e-30	3.3385e-30	1.8812e-28	TRUE
MGLibB_51507	Ssxb3	42.934	1635.5	42.934	1635.5	5.2191	1927000	19389	11.437	1	2.2036e-30	4.4072e-30	2.4789e-28	TRUE
MGLibB_26495	Itgb1	15.612	439.15	15.612	439.15	4.7277	131400	1374.6	11.424	1	2.4039e-30	4.8079e-30	2.7017e-28	TRUE
MGLibB_13045	Cyth3	3.9031	75.715	3.9031	75.715	3.9677	3589.9	39.6	11.412	1	2.4953e-30	4.9906e-30	2.7993e-28	TRUE
MGLibB_41967	Pomt1	3.9031	75.715	3.9031	75.715	3.9677	3589.9	39.6	11.412	1	2.4953e-30	4.9906e-30	2.7993e-28	TRUE
MGLibB_37565	Olfr495	7.8062	179.94	7.8062	179.94	4.3608	21141	228.06	11.398	1	3.0669e-30	6.1338e-30	3.4373e-28	TRUE
MGLibB_35163	Nusap1	37.73	1377.1	37.73	1377.1	5.1531	1356400	13819	11.394	1	3.5753e-30	7.1506e-30	3.9962e-28	TRUE
MGLibB_04915	Arhgap21	5.2042	107.78	5.2042	107.78	4.1321	7396.2	81.173	11.386	1	3.4365e-30	6.8731e-30	3.8446e-28	TRUE
MGLibB_36788	Olfr160	5.2042	107.78	5.2042	107.78	4.1321	7396.2	81.173	11.386	1	3.4365e-30	6.8731e-30	3.8446e-28	TRUE
MGLibB_44709	Rbfa	40.332	1500.9	40.332	1500.9	5.1834	1616700	16458	11.385	1	3.9678e-30	7.9355e-30	4.4267e-28	TRUE
MGLibB_29477	Lrrc49	6.5052	142.52	6.5052	142.52	4.2572	13109	142.98	11.375	1	3.9313e-30	7.8626e-30	4.39e-28	TRUE
MGLibB_54833	Tmem68	15.612	436.48	15.612	436.48	4.7189	129650	1374.6	11.351	1	5.4966e-30	1.0993e-29	6.1268e-28	TRUE
MGLibB_06914	Birc6	67.654	2936.9	67.654	2936.9	5.4193	6347600	63903	11.35	1	6.1144e-30	1.2229e-29	6.8093e-28	TRUE
MGLibB_23592	H2afb1	32.526	1128.6	32.526	1128.6	5.0744	902970	9366.2	11.326	1	7.7618e-30	1.5524e-29	8.636e-28	TRUE
MGLibB_30886	Mef2c	11.709	300.19	11.709	300.19	4.5667	60234	650.29	11.313	1	8.3975e-30	1.6795e-29	9.3348e-28	TRUE
MGLibB_37618	Olfr518	6.5052	141.63	6.5052	141.63	4.2483	12927	142.98	11.301	1	9.2079e-30	1.8416e-29	1.0217e-27	TRUE
MGLibB_54670	Tmem255b	6.5052	141.63	6.5052	141.63	4.2483	12927	142.98	11.301	1	9.2079e-30	1.8416e-29	1.0217e-27	TRUE
MGLibB_15666	Egfr	29.924	1010.1	29.924	1010.1	5.0311	719790	7528.6	11.297	1	1.07e-29	2.1399e-29	1.1862e-27	TRUE
MGLibB_37379	Olfr420	3.9031	74.825	3.9031	74.825	3.9509	3495.8	39.6	11.27	1	1.2579e-29	2.5158e-29	1.3895e-27	TRUE
MGLibB_58585	Vmn2r115	3.9031	74.825	3.9031	74.825	3.9509	3495.8	39.6	11.27	1	1.2579e-29	2.5158e-29	1.3895e-27	TRUE
MGLibB_08339	Ccdc11	3.9031	74.825	3.9031	74.825	3.9509	3495.8	39.6	11.27	1	1.2579e-29	2.5158e-29	1.3895e-27	TRUE
MGLibB_61325	Zfp930	3.9031	74.825	3.9031	74.825	3.9509	3495.8	39.6	11.27	1	1.2579e-29	2.5158e-29	1.3895e-27	TRUE
MGLibB_39554	Parp9	40.332	1485.8	40.332	1485.8	5.1688	1581500	16458	11.267	1	1.5263e-29	3.0526e-29	1.6844e-27	TRUE
MGLibB_05601	Atf6b	9.1073	216.46	9.1073	216.46	4.4273	30807	339.23	11.258	1	1.537e-29	3.0739e-29	1.6947e-27	TRUE
MGLibB_46057	Rora	52.042	2069.3	52.042	2069.3	5.2865	3107000	32109	11.257	1	1.7345e-29	3.469e-29	1.909e-27	TRUE
MGLibB_56015	Trp53	15.612	432.91	15.612	432.91	4.7071	127330	1374.6	11.255	1	1.6425e-29	3.285e-29	1.8094e-27	TRUE
MGLibB_40601	Pgr15l	19.516	574.55	19.516	574.55	4.8101	226960	2460.9	11.188	1	3.5558e-29	7.1116e-29	3.91e-27	TRUE
MGLibB_18200	Fem1a	19.516	573.66	19.516	573.66	4.8079	226190	2460.9	11.171	1	4.3532e-29	8.7063e-29	4.7825e-27	TRUE
MGLibB_36633	Olfr1463	37.73	1350.4	37.73	1350.4	5.1249	1299900	13819	11.167	1	4.7383e-29	9.4767e-29	5.201e-27	TRUE
MGLibB_54606	Tmem233	3.9031	73.934	3.9031	73.934	3.9338	3402.9	39.6	11.129	1	6.2164e-29	1.2433e-28	6.8173e-27	TRUE
MGLibB_33624	Ndufs6	31.225	1051.1	31.225	1051.1	5.029	779000	8416.3	11.117	1	8.187e-29	1.6374e-28	8.9704e-27	TRUE
MGLibB_30386	Mapkapk5	20.817	619.98	20.817	619.98	4.831	264870	2912.9	11.101	1	9.5039e-29	1.9008e-28	1.0385e-26	TRUE
MGLibB_10347	Chrna7	49.44	1908.9	49.44	1908.9	5.2428	2631300	28068	11.099	1	1.0291e-28	2.0583e-28	1.1236e-26	TRUE
MGLibB_56818	Uba6	81.966	3690.5	81.966	3690.5	5.4755	10080000	105730	11.098	1	1.0734e-28	2.1468e-28	1.1708e-26	TRUE
MGLibB_15887	Eif4h	2.6021	45.429	2.6021	45.429	3.6881	1256.3	14.914	11.09	1	9.3971e-29	1.8794e-28	1.0278e-26	TRUE
MGLibB_19704	Gdf5	2.6021	45.429	2.6021	45.429	3.6881	1256.3	14.914	11.09	1	9.3971e-29	1.8794e-28	1.0278e-26	TRUE
MGLibB_38191	Olfr736	49.44	1905.4	49.44	1905.4	5.2401	2620700	28068	11.078	1	1.3053e-28	2.6106e-28	1.4213e-26	TRUE
MGLibB_05415	Asb6	6.5052	138.96	6.5052	138.96	4.221	12389	142.98	11.077	1	1.1447e-28	2.2894e-28	1.2475e-26	TRUE
MGLibB_12130	Csnk1a1	32.526	1102.8	32.526	1102.8	5.041	858570	9366.2	11.059	1	1.5761e-28	3.1521e-28	1.71e-26	TRUE
MGLibB_42279	Ppp1r14b	1.301	21.378	1.301	21.378	3.2818	272.45	3.2965	11.058	1	1.3125e-28	2.6251e-28	1.4253e-26	TRUE
MGLibB_40780	Phtf2	1.301	21.378	1.301	21.378	3.2818	272.45	3.2965	11.058	1	1.3125e-28	2.6251e-28	1.4253e-26	TRUE
MGLibB_28432	Lamtor5	1.301	21.378	1.301	21.378	3.2818	272.45	3.2965	11.058	1	1.3125e-28	2.6251e-28	1.4253e-26	TRUE
MGLibB_27863	Kmt2a	7.8062	174.59	7.8062	174.59	4.3175	19770	228.06	11.044	1	1.6783e-28	3.3566e-28	1.8193e-26	TRUE
MGLibB_35850	Olfr1163	40.332	1453.7	40.332	1453.7	5.1373	1508300	16458	11.017	1	2.5282e-28	5.0565e-28	2.7382e-26	TRUE
MGLibB_31046	Mettl3	14.311	378.58	14.311	378.58	4.6317	96441	1095.8	11.004	1	2.7337e-28	5.4674e-28	2.9582e-26	TRUE
MGLibB_36557	Olfr142	72.858	3136.4	72.858	3136.4	5.4087	7230000	77618	10.996	1	3.3056e-28	6.6113e-28	3.5644e-26	TRUE
MGLibB_00690	2010107E04Rik	5.2042	104.22	5.2042	104.22	4.084	6860.1	81.173	10.99	1	2.9701e-28	5.9403e-28	3.2083e-26	TRUE
MGLibB_22312	Golga3	5.2042	104.22	5.2042	104.22	4.084	6860.1	81.173	10.99	1	2.9701e-28	5.9403e-28	3.2083e-26	TRUE
MGLibB_56579	Tubb4a	23.419	715.29	23.419	715.29	4.8745	354290	3963.5	10.99	1	3.3232e-28	6.6465e-28	3.5802e-26	TRUE
MGLibB_44775	Rbm26	3.9031	73.043	3.9031	73.043	3.9166	3311.4	39.6	10.987	1	3.0116e-28	6.0231e-28	3.2502e-26	TRUE
MGLibB_22166	Gna15	79.364	3489.1	79.364	3489.1	5.4406	8977400	97145	10.94	1	6.1804e-28	1.2361e-27	6.6467e-26	TRUE
MGLibB_25242	Icam5	48.139	1817.2	48.139	1817.2	5.2095	2375400	26172	10.935	1	6.3598e-28	1.272e-27	6.8156e-26	TRUE
MGLibB_22255	Gng8	39.031	1382.5	39.031	1382.5	5.111	1359900	15103	10.932	1	6.4982e-28	1.2996e-27	6.9579e-26	TRUE
MGLibB_38104	Olfr702	16.914	466.76	16.914	466.76	4.7067	147890	1693.7	10.931	1	6.2316e-28	1.2463e-27	6.6847e-26	TRUE
MGLibB_28252	Krtap9-3	11.709	290.39	11.709	290.39	4.519	55974	650.29	10.928	1	6.2322e-28	1.2464e-27	6.6847e-26	TRUE
MGLibB_43852	Ptx4	6.5052	137.18	6.5052	137.18	4.2025	12037	142.98	10.928	1	5.9761e-28	1.1952e-27	6.4326e-26	TRUE
MGLibB_59640	Wtap	7.8062	172.81	7.8062	172.81	4.3028	19323	228.06	10.926	1	6.1982e-28	1.2396e-27	6.66e-26	TRUE
MGLibB_43578	Ptdss2	23.419	710.83	23.419	710.83	4.8655	349480	3963.5	10.919	1	7.259e-28	1.4518e-27	7.7589e-26	TRUE
MGLibB_54601	Tmem232	13.01	332.26	13.01	332.26	4.5721	73739	855.07	10.918	1	7.0722e-28	1.4144e-27	7.5658e-26	TRUE
MGLibB_00535	1700067P10Rik	94.976	4399.5	94.976	4399.5	5.5189	14388000	155630	10.911	1	8.5357e-28	1.7071e-27	9.1156e-26	TRUE
MGLibB_08236	Cbwd1	19.516	560.29	19.516	560.29	4.774	214790	2460.9	10.901	1	8.7128e-28	1.7426e-27	9.2966e-26	TRUE
MGLibB_09204	Cd5l	32.526	1086.7	32.526	1086.7	5.0199	831600	9366.2	10.893	1	9.8571e-28	1.9714e-27	1.0508e-25	TRUE
MGLibB_43222	Prss44	50.741	1936.5	50.741	1936.5	5.2268	2702800	30047	10.879	1	1.1776e-27	2.3552e-27	1.2543e-25	TRUE
MGLibB_29264	Lrch2	39.031	1374.5	39.031	1374.5	5.1026	1342800	15103	10.867	1	1.3309e-27	2.6618e-27	1.4151e-25	TRUE
MGLibB_51018	Spint4	2.6021	44.538	2.6021	44.538	3.6602	1201.3	14.914	10.859	1	1.2058e-27	2.4117e-27	1.2833e-25	TRUE
MGLibB_30072	Magel2	68.955	2882.5	68.955	2882.5	5.3653	6078600	67178	10.855	1	1.5542e-27	3.1085e-27	1.6512e-25	TRUE
MGLibB_40012	Pcx	10.408	247.63	10.408	247.63	4.4459	40337	479.14	10.838	1	1.6741e-27	3.3482e-27	1.7754e-25	TRUE
MGLibB_47927	Serpinc1	10.408	247.63	10.408	247.63	4.4459	40337	479.14	10.838	1	1.6741e-27	3.3482e-27	1.7754e-25	TRUE
MGLibB_09482	Cdhr1	20.817	605.72	20.817	605.72	4.7975	251700	2912.9	10.837	1	1.7628e-27	3.5255e-27	1.8678e-25	TRUE
MGLibB_35203	Nxpe3	53.343	2058.6	53.343	2058.6	5.2441	3059900	34258	10.834	1	1.9388e-27	3.8777e-27	2.0526e-25	TRUE
MGLibB_24968	Hsdl2	75.46	3233.5	75.46	3233.5	5.4027	7679100	85104	10.825	1	2.1691e-27	4.3382e-27	2.2944e-25	TRUE
MGLibB_19637	Gclm	7.8062	171.03	7.8062	171.03	4.288	18882	228.06	10.808	1	2.2577e-27	4.5154e-27	2.3861e-25	TRUE
MGLibB_45934	Rnf25	13.01	328.69	13.01	328.69	4.5566	72003	855.07	10.796	1	2.6845e-27	5.369e-27	2.8298e-25	TRUE
MGLibB_06511	Baiap2l2	27.322	858.7	27.322	858.7	4.9238	513390	5932.9	10.794	1	2.8903e-27	5.7807e-27	3.0441e-25	TRUE
MGLibB_56667	Twist2	5.2042	102.44	5.2042	102.44	4.0594	6600	81.173	10.792	1	2.6052e-27	5.2103e-27	2.7485e-25	TRUE
MGLibB_18965	Frzb	5.2042	102.44	5.2042	102.44	4.0594	6600	81.173	10.792	1	2.6052e-27	5.2103e-27	2.7485e-25	TRUE
MGLibB_16977	Fabp9	6.5052	135.4	6.5052	135.4	4.1838	11691	142.98	10.779	1	3.052e-27	6.1039e-27	3.2116e-25	TRUE
MGLibB_57391	Uqcc1	87.17	3884.6	87.17	3884.6	5.4617	11151000	124260	10.773	1	3.8738e-27	7.7476e-27	4.0694e-25	TRUE
MGLibB_07095	Bpifa6	13.01	327.8	13.01	327.8	4.5527	71572	855.07	10.765	1	3.7385e-27	7.477e-27	3.9306e-25	TRUE
MGLibB_33697	Neil3	14.311	369.67	14.311	369.67	4.5974	91505	1095.8	10.735	1	5.2195e-27	1.0439e-26	5.4783e-25	TRUE
MGLibB_48221	Sh2d1a	32.526	1070.7	32.526	1070.7	4.9985	805070	9366.2	10.727	1	5.9993e-27	1.1999e-26	6.2915e-25	TRUE
MGLibB_60224	Zcchc4	49.44	1845.7	49.44	1845.7	5.1942	2446000	28068	10.722	1	6.5458e-27	1.3092e-26	6.847e-25	TRUE
MGLibB_23831	Hcrtr1	18.215	504.18	18.215	504.18	4.7165	172660	2055.1	10.72	1	6.2709e-27	1.2542e-26	6.565e-25	TRUE
MGLibB_06490	Bag6	11.709	285.05	11.709	285.05	4.4923	53718	650.29	10.719	1	6.1389e-27	1.2278e-26	6.4324e-25	TRUE
MGLibB_57838	Veph1	31.225	1012.8	31.225	1012.8	4.9755	718400	8416.3	10.7	1	8.0801e-27	1.616e-26	8.4446e-25	TRUE
MGLibB_11645	Cpa5	7.8062	169.25	7.8062	169.25	4.273	18447	228.06	10.69	1	8.111e-27	1.6222e-26	8.4552e-25	TRUE
MGLibB_33849	Nfatc3	7.8062	169.25	7.8062	169.25	4.273	18447	228.06	10.69	1	8.111e-27	1.6222e-26	8.4552e-25	TRUE
MGLibB_50589	Sox11	7.8062	169.25	7.8062	169.25	4.273	18447	228.06	10.69	1	8.111e-27	1.6222e-26	8.4552e-25	TRUE
MGLibB_47891	Serpinb6c	10.408	244.07	10.408	244.07	4.425	39060	479.14	10.675	1	9.7865e-27	1.9573e-26	1.0193e-24	TRUE
MGLibB_09114	Cd300c	65.052	2625.1	65.052	2625.1	5.3132	5012700	57655	10.662	1	1.266e-26	2.5319e-26	1.3174e-24	TRUE
MGLibB_03756	Aldh1a3	6.5052	133.62	6.5052	133.62	4.1648	11349	142.98	10.63	1	1.5247e-26	3.0494e-26	1.584e-24	TRUE
MGLibB_34240	Nmd3	2.6021	43.648	2.6021	43.648	3.6317	1147.5	14.914	10.628	1	1.4678e-26	2.9356e-26	1.5262e-24	TRUE
MGLibB_38775	Olfr986	19.516	546.04	19.516	546.04	4.7369	202970	2460.9	10.614	1	1.9671e-26	3.9342e-26	2.0419e-24	TRUE
MGLibB_32706	Mvb12b	24.72	741.12	24.72	741.12	4.8507	379010	4565.7	10.602	1	2.2617e-26	4.5233e-26	2.3437e-24	TRUE
MGLibB_19577	Gbp5	5.2042	100.66	5.2042	100.66	4.0343	6345.2	81.173	10.595	1	2.1981e-26	4.3962e-26	2.2797e-24	TRUE
MGLibB_19859	Ggt6	10.408	242.29	10.408	242.29	4.4145	38430	479.14	10.593	1	2.343e-26	4.686e-26	2.4238e-24	TRUE
MGLibB_27756	Klra10	10.408	242.29	10.408	242.29	4.4145	38430	479.14	10.593	1	2.343e-26	4.686e-26	2.4238e-24	TRUE
MGLibB_57050	Ubr4	28.623	895.22	28.623	895.22	4.9191	557500	6701.3	10.586	1	2.7137e-26	5.4274e-26	2.8049e-24	TRUE
MGLibB_04515	Ap2m1	81.966	3522.1	81.966	3522.1	5.4082	9115200	105730	10.58	1	3.0791e-26	6.1581e-26	3.1665e-24	TRUE
MGLibB_02382	Abcf3	7.8062	167.46	7.8062	167.46	4.2578	18016	228.06	10.572	1	2.874e-26	5.748e-26	2.9606e-24	TRUE
MGLibB_58288	Vmn1r236	0	20.488	1.301	20.488	3.2232	368.61	3.2965	10.567	1	2.7629e-26	5.5258e-26	2.8486e-24	TRUE
MGLibB_20951	Gm16130	1.301	20.488	1.301	20.488	3.2232	247.32	3.2965	10.567	1	2.7629e-26	5.5258e-26	2.8486e-24	TRUE
MGLibB_00698	2010107G23Rik	1.301	20.488	1.301	20.488	3.2232	247.32	3.2965	10.567	1	2.7629e-26	5.5258e-26	2.8486e-24	TRUE
MGLibB_51722	Stfa2l1	3.9031	70.371	3.9031	70.371	3.8636	3044.6	39.6	10.562	1	3.0392e-26	6.0785e-26	3.1282e-24	TRUE
MGLibB_54395	Tmem167	20.817	590.58	20.817	590.58	4.7611	238090	2912.9	10.557	1	3.6378e-26	7.2756e-26	3.738e-24	TRUE
MGLibB_45442	Rhox12	22.118	637.79	22.118	637.79	4.7883	278570	3413.2	10.538	1	4.4445e-26	8.889e-26	4.5593e-24	TRUE
MGLibB_47429	Sdccag3	9.1073	203.1	9.1073	203.1	4.3358	26740	339.23	10.532	1	4.4434e-26	8.8868e-26	4.5593e-24	TRUE
MGLibB_31711	Morn4	28.623	890.77	28.623	890.77	4.9119	551450	6701.3	10.532	1	4.8445e-26	9.6891e-26	4.9655e-24	TRUE
MGLibB_14290	Dll4	35.128	1162.5	35.128	1162.5	5.0091	949890	11459	10.531	1	4.9286e-26	9.8572e-26	5.0474e-24	TRUE
MGLibB_01135	4921501E09Rik	35.128	1160.7	35.128	1160.7	5.0069	946710	11459	10.515	1	5.8811e-26	1.1762e-25	6.0077e-24	TRUE
MGLibB_19914	Gimap5	7.8062	166.57	7.8062	166.57	4.2501	17803	228.06	10.513	1	5.382e-26	1.0764e-25	5.5071e-24	TRUE
MGLibB_20364	Gm11127	10.408	240.51	10.408	240.51	4.4039	37805	479.14	10.512	1	5.5727e-26	1.1145e-25	5.6975e-24	TRUE
MGLibB_20109	Glmn	44.235	1565.1	44.235	1565.1	5.1136	1742600	20968	10.503	1	6.7528e-26	1.3506e-25	6.8867e-24	TRUE
MGLibB_12409	Ctsl	16.914	448.95	16.914	448.95	4.6506	135740	1693.7	10.498	1	6.7013e-26	1.3403e-25	6.8399e-24	TRUE
MGLibB_44535	Rapsn	67.654	2720.4	67.654	2720.4	5.3089	5380200	63903	10.494	1	7.6114e-26	1.5223e-25	7.7495e-24	TRUE
MGLibB_28726	Lelp1	71.557	2925.3	71.557	2925.3	5.3338	6237900	74034	10.488	1	8.1164e-26	1.6233e-25	8.2567e-24	TRUE
MGLibB_25137	Htra2	66.353	2650	66.353	2650	5.2987	5099800	60729	10.484	1	8.4116e-26	1.6823e-25	8.5499e-24	TRUE
MGLibB_55093	Tnfrsf19	6.5052	131.83	6.5052	131.83	4.1456	11014	142.98	10.481	1	7.4511e-26	1.4902e-25	7.5926e-24	TRUE
MGLibB_48369	Shf	19.516	538.92	19.516	538.92	4.7179	197190	2460.9	10.47	1	9.0641e-26	1.8128e-25	9.2055e-24	TRUE
MGLibB_10890	Clspn	14.311	359.87	14.311	359.87	4.5588	86232	1095.8	10.439	1	1.2319e-25	2.4637e-25	1.25e-23	TRUE
MGLibB_40430	Pex14	23.419	680.55	23.419	680.55	4.8028	317660	3963.5	10.438	1	1.2914e-25	2.5829e-25	1.3083e-23	TRUE
MGLibB_01703	6030468B19Rik	9.1073	201.31	9.1073	201.31	4.3231	26221	339.23	10.436	1	1.2361e-25	2.4723e-25	1.2533e-23	TRUE
MGLibB_22027	Gm8787	42.934	1494.7	42.934	1494.7	5.0893	1584900	19389	10.426	1	1.5176e-25	3.0353e-25	1.5337e-23	TRUE
MGLibB_25945	Iltifb	18.215	490.81	18.215	490.81	4.6778	162740	2055.1	10.425	1	1.4539e-25	2.9077e-25	1.4704e-23	TRUE
MGLibB_07842	Camk1	3.9031	69.48	3.9031	69.48	3.8454	2958.4	39.6	10.421	1	1.3599e-25	2.7197e-25	1.3765e-23	TRUE
MGLibB_04852	Arf6	14.311	358.98	14.311	358.98	4.5552	85760	1095.8	10.412	1	1.6349e-25	3.2699e-25	1.6495e-23	TRUE
MGLibB_01283	4930453H23Rik	6.5052	130.94	6.5052	130.94	4.1359	10848	142.98	10.407	1	1.6337e-25	3.2673e-25	1.6495e-23	TRUE
MGLibB_22412	Gpat2	80.665	3392	80.665	3392	5.3767	8425600	101380	10.4	1	2.0656e-25	4.1312e-25	2.0806e-23	TRUE
MGLibB_54697	Tmem28	2.6021	42.757	2.6021	42.757	3.6026	1095.1	14.914	10.398	1	1.6949e-25	3.3898e-25	1.7086e-23	TRUE
MGLibB_11851	Creb3l4	58.547	2232.3	58.547	2232.3	5.229	3590800	43732	10.394	1	2.1521e-25	4.3042e-25	2.1659e-23	TRUE
MGLibB_38706	Olfr960	35.128	1146.4	35.128	1146.4	4.9891	921530	11459	10.382	1	2.3935e-25	4.787e-25	2.4069e-23	TRUE
MGLibB_03228	Adnp	27.322	824.85	27.322	824.85	4.8659	470140	5932.9	10.354	1	3.1386e-25	6.2773e-25	3.1536e-23	TRUE
MGLibB_57869	Vimp	23.419	674.31	23.419	674.31	4.7895	311310	3963.5	10.339	1	3.6474e-25	7.2948e-25	3.6617e-23	TRUE
MGLibB_29747	Luzp1	10.408	236.05	10.408	236.05	4.3771	36267	479.14	10.308	1	4.7241e-25	9.4482e-25	4.7387e-23	TRUE
MGLibB_53827	Tifab	14.311	355.42	14.311	355.42	4.5409	83889	1095.8	10.305	1	5.0368e-25	1.0074e-24	5.0441e-23	TRUE
MGLibB_11175	Cntn5	5.2042	97.985	5.2042	97.985	3.9959	5972.8	81.173	10.298	1	5.0095e-25	1.0019e-24	5.021e-23	TRUE
MGLibB_02220	Aar2	40.332	1359.3	40.332	1359.3	5.0405	1303200	16458	10.281	1	6.8602e-25	1.372e-24	6.8533e-23	TRUE
MGLibB_09683	Ceacam11	3.9031	68.589	3.9031	68.589	3.8271	2873.4	39.6	10.279	1	5.9649e-25	1.193e-24	5.9687e-23	TRUE
MGLibB_33632	Ndufs8	26.021	768.73	26.021	768.73	4.8322	406640	5221.6	10.278	1	6.8944e-25	1.3789e-24	6.8819e-23	TRUE
MGLibB_56103	Trub1	13.01	313.55	13.01	313.55	4.4887	64865	855.07	10.278	1	6.601e-25	1.3202e-24	6.5998e-23	TRUE
MGLibB_36183	Olfr1287	19.516	529.12	19.516	529.12	4.6915	189380	2460.9	10.273	1	7.1636e-25	1.4327e-24	7.1448e-23	TRUE
MGLibB_50499	Socs5	6.5052	129.16	6.5052	129.16	4.1163	10520	142.98	10.258	1	7.7245e-25	1.5449e-24	7.6916e-23	TRUE
MGLibB_00075	1110007C09Rik	6.5052	129.16	6.5052	129.16	4.1163	10520	142.98	10.258	1	7.7245e-25	1.5449e-24	7.6916e-23	TRUE
MGLibB_53080	Tceanc	83.267	3487.4	83.267	3487.4	5.3714	8900000	110190	10.255	1	9.3794e-25	1.8759e-24	9.3243e-23	TRUE
MGLibB_16138	Enc1	20.817	573.66	20.817	573.66	4.7192	223340	2912.9	10.243	1	9.7733e-25	1.9547e-24	9.708e-23	TRUE
MGLibB_53719	Themis3	9.1073	197.75	9.1073	197.75	4.2975	25198	339.23	10.242	1	9.3041e-25	1.8608e-24	9.2571e-23	TRUE
MGLibB_09097	Cd27	66.353	2590.4	66.353	2590.4	5.2658	4854500	60729	10.242	1	1.0588e-24	2.1177e-24	1.0501e-22	TRUE
MGLibB_17153	Fam134a	50.741	1826.1	50.741	1826.1	5.1421	2379300	30047	10.242	1	1.0455e-24	2.0909e-24	1.0376e-22	TRUE
MGLibB_40298	Pdzd3	18.215	481.91	18.215	481.91	4.6515	156300	2055.1	10.228	1	1.1269e-24	2.2537e-24	1.1166e-22	TRUE
MGLibB_12429	Ctsz	7.8062	162.12	7.8062	162.12	4.2113	16758	228.06	10.218	1	1.177e-24	2.354e-24	1.1653e-22	TRUE
MGLibB_06866	Bhlhe23	41.633	1407.4	41.633	1407.4	5.0459	1397800	17886	10.212	1	1.4049e-24	2.8097e-24	1.3865e-22	TRUE
MGLibB_38371	Olfr813	32.526	1020.8	32.526	1020.8	4.9297	725400	9366.2	10.212	1	1.3891e-24	2.7781e-24	1.3742e-22	TRUE
MGLibB_40648	Phf10	45.536	1581.1	45.536	1581.1	5.0873	1772600	22623	10.209	1	1.4562e-24	2.9124e-24	1.436e-22	TRUE
MGLibB_50188	Smtnl1	5.2042	97.094	5.2042	97.094	3.9829	5851.3	81.173	10.199	1	1.3931e-24	2.7861e-24	1.3759e-22	TRUE
MGLibB_48566	Six4	5.2042	97.094	5.2042	97.094	3.9829	5851.3	81.173	10.199	1	1.3931e-24	2.7861e-24	1.3759e-22	TRUE
MGLibB_40971	Pik3r4	33.827	1071.6	33.827	1071.6	4.9448	800760	10380	10.186	1	1.8161e-24	3.6321e-24	1.788e-22	TRUE
MGLibB_43641	Ptgs2	6.5052	128.27	6.5052	128.27	4.1064	10358	142.98	10.183	1	1.6659e-24	3.3317e-24	1.6414e-22	TRUE
MGLibB_54722	Tmem37	16.914	435.59	16.914	435.59	4.6071	126990	1693.7	10.173	1	1.981e-24	3.9619e-24	1.9472e-22	TRUE
MGLibB_07452	C1ql4	14.311	350.96	14.311	350.96	4.5227	81580	1095.8	10.17	1	2.0228e-24	4.0456e-24	1.9867e-22	TRUE
MGLibB_02506	Abtb1	2.6021	41.866	2.6021	41.866	3.5729	1043.9	14.914	10.167	1	1.8565e-24	3.7131e-24	1.8263e-22	TRUE
MGLibB_54218	Tmem102	37.73	1231	37.73	1231	4.9914	1062600	13819	10.151	1	2.611e-24	5.222e-24	2.5603e-22	TRUE
MGLibB_60375	Zfp101	57.246	2116.5	57.246	2116.5	5.184	3211200	41229	10.142	1	2.9575e-24	5.915e-24	2.8977e-22	TRUE
MGLibB_16642	Esr2	3.9031	67.698	3.9031	67.698	3.8085	2789.7	39.6	10.138	1	2.565e-24	5.13e-24	2.5172e-22	TRUE
MGLibB_00548	1700080O16Rik	20.817	567.42	20.817	567.42	4.7035	218030	2912.9	10.128	1	3.2057e-24	6.4113e-24	3.1384e-22	TRUE
MGLibB_39265	Pabpc4	123.6	5764.2	123.6	5764.2	5.532	24724000	310690	10.119	1	3.8519e-24	7.7037e-24	3.768e-22	TRUE
MGLibB_22781	Gpr88	26.021	756.26	26.021	756.26	4.8087	392310	5221.6	10.106	1	4.0701e-24	8.1402e-24	3.9783e-22	TRUE
MGLibB_59961	Yy2	26.021	754.48	26.021	754.48	4.8053	390290	5221.6	10.081	1	5.2326e-24	1.0465e-23	5.1105e-22	TRUE
MGLibB_00846	2310079G19Rik	10.408	230.71	10.408	230.71	4.3442	34465	479.14	10.064	1	5.817e-24	1.1634e-23	5.6767e-22	TRUE
MGLibB_04335	Ankrd6	23.419	656.5	23.419	656.5	4.7509	293530	3963.5	10.056	1	6.7146e-24	1.3429e-23	6.5474e-22	TRUE
MGLibB_14557	Dnajc5g	9.1073	194.19	9.1073	194.19	4.2714	24197	339.23	10.049	1	6.7481e-24	1.3496e-23	6.5696e-22	TRUE
MGLibB_08155	Catsper2	9.1073	194.19	9.1073	194.19	4.2714	24197	339.23	10.049	1	6.7481e-24	1.3496e-23	6.5696e-22	TRUE
MGLibB_54761	Tmem47	20.817	562.97	20.817	562.97	4.6921	214280	2912.9	10.045	1	7.4282e-24	1.4856e-23	7.226e-22	TRUE
MGLibB_26427	Itfg1	29.924	901.46	29.924	901.46	4.8671	561310	7528.6	10.044	1	7.6521e-24	1.5304e-23	7.4378e-22	TRUE
MGLibB_15410	Ece1	15.612	387.48	15.612	387.48	4.5475	99704	1374.6	10.03	1	8.4761e-24	1.6952e-23	8.2323e-22	TRUE
MGLibB_04459	Aoc1	15.612	386.59	15.612	386.59	4.5442	99197	1374.6	10.006	1	1.0808e-23	2.1616e-23	1.0481e-21	TRUE
MGLibB_58214	Vmn1r214	19.516	515.76	19.516	515.76	4.6547	179000	2460.9	10.003	1	1.1281e-23	2.2562e-23	1.0922e-21	TRUE
MGLibB_43808	Ptprq	33.827	1052.9	33.827	1052.9	4.9194	770510	10380	10.002	1	1.1798e-23	2.3595e-23	1.1413e-21	TRUE
MGLibB_29149	Loh12cr1	5.2042	95.312	5.2042	95.312	3.9564	5612.3	81.173	10.001	1	1.0464e-23	2.0927e-23	1.0155e-21	TRUE
MGLibB_07584	C87499	9.1073	193.3	9.1073	193.3	4.2648	23950	339.23	10	1	1.101e-23	2.202e-23	1.0668e-21	TRUE
MGLibB_44683	Rbak	35.128	1105.4	35.128	1105.4	4.9367	851100	11459	9.9987	1	1.2277e-23	2.4553e-23	1.1867e-21	TRUE
MGLibB_43793	Ptprk	132.71	6246.1	132.71	6246.1	5.546	29072000	374430	9.9907	1	1.4288e-23	2.8576e-23	1.3789e-21	TRUE
MGLibB_56264	Tspo2	7.8062	158.56	7.8062	158.56	4.1794	15945	228.06	9.9824	1	1.3052e-23	2.6104e-23	1.2606e-21	TRUE
MGLibB_05229	Armcx5	13.01	304.64	13.01	304.64	4.4473	60849	855.07	9.9732	1	1.486e-23	2.9719e-23	1.433e-21	TRUE
MGLibB_51971	Styxl1	83.267	3392.9	83.267	3392.9	5.3319	8387500	110190	9.9706	1	1.7118e-23	3.4235e-23	1.6494e-21	TRUE
MGLibB_18240	Fez1	53.343	1897.3	53.343	1897.3	5.1265	2563500	34258	9.9628	1	1.8076e-23	3.6152e-23	1.7404e-21	TRUE
MGLibB_13334	Dbt	27.322	793.68	27.322	793.68	4.8104	432050	5932.9	9.9494	1	1.9873e-23	3.9746e-23	1.9119e-21	TRUE
MGLibB_26311	Irf6	9.1073	191.52	9.1073	191.52	4.2515	23459	339.23	9.9036	1	2.9107e-23	5.8214e-23	2.7959e-21	TRUE
MGLibB_48300	Sh3pxd2a	5.2042	94.422	5.2042	94.422	3.943	5494.8	81.173	9.9025	1	2.8264e-23	5.6528e-23	2.717e-21	TRUE
MGLibB_52505	Tac1	15.612	382.14	15.612	382.14	4.5275	96685	1374.6	9.8859	1	3.6123e-23	7.2247e-23	3.4644e-21	TRUE
MGLibB_54133	Tmc6	6.5052	124.71	6.5052	124.71	4.066	9723.1	142.98	9.8853	1	3.4107e-23	6.8214e-23	3.2736e-21	TRUE
MGLibB_52829	Tat	7.8062	156.78	7.8062	156.78	4.1632	15546	228.06	9.8644	1	4.2575e-23	8.515e-23	4.0799e-21	TRUE
MGLibB_16195	Enpp2	19.516	506.85	19.516	506.85	4.6296	172250	2460.9	9.8238	1	6.8103e-23	1.3621e-22	6.517e-21	TRUE
MGLibB_55819	Trim50	13.01	300.19	13.01	300.19	4.4261	58891	855.07	9.8209	1	6.8114e-23	1.3623e-22	6.517e-21	TRUE
MGLibB_20567	Gm13128	52.042	1810	52.042	1810	5.0936	2323800	32109	9.8108	1	8.2374e-23	1.6475e-22	7.8569e-21	TRUE
MGLibB_39055	Ostm1	26.021	734.88	26.021	734.88	4.7673	368370	5221.6	9.8098	1	7.9744e-23	1.5949e-22	7.612e-21	TRUE
MGLibB_38192	Olfr736	7.8062	155.88	7.8062	155.88	4.155	15349	228.06	9.8054	1	7.6497e-23	1.5299e-22	7.3077e-21	TRUE
MGLibB_03538	Aifm3	5.2042	93.531	5.2042	93.531	3.9295	5378.5	81.173	9.8036	1	7.561e-23	1.5122e-22	7.2287e-21	TRUE
MGLibB_19309	Gadd45a	80.665	3198.8	80.665	3198.8	5.2921	7421900	101380	9.7929	1	1.0061e-22	2.0123e-22	9.5817e-21	TRUE
MGLibB_07912	Cap1	36.429	1135.7	36.429	1135.7	4.9246	896820	12604	9.7917	1	9.748e-23	1.9496e-22	9.2905e-21	TRUE
MGLibB_31204	Mgat4b	20.817	548.71	20.817	548.71	4.6552	202510	2912.9	9.781	1	1.045e-22	2.0899e-22	9.9436e-21	TRUE
MGLibB_43956	Pydc4	26.021	731.32	26.021	731.32	4.7603	364450	5221.6	9.7605	1	1.2983e-22	2.5967e-22	1.2336e-20	TRUE
MGLibB_48131	Sfxn2	9.1073	188.84	9.1073	188.84	4.2313	22734	339.23	9.7586	1	1.2296e-22	2.4591e-22	1.1691e-20	TRUE
MGLibB_11610	Cox7a2l	7.8062	154.99	7.8062	154.99	4.1468	15153	228.06	9.7464	1	1.3697e-22	2.7395e-22	1.3004e-20	TRUE
MGLibB_27273	Kel	42.934	1397.6	42.934	1397.6	4.9925	1369100	19389	9.7288	1	1.8298e-22	3.6596e-22	1.7318e-20	TRUE
MGLibB_33980	Nhp2l1	3.9031	65.026	3.9031	65.026	3.7513	2546.5	39.6	9.7131	1	1.8106e-22	3.6211e-22	1.7149e-20	TRUE
MGLibB_52895	Tbc1d25	3.9031	65.026	3.9031	65.026	3.7513	2546.5	39.6	9.7131	1	1.8106e-22	3.6211e-22	1.7149e-20	TRUE
MGLibB_13140	D4Wsu53e	3.9031	65.026	3.9031	65.026	3.7513	2546.5	39.6	9.7131	1	1.8106e-22	3.6211e-22	1.7149e-20	TRUE
MGLibB_44092	Rab15	2.6021	40.085	2.6021	40.085	3.5117	945.49	14.914	9.7057	1	1.9018e-22	3.8036e-22	1.7971e-20	TRUE
MGLibB_56986	Ubfd1	2.6021	40.085	2.6021	40.085	3.5117	945.49	14.914	9.7057	1	1.9018e-22	3.8036e-22	1.7971e-20	TRUE
MGLibB_04633	Aplnr	19.516	500.61	19.516	500.61	4.6118	167610	2460.9	9.6981	1	2.3522e-22	4.7045e-22	2.2211e-20	TRUE
MGLibB_57696	Uty	16.914	415.1	16.914	415.1	4.5378	114150	1693.7	9.6753	1	2.9099e-22	5.8199e-22	2.7455e-20	TRUE
MGLibB_49747	Slc9a2	13.01	295.74	13.01	295.74	4.4046	56967	855.07	9.6686	1	3.0513e-22	6.1026e-22	2.8767e-20	TRUE
MGLibB_35412	Ogfrl1	9.1073	187.06	9.1073	187.06	4.2177	22257	339.23	9.6618	1	3.1761e-22	6.3522e-22	2.9874e-20	TRUE
MGLibB_42499	Pradc1	6.5052	122.04	6.5052	122.04	4.035	9260.9	142.98	9.6618	1	3.0987e-22	6.1975e-22	2.9169e-20	TRUE
MGLibB_33843	Nfatc2ip	6.5052	122.04	6.5052	122.04	4.035	9260.9	142.98	9.6618	1	3.0987e-22	6.1975e-22	2.9169e-20	TRUE
MGLibB_54495	Tmem196	14.311	334.04	14.311	334.04	4.4516	73113	1095.8	9.6587	1	3.3834e-22	6.7669e-22	3.18e-20	TRUE
MGLibB_59067	Vstm5	63.751	2322.2	63.751	2322.2	5.1651	3856200	54679	9.6585	1	3.7255e-22	7.451e-22	3.4988e-20	TRUE
MGLibB_03414	Ago2	44.235	1439.5	44.235	1439.5	4.993	1452200	20968	9.6356	1	4.5633e-22	9.1267e-22	4.2791e-20	TRUE
MGLibB_11222	Cobl	7.8062	153.21	7.8062	153.21	4.1302	14766	228.06	9.6285	1	4.3466e-22	8.6931e-22	4.079e-20	TRUE
MGLibB_17972	Fbxo2	44.235	1436.8	44.235	1436.8	4.9903	1446400	20968	9.6171	1	5.4607e-22	1.0921e-21	5.1011e-20	TRUE
MGLibB_52909	Tbc1d32	9.1073	186.17	9.1073	186.17	4.2109	22021	339.23	9.6135	1	5.087e-22	1.0174e-21	4.7665e-20	TRUE
MGLibB_15273	E230008N13Rik	66.353	2435.4	66.353	2435.4	5.1768	4246500	60729	9.6132	1	5.8017e-22	1.1603e-21	5.4154e-20	TRUE
MGLibB_37551	Olfr491	5.2042	91.749	5.2042	91.749	3.902	5150	81.173	9.6059	1	5.2561e-22	1.0512e-21	4.9136e-20	TRUE
MGLibB_52211	Svs3b	5.2042	91.749	5.2042	91.749	3.902	5150	81.173	9.6059	1	5.2561e-22	1.0512e-21	4.9136e-20	TRUE
MGLibB_49072	Slc25a36	5.2042	91.749	5.2042	91.749	3.902	5150	81.173	9.6059	1	5.2561e-22	1.0512e-21	4.9136e-20	TRUE
MGLibB_59111	Vwa8	23.419	627.99	23.419	627.99	4.687	266200	3963.5	9.603	1	6.0176e-22	1.2035e-21	5.6127e-20	TRUE
MGLibB_15615	Efna3	37.73	1166	37.73	1166	4.9132	943750	13819	9.5982	1	6.5006e-22	1.3001e-21	6.0586e-20	TRUE
MGLibB_45120	Resp18	13.01	293.06	13.01	293.06	4.3916	55828	855.07	9.5772	1	7.4207e-22	1.4841e-21	6.8898e-20	TRUE
MGLibB_57048	Ubr4	10.408	220.02	10.408	220.02	4.276	31005	479.14	9.576	1	7.388e-22	1.4776e-21	6.8647e-20	TRUE
MGLibB_05982	Atxn10	3.9031	64.135	3.9031	64.135	3.7317	2468	39.6	9.5715	1	7.1916e-22	1.4383e-21	6.6872e-20	TRUE
MGLibB_13893	Dennd2c	3.9031	64.135	3.9031	64.135	3.7317	2468	39.6	9.5715	1	7.1916e-22	1.4383e-21	6.6872e-20	TRUE
MGLibB_14917	Dsc1	3.9031	64.135	3.9031	64.135	3.7317	2468	39.6	9.5715	1	7.1916e-22	1.4383e-21	6.6872e-20	TRUE
MGLibB_08246	Cbx3	7.8062	152.32	7.8062	152.32	4.1219	14574	228.06	9.5695	1	7.7029e-22	1.5406e-21	7.141e-20	TRUE
MGLibB_54524	Tmem203	7.8062	152.32	7.8062	152.32	4.1219	14574	228.06	9.5695	1	7.7029e-22	1.5406e-21	7.141e-20	TRUE
MGLibB_05872	Atp6v0d1	53.343	1821.6	53.343	1821.6	5.0678	2346100	34258	9.5537	1	1.02e-21	2.04e-21	9.4416e-20	TRUE
MGLibB_11311	Col26a1	13.01	292.17	13.01	292.17	4.3872	55451	855.07	9.5467	1	9.961e-22	1.9922e-21	9.2274e-20	TRUE
MGLibB_54878	Tmem88b	10.408	219.13	10.408	219.13	4.2702	30726	479.14	9.5353	1	1.0945e-21	2.189e-21	1.0124e-19	TRUE
MGLibB_60633	Zfp354c	11.709	254.76	11.709	254.76	4.3308	41853	650.29	9.5311	1	1.1495e-21	2.2989e-21	1.0624e-19	TRUE
MGLibB_27600	Klhl23	6.5052	120.25	6.5052	120.25	4.014	8959.4	142.98	9.5128	1	1.3127e-21	2.6253e-21	1.2123e-19	TRUE
MGLibB_10869	Clps	2.6021	39.194	2.6021	39.194	3.4801	898.19	14.914	9.475	1	1.7786e-21	3.5572e-21	1.6402e-19	TRUE
MGLibB_37723	Olfr558	2.6021	39.194	2.6021	39.194	3.4801	898.19	14.914	9.475	1	1.7786e-21	3.5572e-21	1.6402e-19	TRUE
MGLibB_41716	Pnpla1	76.761	2902.1	76.761	2902.1	5.2224	6060900	89008	9.4702	1	2.3219e-21	4.6438e-21	2.1363e-19	TRUE
MGLibB_21492	Gm4922	23.419	619.08	23.419	619.08	4.6664	257950	3963.5	9.4615	1	2.3522e-21	4.7044e-21	2.1626e-19	TRUE
MGLibB_14480	Dnajb6	11.709	252.98	11.709	252.98	4.3207	41203	650.29	9.4612	1	2.2477e-21	4.4955e-21	2.0696e-19	TRUE
MGLibB_48730	Slc12a8	11.709	252.98	11.709	252.98	4.3207	41203	650.29	9.4612	1	2.2477e-21	4.4955e-21	2.0696e-19	TRUE
MGLibB_34945	Ntrk3	7.8062	150.54	7.8062	150.54	4.105	14194	228.06	9.4515	1	2.3943e-21	4.7887e-21	2.1997e-19	TRUE
MGLibB_11481	Cops7a	48.139	1574.9	48.139	1574.9	5.0032	1740000	26172	9.4373	1	3.1012e-21	6.2024e-21	2.8469e-19	TRUE
MGLibB_53414	Tet2	46.837	1518.8	46.837	1518.8	4.9896	1615600	24358	9.4312	1	3.2805e-21	6.5609e-21	3.0092e-19	TRUE
MGLibB_32867	Myl12b	14.311	326.02	14.311	326.02	4.4167	69272	1095.8	9.4165	1	3.494e-21	6.988e-21	3.2027e-19	TRUE
MGLibB_47466	Sdk2	5.2042	89.968	5.2042	89.968	3.874	4926.7	81.173	9.4082	1	3.5151e-21	7.0302e-21	3.2172e-19	TRUE
MGLibB_50352	Snrpf	5.2042	89.968	5.2042	89.968	3.874	4926.7	81.173	9.4082	1	3.5151e-21	7.0302e-21	3.2172e-19	TRUE
MGLibB_18252	Ffar1	41.633	1298.7	41.633	1298.7	4.9301	1172900	17886	9.3996	1	4.3996e-21	8.7992e-21	4.0207e-19	TRUE
MGLibB_40762	Phospho2	27.322	750.92	27.322	750.92	4.7306	382550	5932.9	9.3943	1	4.5118e-21	9.0236e-21	4.1202e-19	TRUE
MGLibB_23680	Hand2	11.709	251.2	11.709	251.2	4.3106	40559	650.29	9.3914	1	4.3742e-21	8.7484e-21	4.0005e-19	TRUE
MGLibB_20428	Gm11570	87.17	3397.4	87.17	3397.4	5.2684	8348500	124260	9.3905	1	4.9961e-21	9.9923e-21	4.5591e-19	TRUE
MGLibB_07556	C5ar1	42.934	1349.5	42.934	1349.5	4.942	1268200	19389	9.3833	1	5.1455e-21	1.0291e-20	4.6884e-19	TRUE
MGLibB_20189	Gltp	35.128	1039.5	35.128	1039.5	4.848	743920	11459	9.383	1	5.1024e-21	1.0205e-20	4.6526e-19	TRUE
MGLibB_23395	Gyg	9.1073	181.72	9.1073	181.72	4.1761	20859	339.23	9.3716	1	5.1784e-21	1.0357e-20	4.7148e-19	TRUE
MGLibB_35874	Olfr1176	39.031	1190.1	39.031	1190.1	4.895	980590	15103	9.3662	1	6.0188e-21	1.2038e-20	5.4719e-19	TRUE
MGLibB_56239	Tspan3	6.5052	118.47	6.5052	118.47	3.9926	8663.1	142.98	9.3638	1	5.4397e-21	1.0879e-20	4.9491e-19	TRUE
MGLibB_07570	C78339	55.945	1900	55.945	1900	5.0611	2549800	38816	9.3599	1	6.5233e-21	1.3047e-20	5.9173e-19	TRUE
MGLibB_33296	Nat8	15.612	362.54	15.612	362.54	4.4518	86032	1374.6	9.3574	1	6.1637e-21	1.2327e-20	5.5994e-19	TRUE
MGLibB_24201	Hist1h1b	29.924	841.78	29.924	841.78	4.7684	482970	7528.6	9.3566	1	6.4823e-21	1.2965e-20	5.8845e-19	TRUE
MGLibB_28967	Lin52	39.031	1187.4	39.031	1187.4	4.8917	975780	15103	9.3445	1	7.3935e-21	1.4787e-20	6.7017e-19	TRUE
MGLibB_33150	Nadk2	22.118	567.42	22.118	567.42	4.6199	215350	3413.2	9.3337	1	7.8915e-21	1.5783e-20	7.1479e-19	TRUE
MGLibB_56928	Ube2m	84.568	3246	84.568	3246	5.2459	7601500	114760	9.3321	1	8.6717e-21	1.7343e-20	7.8429e-19	TRUE
MGLibB_13054	Cytl1	9.1073	180.83	9.1073	180.83	4.1691	20630	339.23	9.3233	1	8.1795e-21	1.6359e-20	7.4032e-19	TRUE
MGLibB_62288	NonTargetingControlGuideForMouse_0484	33.827	983.41	33.827	983.41	4.821	663470	10380	9.3205	1	9.1904e-21	1.8381e-20	8.3059e-19	TRUE
MGLibB_00670	2010001E11Rik	16.914	399.96	16.914	399.96	4.4843	105130	1693.7	9.3074	1	9.9334e-21	1.9867e-20	8.9708e-19	TRUE
MGLibB_03466	Agtr1b	28.623	790.11	28.623	790.11	4.7391	423900	6701.3	9.3021	1	1.081e-20	2.162e-20	9.748e-19	TRUE
MGLibB_00844	2310067B10Rik	3.9031	62.354	3.9031	62.354	3.6917	2314.9	39.6	9.2884	1	1.0691e-20	2.1381e-20	9.6475e-19	TRUE
MGLibB_54967	Tmprss12	11.709	248.52	11.709	248.52	4.2952	39602	650.29	9.2866	1	1.1768e-20	2.3535e-20	1.0604e-18	TRUE
MGLibB_37484	Olfr467	16.914	399.06	16.914	399.06	4.4811	104610	1693.7	9.2857	1	1.2175e-20	2.435e-20	1.0963e-18	TRUE
MGLibB_43543	Ptbp3	10.408	212.89	10.408	212.89	4.2287	28806	479.14	9.2504	1	1.6373e-20	3.2746e-20	1.4721e-18	TRUE
MGLibB_14402	Dnah10	44.235	1383.4	44.235	1383.4	4.9356	1331400	20968	9.248	1	1.8446e-20	3.6892e-20	1.6573e-18	TRUE
MGLibB_05591	Atf2	2.6021	38.303	2.6021	38.303	3.4477	852.18	14.914	9.2444	1	1.5781e-20	3.1562e-20	1.4199e-18	TRUE
MGLibB_35215	Nxph2	100.18	4006.7	100.18	4006.7	5.3078	11661000	179010	9.233	1	2.2158e-20	4.4315e-20	1.9878e-18	TRUE
MGLibB_37769	Olfr576	6.5052	116.69	6.5052	116.69	3.971	8372	142.98	9.2148	1	2.2053e-20	4.4105e-20	1.9798e-18	TRUE
MGLibB_19101	Fxn	5.2042	88.186	5.2042	88.186	3.8455	4708.6	81.173	9.2104	1	2.2616e-20	4.5231e-20	2.0259e-18	TRUE
MGLibB_20162	Gls	5.2042	88.186	5.2042	88.186	3.8455	4708.6	81.173	9.2104	1	2.2616e-20	4.5231e-20	2.0259e-18	TRUE
MGLibB_53601	Tgfbi	10.408	212	10.408	212	4.2227	28537	479.14	9.2097	1	2.394e-20	4.788e-20	2.143e-18	TRUE
MGLibB_54497	Tmem198b	35.128	1020.8	35.128	1020.8	4.8219	714870	11459	9.2082	1	2.6377e-20	5.2755e-20	2.3595e-18	TRUE
MGLibB_01021	2900026A02Rik	65.052	2275.9	65.052	2275.9	5.1073	3678000	57655	9.2075	1	2.7495e-20	5.4989e-20	2.4576e-18	TRUE
MGLibB_41984	Pop1	18.215	434.7	18.215	434.7	4.503	124440	2055.1	9.187	1	3.0773e-20	6.1546e-20	2.7486e-18	TRUE
MGLibB_60363	Zfhx2	41.633	1270.2	41.633	1270.2	4.8981	1117300	17886	9.1865	1	3.261e-20	6.522e-20	2.9106e-18	TRUE
MGLibB_20072	Gldn	16.914	394.61	16.914	394.61	4.465	102040	1693.7	9.1775	1	3.3446e-20	6.6892e-20	2.983e-18	TRUE
MGLibB_43602	Ptger3	27.322	733.99	27.322	733.99	4.6977	363820	5932.9	9.1745	1	3.5512e-20	7.1024e-20	3.1604e-18	TRUE
MGLibB_60313	Zdhhc6	14.311	318	14.311	318	4.3809	65539	1095.8	9.1743	1	3.4047e-20	6.8094e-20	3.0344e-18	TRUE
MGLibB_56390	Ttc27	10.408	211.11	10.408	211.11	4.2167	28269	479.14	9.169	1	3.4947e-20	6.9895e-20	3.1124e-18	TRUE
MGLibB_52168	Sv2b	24.72	644.03	24.72	644.03	4.6484	278330	4565.7	9.1654	1	3.8411e-20	7.6822e-20	3.4159e-18	TRUE
MGLibB_40375	Penk	68.955	2442.5	68.955	2442.5	5.1264	4245300	67178	9.1576	1	4.3859e-20	8.7718e-20	3.8834e-18	TRUE
MGLibB_40777	Phtf1	39.031	1164.2	39.031	1164.2	4.8634	934570	15103	9.156	1	4.3112e-20	8.6224e-20	3.8228e-18	TRUE
MGLibB_59191	Wbscr17	23.419	599.49	23.419	599.49	4.6201	240270	3963.5	9.1503	1	4.4026e-20	8.8053e-20	3.8954e-18	TRUE
MGLibB_02665	Acot13	3.9031	61.463	3.9031	61.463	3.6712	2240.3	39.6	9.1469	1	4.0011e-20	8.0023e-20	3.5504e-18	TRUE
MGLibB_14411	Dnah1	3.9031	61.463	3.9031	61.463	3.6712	2240.3	39.6	9.1469	1	4.0011e-20	8.0023e-20	3.5504e-18	TRUE
MGLibB_11893	Crhr2	3.9031	61.463	3.9031	61.463	3.6712	2240.3	39.6	9.1469	1	4.0011e-20	8.0023e-20	3.5504e-18	TRUE
MGLibB_07774	Calcb	11.709	244.96	11.709	244.96	4.2745	38345	650.29	9.1469	1	4.3292e-20	8.6585e-20	3.836e-18	TRUE
MGLibB_25357	Ifi35	29.924	823.07	29.924	823.07	4.736	459680	7528.6	9.1411	1	4.8707e-20	9.7414e-20	4.3064e-18	TRUE
MGLibB_26650	Jak3	9.1073	177.26	9.1073	177.26	4.1405	19730	339.23	9.1298	1	4.9751e-20	9.9502e-20	4.3924e-18	TRUE
MGLibB_26096	Insig1	9.1073	177.26	9.1073	177.26	4.1405	19730	339.23	9.1298	1	4.9751e-20	9.9502e-20	4.3924e-18	TRUE
MGLibB_34199	Nlrp4a	59.848	2022	59.848	2022	5.0552	2885300	46328	9.1164	1	6.3709e-20	1.2742e-19	5.6004e-18	TRUE
MGLibB_51367	Srsf2	5.2042	87.295	5.2042	87.295	3.831	4601.5	81.173	9.1115	1	5.6539e-20	1.1308e-19	4.9773e-18	TRUE
MGLibB_50968	Spink10	5.2042	87.295	5.2042	87.295	3.831	4601.5	81.173	9.1115	1	5.6539e-20	1.1308e-19	4.9773e-18	TRUE
MGLibB_48163	Sgip1	5.2042	87.295	5.2042	87.295	3.831	4601.5	81.173	9.1115	1	5.6539e-20	1.1308e-19	4.9773e-18	TRUE
MGLibB_60909	Zfp580	5.2042	87.295	5.2042	87.295	3.831	4601.5	81.173	9.1115	1	5.6539e-20	1.1308e-19	4.9773e-18	TRUE
MGLibB_49238	Slc30a2	23.419	596.82	23.419	596.82	4.6136	237910	3963.5	9.1078	1	6.5159e-20	1.3032e-19	5.7238e-18	TRUE
MGLibB_08959	Ccs	0	17.815	1.301	17.815	3.0316	276.33	3.2965	9.0956	1	6.1606e-20	1.2321e-19	5.4195e-18	TRUE
MGLibB_40969	Pik3r4	10.408	209.33	10.408	209.33	4.2045	27737	479.14	9.0877	1	7.4106e-20	1.4821e-19	6.5051e-18	TRUE
MGLibB_04027	Amotl1	53.343	1732.5	53.343	1732.5	4.9955	2103100	34258	9.0724	1	9.4863e-20	1.8973e-19	8.3092e-18	TRUE
MGLibB_44118	Rab23	26.021	681.44	26.021	681.44	4.6586	311940	5221.6	9.0702	1	9.2747e-20	1.8549e-19	8.1297e-18	TRUE
MGLibB_17873	Fbp2	6.5052	114.91	6.5052	114.91	3.949	8086.2	142.98	9.0659	1	8.7461e-20	1.7492e-19	7.6718e-18	TRUE
MGLibB_41417	Plekhb2	15.612	350.96	15.612	350.96	4.4051	80043	1374.6	9.045	1	1.1281e-19	2.2562e-19	9.8742e-18	TRUE
MGLibB_33699	Nek10	50.741	1618.5	50.741	1618.5	4.9681	1829300	30047	9.0446	1	1.2211e-19	2.4421e-19	1.068e-17	TRUE
MGLibB_36928	Olfr212	68.955	2410.4	68.955	2410.4	5.1073	4125000	67178	9.0339	1	1.3695e-19	2.7391e-19	1.1962e-17	TRUE
MGLibB_29845	Lypd5	58.547	1947.2	58.547	1947.2	5.032	2668100	43732	9.0314	1	1.3882e-19	2.7764e-19	1.2116e-17	TRUE
MGLibB_30750	Mdm1	45.536	1403	45.536	1403	4.915	1365600	22623	9.0248	1	1.4543e-19	2.9087e-19	1.2657e-17	TRUE
MGLibB_07436	C1qbp	24.72	634.23	24.72	634.23	4.6263	269060	4565.7	9.0204	1	1.4584e-19	2.9168e-19	1.2683e-17	TRUE
MGLibB_39020	Oser1	49.44	1559.7	49.44	1559.7	4.9515	1695300	28068	9.0148	1	1.6006e-19	3.2013e-19	1.3901e-17	TRUE
MGLibB_35971	Olfr1213	2.6021	37.412	2.6021	37.412	3.4147	807.45	14.914	9.0137	1	1.3284e-19	2.6568e-19	1.1611e-17	TRUE
MGLibB_39141	Ovgp1	5.2042	86.405	5.2042	86.405	3.8164	4495.7	81.173	9.0127	1	1.3999e-19	2.7998e-19	1.2192e-17	TRUE
MGLibB_34696	Nr5a1	5.2042	86.405	5.2042	86.405	3.8164	4495.7	81.173	9.0127	1	1.3999e-19	2.7998e-19	1.2192e-17	TRUE
MGLibB_35285	Oasl1	5.2042	86.405	5.2042	86.405	3.8164	4495.7	81.173	9.0127	1	1.3999e-19	2.7998e-19	1.2192e-17	TRUE
MGLibB_09507	Cdk13	3.9031	60.572	3.9031	60.572	3.6505	2167	39.6	9.0053	1	1.4681e-19	2.9362e-19	1.2759e-17	TRUE
MGLibB_43966	Pygm	6.5052	114.02	6.5052	114.02	3.9378	7945.3	142.98	8.9914	1	1.7275e-19	3.455e-19	1.4992e-17	TRUE
MGLibB_55140	Tnfsf13b	14.311	311.77	14.311	311.77	4.3524	62711	1095.8	8.986	1	1.9217e-19	3.8435e-19	1.6654e-17	TRUE
MGLibB_18891	Fras1	14.311	311.77	14.311	311.77	4.3524	62711	1095.8	8.986	1	1.9217e-19	3.8435e-19	1.6654e-17	TRUE
MGLibB_14412	Dnah2	57.246	1880.4	57.246	1880.4	5.0135	2482600	41229	8.979	1	2.2364e-19	4.4729e-19	1.9354e-17	TRUE
MGLibB_55677	Triap1	20.817	505.07	20.817	505.07	4.5358	168610	2912.9	8.9723	1	2.2337e-19	4.4674e-19	1.9344e-17	TRUE
MGLibB_13594	Ddx24	33.827	947.78	33.827	947.78	4.7678	611810	10380	8.9708	1	2.337e-19	4.6739e-19	2.0209e-17	TRUE
MGLibB_13295	Dazap2	100.18	3890.9	100.18	3890.9	5.2655	10944000	179010	8.9593	1	2.7511e-19	5.5022e-19	2.3757e-17	TRUE
MGLibB_00786	2310022A10Rik	61.149	2044.3	61.149	2044.3	5.0404	2943600	49016	8.9575	1	2.7266e-19	5.4531e-19	2.3562e-17	TRUE
MGLibB_07900	Cand1	54.644	1763.7	54.644	1763.7	4.9871	2177000	36493	8.9466	1	2.9919e-19	5.9838e-19	2.5782e-17	TRUE
MGLibB_07531	C330021F23Rik	16.914	384.81	16.914	384.81	4.4288	96493	1693.7	8.9394	1	2.9659e-19	5.9317e-19	2.5575e-17	TRUE
MGLibB_51219	Sqrdl	61.149	2039.9	61.149	2039.9	5.0373	2929600	49016	8.9374	1	3.2715e-19	6.5429e-19	2.8151e-17	TRUE
MGLibB_41389	Plekha1	9.1073	173.7	9.1073	173.7	4.1114	18850	339.23	8.9364	1	2.9162e-19	5.8323e-19	2.5165e-17	TRUE
MGLibB_48504	Sin3b	10.408	205.77	10.408	205.77	4.1799	26691	479.14	8.9249	1	3.2674e-19	6.5348e-19	2.8136e-17	TRUE
MGLibB_58393	Vmn1r52	16.914	383.92	16.914	383.92	4.4254	95997	1693.7	8.9178	1	3.6067e-19	7.2134e-19	3.1014e-17	TRUE
MGLibB_59477	Wfdc8	44.235	1335.3	44.235	1335.3	4.8846	1232200	20968	8.9158	1	3.9052e-19	7.8104e-19	3.3557e-17	TRUE
MGLibB_49555	Slc4a4	11.709	238.73	11.709	238.73	4.2374	36197	650.29	8.9023	1	4.0388e-19	8.0776e-19	3.4681e-17	TRUE
MGLibB_54797	Tmem59l	54.644	1753.9	54.644	1753.9	4.979	2150700	36493	8.8953	1	4.7545e-19	9.5091e-19	4.077e-17	TRUE
MGLibB_45516	Rhox6	10.408	204.88	10.408	204.88	4.1736	26432	479.14	8.8842	1	4.7153e-19	9.4307e-19	4.0462e-17	TRUE
MGLibB_12526	Cwh43	27.322	710.83	27.322	710.83	4.6516	338980	5932.9	8.8738	1	5.5325e-19	1.1065e-18	4.7308e-17	TRUE
MGLibB_62515	NonTargetingControlGuideForMouse_0711	3.9031	59.682	3.9031	59.682	3.6295	2095	39.6	8.8638	1	5.2812e-19	1.0562e-18	4.519e-17	TRUE
MGLibB_03659	Akna	3.9031	59.682	3.9031	59.682	3.6295	2095	39.6	8.8638	1	5.2812e-19	1.0562e-18	4.519e-17	TRUE
MGLibB_13557	Ddrgk1	3.9031	59.682	3.9031	59.682	3.6295	2095	39.6	8.8638	1	5.2812e-19	1.0562e-18	4.519e-17	TRUE
MGLibB_04977	Arhgap8	37.73	1079.6	37.73	1079.6	4.8022	797180	13819	8.8631	1	6.2144e-19	1.2429e-18	5.3028e-17	TRUE
MGLibB_34405	Nop9	7.8062	141.63	7.8062	141.63	4.0176	12373	228.06	8.8617	1	5.6515e-19	1.1303e-18	4.8258e-17	TRUE
MGLibB_23574	H2-T10	7.8062	141.63	7.8062	141.63	4.0176	12373	228.06	8.8617	1	5.6515e-19	1.1303e-18	4.8258e-17	TRUE
MGLibB_15763	Eif2ak4	6.5052	112.24	6.5052	112.24	3.9153	7667.3	142.98	8.8424	1	6.6294e-19	1.3259e-18	5.6529e-17	TRUE
MGLibB_59818	Xxylt1	52.042	1636.3	52.042	1636.3	4.9481	1864800	32109	8.8414	1	7.6938e-19	1.5388e-18	6.5514e-17	TRUE
MGLibB_10638	Cldn1	9.1073	171.92	9.1073	171.92	4.0966	18418	339.23	8.8396	1	6.9629e-19	1.3926e-18	5.9332e-17	TRUE
MGLibB_48615	Skint5	78.062	2773.9	78.062	2773.9	5.1333	5478500	93022	8.8388	1	8.0476e-19	1.6095e-18	6.8479e-17	TRUE
MGLibB_22526	Gpr110	39.031	1124.2	39.031	1124.2	4.8128	865430	15103	8.8298	1	8.3924e-19	1.6785e-18	7.1265e-17	TRUE
MGLibB_29101	Lmo1	31.225	840.89	31.225	840.89	4.7074	477760	8416.3	8.8255	1	8.6016e-19	1.7203e-18	7.299e-17	TRUE
MGLibB_54578	Tmem221	37.73	1074.3	37.73	1074.3	4.7951	788540	13819	8.8177	1	9.3355e-19	1.8671e-18	7.9108e-17	TRUE
MGLibB_16319	Epha4	13.01	270.79	13.01	270.79	4.2779	46808	855.07	8.8156	1	8.8565e-19	1.7713e-18	7.5101e-17	TRUE
MGLibB_26913	Kcne4	5.2042	84.623	5.2042	84.623	3.7867	4288	81.173	8.8149	1	8.3365e-19	1.6673e-18	7.0839e-17	TRUE
MGLibB_21585	Gm525	5.2042	84.623	5.2042	84.623	3.7867	4288	81.173	8.8149	1	8.3365e-19	1.6673e-18	7.0839e-17	TRUE
MGLibB_22979	Grin2a	41.633	1218.6	41.633	1218.6	4.8382	1020100	17886	8.8002	1	1.0975e-18	2.1949e-18	9.2742e-17	TRUE
MGLibB_37686	Olfr545	14.311	305.53	14.311	305.53	4.3234	59948	1095.8	8.7976	1	1.0473e-18	2.0947e-18	8.8688e-17	TRUE
MGLibB_04161	Ank2	35.128	975.39	35.128	975.39	4.7563	646830	11459	8.7838	1	1.2569e-18	2.5139e-18	1.0614e-16	TRUE
MGLibB_47091	Sc4mol	2.6021	36.522	2.6021	36.522	3.3808	764	14.914	8.7831	1	1.0609e-18	2.1219e-18	8.9716e-17	TRUE
MGLibB_62364	NonTargetingControlGuideForMouse_0560	2.6021	36.522	2.6021	36.522	3.3808	764	14.914	8.7831	1	1.0609e-18	2.1219e-18	8.9716e-17	TRUE
MGLibB_57346	Uox	62.45	2056.8	62.45	2056.8	5.0193	2971600	51800	8.7626	1	1.5681e-18	3.1363e-18	1.3233e-16	TRUE
MGLibB_42331	Ppp1r35	66.353	2225.1	66.353	2225.1	5.0467	3489300	60729	8.7601	1	1.6087e-18	3.2173e-18	1.3566e-16	TRUE
MGLibB_36096	Olfr1257	9.1073	170.14	9.1073	170.14	4.0817	17992	339.23	8.7429	1	1.6472e-18	3.2945e-18	1.3882e-16	TRUE
MGLibB_25421	Ifna4	3.9031	58.791	3.9031	58.791	3.6081	2024.3	39.6	8.7222	1	1.8625e-18	3.7251e-18	1.5685e-16	TRUE
MGLibB_07158	Brd3	10.408	201.31	10.408	201.31	4.1484	25412	479.14	8.7214	1	2.0121e-18	4.0242e-18	1.6875e-16	TRUE
MGLibB_48575	Ska1	10.408	201.31	10.408	201.31	4.1484	25412	479.14	8.7214	1	2.0121e-18	4.0242e-18	1.6875e-16	TRUE
MGLibB_57634	Usp6nl	10.408	201.31	10.408	201.31	4.1484	25412	479.14	8.7214	1	2.0121e-18	4.0242e-18	1.6875e-16	TRUE
MGLibB_07414	C130060K24Rik	5.2042	83.732	5.2042	83.732	3.7716	4186.1	81.173	8.7161	1	2.0051e-18	4.0102e-18	1.6851e-16	TRUE
MGLibB_36243	Olfr130	5.2042	83.732	5.2042	83.732	3.7716	4186.1	81.173	8.7161	1	2.0051e-18	4.0102e-18	1.6851e-16	TRUE
MGLibB_59629	Wsb2	5.2042	83.732	5.2042	83.732	3.7716	4186.1	81.173	8.7161	1	2.0051e-18	4.0102e-18	1.6851e-16	TRUE
MGLibB_48985	Slc24a5	53.343	1664	53.343	1664	4.9373	1925400	34258	8.7019	1	2.6611e-18	5.3223e-18	2.2257e-16	TRUE
MGLibB_03057	Adamts4	16.914	375.01	16.914	375.01	4.3917	91112	1693.7	8.7013	1	2.4867e-18	4.9734e-18	2.0841e-16	TRUE
MGLibB_17871	Fbp2	9.1073	169.25	9.1073	169.25	4.0742	17780	339.23	8.6946	1	2.5248e-18	5.0497e-18	2.1146e-16	TRUE
MGLibB_02325	Abcb8	13.01	267.23	13.01	267.23	4.2589	45442	855.07	8.6938	1	2.6088e-18	5.2177e-18	2.1835e-16	TRUE
MGLibB_20488	Gm12657	10.408	200.42	10.408	200.42	4.1421	25160	479.14	8.6807	1	2.8801e-18	5.7602e-18	2.4055e-16	TRUE
MGLibB_62630	NonTargetingControlGuideForMouse_0826	10.408	200.42	10.408	200.42	4.1421	25160	479.14	8.6807	1	2.8801e-18	5.7602e-18	2.4055e-16	TRUE
MGLibB_00035	0610037L13Rik	50.741	1555.3	50.741	1555.3	4.9107	1676600	30047	8.6797	1	3.2245e-18	6.4489e-18	2.6858e-16	TRUE
MGLibB_57524	Usp1	16.914	374.12	16.914	374.12	4.3882	90630	1693.7	8.6797	1	3.0087e-18	6.0173e-18	2.5112e-16	TRUE
MGLibB_58149	Vmn1r195	18.215	411.54	18.215	411.54	4.4242	110190	2055.1	8.6762	1	3.1197e-18	6.2393e-18	2.6021e-16	TRUE
MGLibB_30836	Med23	19.516	449.84	19.516	449.84	4.4578	132260	2460.9	8.6746	1	3.1784e-18	6.3569e-18	2.6493e-16	TRUE
MGLibB_42612	Prdx5	49.44	1500.9	49.44	1500.9	4.8961	1558600	28068	8.6639	1	3.7004e-18	7.4007e-18	3.0801e-16	TRUE
MGLibB_31486	Mmaa	9.1073	168.36	9.1073	168.36	4.0666	17570	339.23	8.6462	1	3.8611e-18	7.7221e-18	3.2117e-16	TRUE
MGLibB_07360	Btnl6	10.408	199.53	10.408	199.53	4.1357	24909	479.14	8.64	1	4.1158e-18	8.2315e-18	3.4213e-16	TRUE
MGLibB_41701	Pnmt	14.311	300.19	14.311	300.19	4.298	57632	1095.8	8.6361	1	4.3567e-18	8.7133e-18	3.619e-16	TRUE
MGLibB_30551	Mbnl1	13.01	265.45	13.01	265.45	4.2493	44767	855.07	8.6329	1	4.453e-18	8.906e-18	3.6965e-16	TRUE
MGLibB_21086	Gm20736	7.8062	138.07	7.8062	138.07	3.9811	11682	228.06	8.6257	1	4.566e-18	9.132e-18	3.7878e-16	TRUE
MGLibB_37699	Olfr550	57.246	1808.3	57.246	1808.3	4.9571	2279200	41229	8.6236	1	5.3079e-18	1.0616e-17	4.3825e-16	TRUE
MGLibB_17969	Fbxo28	11.709	231.6	11.709	231.6	4.1939	33821	650.29	8.6229	1	4.8219e-18	9.6438e-18	3.992e-16	TRUE
MGLibB_53136	Tcf7	42.934	1243.5	42.934	1243.5	4.8241	1060200	19389	8.6221	1	5.2931e-18	1.0586e-17	4.3732e-16	TRUE
MGLibB_53700	Thbs3	19.516	447.17	19.516	447.17	4.4492	130520	2460.9	8.6207	1	5.0952e-18	1.019e-17	4.2125e-16	TRUE
MGLibB_29163	Lonrf2	5.2042	82.842	5.2042	82.842	3.7564	4085.5	81.173	8.6172	1	4.7764e-18	9.5527e-18	3.9569e-16	TRUE
MGLibB_32326	Msmp	5.2042	82.842	5.2042	82.842	3.7564	4085.5	81.173	8.6172	1	4.7764e-18	9.5527e-18	3.9569e-16	TRUE
MGLibB_58653	Vmn2r24	29.924	776.75	29.924	776.75	4.6525	404590	7528.6	8.6072	1	5.8954e-18	1.1791e-17	4.8576e-16	TRUE
MGLibB_44242	Rab7l1	1.301	16.925	1.301	16.925	2.9616	159.53	3.2965	8.605	1	4.9988e-18	9.9975e-18	4.1356e-16	TRUE
MGLibB_50815	Spata6	13.01	264.56	13.01	264.56	4.2445	44432	855.07	8.6024	1	5.8097e-18	1.1619e-17	4.7903e-16	TRUE
MGLibB_01672	5730559C18Rik	13.01	264.56	13.01	264.56	4.2445	44432	855.07	8.6024	1	5.8097e-18	1.1619e-17	4.7903e-16	TRUE
MGLibB_55593	Trappc2	70.256	2354.3	70.256	2354.3	5.0468	3905700	70555	8.5989	1	6.6599e-18	1.332e-17	5.4765e-16	TRUE
MGLibB_09407	Cdcp1	50.741	1541	50.741	1541	4.8974	1643100	30047	8.5975	1	6.6215e-18	1.3243e-17	5.4486e-16	TRUE
MGLibB_59485	Wfikkn1	37.73	1047.5	37.73	1047.5	4.7588	746060	13819	8.5903	1	6.9267e-18	1.3853e-17	5.6883e-16	TRUE
MGLibB_03149	Adcy5	26.021	646.7	26.021	646.7	4.5832	277890	5221.6	8.5894	1	6.8227e-18	1.3645e-17	5.6067e-16	TRUE
MGLibB_00908	2610002J02Rik	14.311	298.41	14.311	298.41	4.2894	56870	1095.8	8.5823	1	6.9667e-18	1.3933e-17	5.7173e-16	TRUE
MGLibB_48204	Sgsm3	3.9031	57.9	3.9031	57.9	3.5865	1954.8	39.6	8.5807	1	6.4399e-18	1.288e-17	5.3028e-16	TRUE
MGLibB_58947	Vps18	45.536	1336.2	45.536	1336.2	4.8447	1227100	22623	8.5806	1	7.6224e-18	1.5245e-17	6.247e-16	TRUE
MGLibB_19525	Gatad2b	20.817	483.69	20.817	483.69	4.4736	153190	2912.9	8.5762	1	7.5432e-18	1.5086e-17	6.1862e-16	TRUE
MGLibB_06913	Birc6	22.118	522.88	22.118	522.88	4.5022	179700	3413.2	8.5714	1	7.8949e-18	1.579e-17	6.4616e-16	TRUE
MGLibB_33392	Nckap1l	44.235	1285.4	44.235	1285.4	4.8297	1133500	20968	8.5713	1	8.2503e-18	1.6501e-17	6.73e-16	TRUE
MGLibB_35563	Olfr103	7.8062	137.18	7.8062	137.18	3.9719	11512	228.06	8.5667	1	7.6321e-18	1.5264e-17	6.2508e-16	TRUE
MGLibB_04044	Amph	35.128	951.34	35.128	951.34	4.7203	612240	11459	8.5591	1	9.0453e-18	1.8091e-17	7.3736e-16	TRUE
MGLibB_18094	Fbxw4	2.6021	35.631	2.6021	35.631	3.3462	721.81	14.914	8.5524	1	8.0393e-18	1.6079e-17	6.5623e-16	TRUE
MGLibB_39683	Pccb	2.6021	35.631	2.6021	35.631	3.3462	721.81	14.914	8.5524	1	8.0393e-18	1.6079e-17	6.5623e-16	TRUE
MGLibB_47993	Setd1b	2.6021	35.631	2.6021	35.631	3.3462	721.81	14.914	8.5524	1	8.0393e-18	1.6079e-17	6.5623e-16	TRUE
MGLibB_06936	Bloc1s1	2.6021	35.631	2.6021	35.631	3.3462	721.81	14.914	8.5524	1	8.0393e-18	1.6079e-17	6.5623e-16	TRUE
MGLibB_15517	Eef1a1	6.5052	108.67	6.5052	108.67	3.8692	7127	142.98	8.5444	1	9.1414e-18	1.8283e-17	7.442e-16	TRUE
MGLibB_47885	Serpinb6a	6.5052	108.67	6.5052	108.67	3.8692	7127	142.98	8.5444	1	9.1414e-18	1.8283e-17	7.442e-16	TRUE
MGLibB_05919	Atp6v1h	53.343	1634.6	53.343	1634.6	4.9116	1851800	34258	8.543	1	1.0656e-17	2.1312e-17	8.6692e-16	TRUE
MGLibB_09476	Cdh8	20.817	481.02	20.817	481.02	4.4656	151310	2912.9	8.5267	1	1.1585e-17	2.3169e-17	9.3936e-16	TRUE
MGLibB_26400	Isoc1	22.118	520.21	22.118	520.21	4.4948	177670	3413.2	8.5257	1	1.1733e-17	2.3467e-17	9.5079e-16	TRUE
MGLibB_36266	Olfr1317	65.052	2111.1	65.052	2111.1	4.9989	3122300	57655	8.5212	1	1.3008e-17	2.6015e-17	1.0533e-15	TRUE
MGLibB_61481	Zfyve27	5.2042	81.951	5.2042	81.951	3.7409	3986.1	81.173	8.5183	1	1.1269e-17	2.2537e-17	9.1433e-16	TRUE
MGLibB_58406	Vmn1r57	5.2042	81.951	5.2042	81.951	3.7409	3986.1	81.173	8.5183	1	1.1269e-17	2.2537e-17	9.1433e-16	TRUE
MGLibB_40226	Pdk4	5.2042	81.951	5.2042	81.951	3.7409	3986.1	81.173	8.5183	1	1.1269e-17	2.2537e-17	9.1433e-16	TRUE
MGLibB_07375	Bub3	5.2042	81.951	5.2042	81.951	3.7409	3986.1	81.173	8.5183	1	1.1269e-17	2.2537e-17	9.1433e-16	TRUE
MGLibB_58751	Vmn2r54	14.311	295.74	14.311	295.74	4.2765	55738	1095.8	8.5016	1	1.4012e-17	2.8024e-17	1.1339e-15	TRUE
MGLibB_37729	Olfr55	40.332	1129.5	40.332	1129.5	4.7735	868870	16458	8.4899	1	1.6584e-17	3.3169e-17	1.3412e-15	TRUE
MGLibB_18877	Fpr-rs6	50.741	1522.3	50.741	1522.3	4.8798	1599800	30047	8.4896	1	1.6855e-17	3.3709e-17	1.3622e-15	TRUE
MGLibB_61360	Zfp940	28.623	722.41	28.623	722.41	4.61	347910	6701.3	8.4751	1	1.8437e-17	3.6874e-17	1.4861e-15	TRUE
MGLibB_54355	Tmem150c	14.311	294.84	14.311	294.84	4.2722	55363	1095.8	8.4747	1	1.7662e-17	3.5324e-17	1.4246e-15	TRUE
MGLibB_09315	Cdc25c	46.837	1369.1	46.837	1369.1	4.84	1287500	24358	8.4723	1	1.9461e-17	3.8922e-17	1.5676e-15	TRUE
MGLibB_03896	Alox12	6.5052	107.78	6.5052	107.78	3.8574	6995.2	142.98	8.4699	1	1.7376e-17	3.4752e-17	1.4024e-15	TRUE
MGLibB_16251	Eomes	6.5052	107.78	6.5052	107.78	3.8574	6995.2	142.98	8.4699	1	1.7376e-17	3.4752e-17	1.4024e-15	TRUE
MGLibB_08649	Ccdc79	136.61	5518.3	136.61	5518.3	5.3258	22157000	404030	8.4667	1	2.1576e-17	4.3152e-17	1.7357e-15	TRUE
MGLibB_41530	Plod1	83.267	2892.3	83.267	2892.3	5.1016	5932800	110190	8.4624	1	2.1856e-17	4.3712e-17	1.7513e-15	TRUE
MGLibB_07442	C1qc	9.1073	164.79	9.1073	164.79	4.0359	16743	339.23	8.4527	1	2.0633e-17	4.1267e-17	1.661e-15	TRUE
MGLibB_62679	NonTargetingControlGuideForMouse_0875	13.01	260.1	13.01	260.1	4.2201	42774	855.07	8.4501	1	2.1663e-17	4.3325e-17	1.7415e-15	TRUE
MGLibB_09385	Cdca2	27.322	677.88	27.322	677.88	4.5832	305220	5932.9	8.446	1	2.3612e-17	4.7223e-17	1.8907e-15	TRUE
MGLibB_26245	Iqck	16.914	364.32	16.914	364.32	4.3501	85425	1693.7	8.4416	1	2.3731e-17	4.7463e-17	1.8991e-15	TRUE
MGLibB_43789	Ptprj	3.9031	57.009	3.9031	57.009	3.5645	1886.7	39.6	8.4391	1	2.1831e-17	4.3661e-17	1.7504e-15	TRUE
MGLibB_21976	Gm8267	3.9031	57.009	3.9031	57.009	3.5645	1886.7	39.6	8.4391	1	2.1831e-17	4.3661e-17	1.7504e-15	TRUE
MGLibB_47420	Sdc4	3.9031	57.009	3.9031	57.009	3.5645	1886.7	39.6	8.4391	1	2.1831e-17	4.3661e-17	1.7504e-15	TRUE
MGLibB_54689	Tmem261	3.9031	57.009	3.9031	57.009	3.5645	1886.7	39.6	8.4391	1	2.1831e-17	4.3661e-17	1.7504e-15	TRUE
MGLibB_06841	Bglap2	40.332	1122.4	40.332	1122.4	4.7644	856860	16458	8.4344	1	2.6706e-17	5.3413e-17	2.1344e-15	TRUE
MGLibB_10855	Clock	5.2042	81.06	5.2042	81.06	3.7254	3888.1	81.173	8.4195	1	2.633e-17	5.2659e-17	2.1056e-15	TRUE
MGLibB_19045	Fubp3	68.955	2249.2	68.955	2249.2	5.0075	3547300	67178	8.4118	1	3.3367e-17	6.6735e-17	2.658e-15	TRUE
MGLibB_41527	Pln	26.021	633.34	26.021	633.34	4.5531	265340	5221.6	8.4045	1	3.3536e-17	6.7071e-17	2.6697e-15	TRUE
MGLibB_07611	Cab39l	9.1073	163.9	9.1073	163.9	4.0281	16540	339.23	8.4044	1	3.1191e-17	6.2382e-17	2.4912e-15	TRUE
MGLibB_19321	Gadl1	18.215	399.06	18.215	399.06	4.38	102900	2055.1	8.4011	1	3.3717e-17	6.7434e-17	2.6824e-15	TRUE
MGLibB_11324	Col4a1	6.5052	106.89	6.5052	106.89	3.8456	6864.7	142.98	8.3954	1	3.2848e-17	6.5695e-17	2.6183e-15	TRUE
MGLibB_09192	Cd53	6.5052	106.89	6.5052	106.89	3.8456	6864.7	142.98	8.3954	1	3.2848e-17	6.5695e-17	2.6183e-15	TRUE
MGLibB_18928	Frmd6	6.5052	106.89	6.5052	106.89	3.8456	6864.7	142.98	8.3954	1	3.2848e-17	6.5695e-17	2.6183e-15	TRUE
MGLibB_41758	Poc5	7.8062	134.51	7.8062	134.51	3.9437	11012	228.06	8.3898	1	3.4917e-17	6.9833e-17	2.776e-15	TRUE
MGLibB_01542	4933406M09Rik	89.772	3161.3	89.772	3161.3	5.1226	7104900	134230	8.3836	1	4.3011e-17	8.6022e-17	3.4151e-15	TRUE
MGLibB_52445	Szt2	27.322	672.53	27.322	672.53	4.5718	299920	5932.9	8.3766	1	4.2666e-17	8.5332e-17	3.3899e-15	TRUE
MGLibB_04433	Anxa2	28.623	713.51	28.623	713.51	4.5922	338500	6701.3	8.3663	1	4.6677e-17	9.3353e-17	3.7038e-15	TRUE
MGLibB_47289	Scn11a	15.612	325.13	15.612	325.13	4.2951	67497	1374.6	8.3483	1	5.2221e-17	1.0444e-16	4.141e-15	TRUE
MGLibB_53680	Thap3	11.709	224.47	11.709	224.47	4.149	31530	650.29	8.3434	1	5.3296e-17	1.0659e-16	4.2236e-15	TRUE
MGLibB_15918	Elavl3	14.311	290.39	14.311	290.39	4.2503	53510	1095.8	8.3401	1	5.5601e-17	1.112e-16	4.4034e-15	TRUE
MGLibB_44163	Rab35	49.44	1446.6	49.44	1446.6	4.843	1437600	28068	8.3396	1	6.052e-17	1.2104e-16	4.7867e-15	TRUE
MGLibB_14384	Dmxl1	58.547	1802	58.547	1802	4.9203	2252600	43732	8.3371	1	6.2364e-17	1.2473e-16	4.9135e-15	TRUE
MGLibB_34809	Nsa2	40.332	1109	40.332	1109	4.7472	834580	16458	8.3302	1	6.4718e-17	1.2944e-16	5.0956e-15	TRUE
MGLibB_40985	Pilrb1	2.6021	34.74	2.6021	34.74	3.3106	680.9	14.914	8.3217	1	5.7802e-17	1.156e-16	4.5747e-15	TRUE
MGLibB_44538	Rara	6.5052	106	6.5052	106	3.8336	6735.4	142.98	8.3209	1	6.1756e-17	1.2351e-16	4.8687e-15	TRUE
MGLibB_21712	Gm5803	6.5052	106	6.5052	106	3.8336	6735.4	142.98	8.3209	1	6.1756e-17	1.2351e-16	4.8687e-15	TRUE
MGLibB_03472	Agtrap	5.2042	80.169	5.2042	80.169	3.7096	3791.4	81.173	8.3206	1	6.093e-17	1.2186e-16	4.8098e-15	TRUE
MGLibB_11169	Cntn3	5.2042	80.169	5.2042	80.169	3.7096	3791.4	81.173	8.3206	1	6.093e-17	1.2186e-16	4.8098e-15	TRUE
MGLibB_44729	Rbm10	5.2042	80.169	5.2042	80.169	3.7096	3791.4	81.173	8.3206	1	6.093e-17	1.2186e-16	4.8098e-15	TRUE
MGLibB_01354	4930529M08Rik	11.709	223.58	11.709	223.58	4.1433	31250	650.29	8.3085	1	7.1578e-17	1.4316e-16	5.6285e-15	TRUE
MGLibB_22045	Gm8994	9.1073	162.12	9.1073	162.12	4.0125	16137	339.23	8.3077	1	7.0785e-17	1.4157e-16	5.5698e-15	TRUE
MGLibB_54512	Tmem200b	3.9031	56.118	3.9031	56.118	3.5422	1819.8	39.6	8.2975	1	7.2554e-17	1.4511e-16	5.698e-15	TRUE
MGLibB_55234	Tnpo2	3.9031	56.118	3.9031	56.118	3.5422	1819.8	39.6	8.2975	1	7.2554e-17	1.4511e-16	5.698e-15	TRUE
MGLibB_03330	Aff1	32.526	835.54	32.526	835.54	4.6411	467160	9366.2	8.2974	1	8.4242e-17	1.6848e-16	6.6117e-15	TRUE
MGLibB_61059	Zfp687	85.869	2951.1	85.869	2951.1	5.0868	6164800	119450	8.2902	1	9.4552e-17	1.891e-16	7.416e-15	TRUE
MGLibB_61715	Zscan26	96.277	3423.2	96.277	3423.2	5.1375	8344900	161280	8.2842	1	9.9973e-17	1.9995e-16	7.8362e-15	TRUE
MGLibB_45725	Rnasek	102.78	3722.5	102.78	3722.5	5.165	9899600	191470	8.2722	1	1.109e-16	2.2181e-16	8.6818e-15	TRUE
MGLibB_07694	Cacna2d4	40.332	1101	40.332	1101	4.7367	821360	16458	8.2677	1	1.0951e-16	2.1901e-16	8.5779e-15	TRUE
MGLibB_52097	Suox	31.225	789.22	31.225	789.22	4.616	415380	8416.3	8.2624	1	1.1275e-16	2.2551e-16	8.8211e-15	TRUE
MGLibB_00589	1700123I01Rik	45.536	1287.2	45.536	1287.2	4.7908	1130500	22623	8.2549	1	1.2281e-16	2.4562e-16	9.6016e-15	TRUE
MGLibB_34495	Npc1	16.914	356.31	16.914	356.31	4.318	81287	1693.7	8.2468	1	1.2334e-16	2.4669e-16	9.6371e-15	TRUE
MGLibB_38949	Orc5	27.322	661.84	27.322	661.84	4.5487	289470	5932.9	8.2378	1	1.3734e-16	2.7469e-16	1.0724e-14	TRUE
MGLibB_51450	Ssr3	19.516	427.57	19.516	427.57	4.3847	118130	2460.9	8.2257	1	1.4863e-16	2.9726e-16	1.1591e-14	TRUE
MGLibB_01224	4930427A07Rik	5.2042	79.278	5.2042	79.278	3.6937	3695.9	81.173	8.2217	1	1.3965e-16	2.7929e-16	1.0897e-14	TRUE
MGLibB_31866	Mrc2	68.955	2197.5	68.955	2197.5	4.974	3371800	67178	8.2125	1	1.7907e-16	3.5815e-16	1.3938e-14	TRUE
MGLibB_36169	Olfr1281	18.215	390.16	18.215	390.16	4.3475	97848	2055.1	8.2046	1	1.7635e-16	3.527e-16	1.3735e-14	TRUE
MGLibB_01941	A430005L14Rik	15.612	319.79	15.612	319.79	4.2713	65041	1374.6	8.2041	1	1.7512e-16	3.5024e-16	1.3648e-14	TRUE
MGLibB_36931	Olfr213	37.73	1002.1	37.73	1002.1	4.6949	676670	13819	8.2039	1	1.8593e-16	3.7185e-16	1.4462e-14	TRUE
MGLibB_08045	Card14	31.225	782.99	31.225	782.99	4.6046	408160	8416.3	8.1944	1	1.9884e-16	3.9768e-16	1.5457e-14	TRUE
MGLibB_38127	Olfr711	41.633	1135.7	41.633	1135.7	4.7368	873900	17886	8.1808	1	2.2662e-16	4.5325e-16	1.7606e-14	TRUE
MGLibB_09337	Cdc42bpa	24.72	577.22	24.72	577.22	4.4907	218410	4565.7	8.1767	1	2.2702e-16	4.5403e-16	1.7625e-14	TRUE
MGLibB_32379	Mt4	26.021	616.41	26.021	616.41	4.5141	249880	5221.6	8.1703	1	2.4012e-16	4.8024e-16	1.8607e-14	TRUE
MGLibB_41680	Pnlip	49.44	1418.1	49.44	1418.1	4.8143	1376200	28068	8.1694	1	2.515e-16	5.03e-16	1.9476e-14	TRUE
MGLibB_19722	Gdnf	11.709	220.02	11.709	220.02	4.1202	30141	650.29	8.1688	1	2.3008e-16	4.6015e-16	1.7851e-14	TRUE
MGLibB_20198	Gltscr2	54.644	1615	54.644	1615	4.86	1795200	36493	8.1679	1	2.5614e-16	5.1227e-16	1.9798e-14	TRUE
MGLibB_46792	Ryr1	24.72	576.33	24.72	576.33	4.4884	217670	4565.7	8.1635	1	2.5323e-16	5.0646e-16	1.9598e-14	TRUE
MGLibB_28484	Lars	9.1073	159.45	9.1073	159.45	3.9886	15542	339.23	8.1626	1	2.3784e-16	4.7569e-16	1.8442e-14	TRUE
MGLibB_60635	Zfp358	16.914	352.74	16.914	352.74	4.3036	79482	1693.7	8.1602	1	2.5353e-16	5.0706e-16	1.9608e-14	TRUE
MGLibB_00895	2510003E04Rik	59.848	1814.5	59.848	1814.5	4.899	2277400	46328	8.1521	1	2.9335e-16	5.8669e-16	2.2659e-14	TRUE
MGLibB_02861	Actr5	16.914	351.85	16.914	351.85	4.2999	79034	1693.7	8.1386	1	3.0322e-16	6.0643e-16	2.3407e-14	TRUE
MGLibB_49908	Slu7	5.2042	78.388	5.2042	78.388	3.6776	3601.7	81.173	8.1229	1	3.1699e-16	6.3398e-16	2.4393e-14	TRUE
MGLibB_30115	Mal	5.2042	78.388	5.2042	78.388	3.6776	3601.7	81.173	8.1229	1	3.1699e-16	6.3398e-16	2.4393e-14	TRUE
MGLibB_30190	Maob	5.2042	78.388	5.2042	78.388	3.6776	3601.7	81.173	8.1229	1	3.1699e-16	6.3398e-16	2.4393e-14	TRUE
MGLibB_27637	Klhl35	5.2042	78.388	5.2042	78.388	3.6776	3601.7	81.173	8.1229	1	3.1699e-16	6.3398e-16	2.4393e-14	TRUE
MGLibB_17570	Fam49a	5.2042	78.388	5.2042	78.388	3.6776	3601.7	81.173	8.1229	1	3.1699e-16	6.3398e-16	2.4393e-14	TRUE
MGLibB_12417	Ctsq	45.536	1265.8	45.536	1265.8	4.7667	1089600	22623	8.1128	1	3.997e-16	7.994e-16	3.07e-14	TRUE
MGLibB_39397	Pamr1	42.934	1171.4	42.934	1171.4	4.7379	929620	19389	8.1039	1	4.2845e-16	8.5689e-16	3.2867e-14	TRUE
MGLibB_18211	Fer1l4	42.934	1171.4	42.934	1171.4	4.7379	929620	19389	8.1039	1	4.2845e-16	8.5689e-16	3.2867e-14	TRUE
MGLibB_56869	Ube2c	84.568	2828.2	84.568	2828.2	5.0472	5634400	114760	8.0989	1	4.6338e-16	9.2675e-16	3.5502e-14	TRUE
MGLibB_10559	Clca2	6.5052	103.33	6.5052	103.33	3.7971	6355.5	142.98	8.0974	1	3.9714e-16	7.9428e-16	3.0523e-14	TRUE
MGLibB_02408	Abhd11	28.623	691.24	28.623	691.24	4.5465	315550	6701.3	8.0943	1	4.5229e-16	9.0457e-16	3.4674e-14	TRUE
MGLibB_61383	Zfp948	2.6021	33.849	2.6021	33.849	3.2742	641.24	14.914	8.0911	1	3.9433e-16	7.8866e-16	3.0326e-14	TRUE
MGLibB_39033	Osmr	54.644	1599.8	54.644	1599.8	4.8464	1758500	36493	8.0886	1	4.9251e-16	9.8502e-16	3.7686e-14	TRUE
MGLibB_51235	Src	61.149	1851	61.149	1851	4.8972	2369300	49016	8.0845	1	5.128e-16	1.0256e-15	3.9214e-14	TRUE
MGLibB_41406	Plekha6	15.612	315.33	15.612	315.33	4.2511	63031	1374.6	8.084	1	4.7255e-16	9.451e-16	3.6182e-14	TRUE
MGLibB_14081	Dhrs7c	32.526	814.16	32.526	814.16	4.6037	441150	9366.2	8.0765	1	5.2764e-16	1.0553e-15	4.0325e-14	TRUE
MGLibB_57560	Usp31	39.031	1031.5	39.031	1031.5	4.6889	716220	15103	8.076	1	5.3576e-16	1.0715e-15	4.0919e-14	TRUE
MGLibB_21921	Gm732	36.429	942.43	36.429	942.43	4.6557	595230	12604	8.0699	1	5.6074e-16	1.1215e-15	4.2801e-14	TRUE
MGLibB_30468	Mat1a	20.817	455.18	20.817	455.18	4.3861	133830	2912.9	8.048	1	6.4705e-16	1.2941e-15	4.9358e-14	TRUE
MGLibB_51712	Steap3	11.709	216.46	11.709	216.46	4.0968	29054	650.29	8.0291	1	7.2545e-16	1.4509e-15	5.5166e-14	TRUE
MGLibB_13521	Ddhd1	5.2042	77.497	5.2042	77.497	3.6613	3508.9	81.173	8.024	1	7.1264e-16	1.4253e-15	5.4225e-14	TRUE
MGLibB_59969	Zan	5.2042	77.497	5.2042	77.497	3.6613	3508.9	81.173	8.024	1	7.1264e-16	1.4253e-15	5.4225e-14	TRUE
MGLibB_47901	Serpinb7	5.2042	77.497	5.2042	77.497	3.6613	3508.9	81.173	8.024	1	7.1264e-16	1.4253e-15	5.4225e-14	TRUE
MGLibB_02474	Abi3	5.2042	77.497	5.2042	77.497	3.6613	3508.9	81.173	8.024	1	7.1264e-16	1.4253e-15	5.4225e-14	TRUE
MGLibB_62420	NonTargetingControlGuideForMouse_0616	3.9031	54.337	3.9031	54.337	3.4965	1689.8	39.6	8.0144	1	7.5526e-16	1.5105e-15	5.7362e-14	TRUE
MGLibB_33321	Nbl1	3.9031	54.337	3.9031	54.337	3.4965	1689.8	39.6	8.0144	1	7.5526e-16	1.5105e-15	5.7362e-14	TRUE
MGLibB_11674	Cped1	26.021	604.83	26.021	604.83	4.4868	239580	5221.6	8.01	1	8.9503e-16	1.7901e-15	6.7935e-14	TRUE
MGLibB_53200	Tcstv3	33.827	849.79	33.827	849.79	4.6105	480980	10380	8.009	1	9.1771e-16	1.8354e-15	6.9613e-14	TRUE
MGLibB_13180	D830031N03Rik	13.01	246.74	13.01	246.74	4.1443	37999	855.07	7.9932	1	9.7887e-16	1.9577e-15	7.4114e-14	TRUE
MGLibB_12313	Ctla4	13.01	246.74	13.01	246.74	4.1443	37999	855.07	7.9932	1	9.7887e-16	1.9577e-15	7.4114e-14	TRUE
MGLibB_50873	Speer2	13.01	246.74	13.01	246.74	4.1443	37999	855.07	7.9932	1	9.7887e-16	1.9577e-15	7.4114e-14	TRUE
MGLibB_45095	Rep15	31.225	764.28	31.225	764.28	4.5697	386890	8416.3	7.9905	1	1.0611e-15	2.1222e-15	8.0291e-14	TRUE
MGLibB_01695	6030419C18Rik	16.914	344.73	16.914	344.73	4.2705	75499	1693.7	7.9654	1	1.2484e-15	2.4967e-15	9.4401e-14	TRUE
MGLibB_57648	Uspl1	85.869	2838.9	85.869	2838.9	5.0308	5665300	119450	7.9654	1	1.3766e-15	2.7533e-15	1.0391e-13	TRUE
MGLibB_53106	Tcf19	39.031	1016.4	39.031	1016.4	4.6676	693230	15103	7.9528	1	1.46e-15	2.9199e-15	1.1013e-13	TRUE
MGLibB_43963	Pygl	6.5052	101.55	6.5052	101.55	3.7723	6108.7	142.98	7.9484	1	1.3363e-15	2.6726e-15	1.0093e-13	TRUE
MGLibB_47910	Serpinb9c	6.5052	101.55	6.5052	101.55	3.7723	6108.7	142.98	7.9484	1	1.3363e-15	2.6726e-15	1.0093e-13	TRUE
MGLibB_22845	Gpx1	13.01	244.96	13.01	244.96	4.1339	37385	855.07	7.9322	1	1.6019e-15	3.2038e-15	1.2054e-13	TRUE
MGLibB_01118	4833403I15Rik	13.01	244.96	13.01	244.96	4.1339	37385	855.07	7.9322	1	1.6019e-15	3.2038e-15	1.2054e-13	TRUE
MGLibB_25864	Il2rb	71.557	2229.6	71.557	2229.6	4.9422	3456400	74034	7.9313	1	1.7966e-15	3.5932e-15	1.3494e-13	TRUE
MGLibB_45798	Rnf135	5.2042	76.606	5.2042	76.606	3.6449	3417.3	81.173	7.9251	1	1.5868e-15	3.1735e-15	1.1955e-13	TRUE
MGLibB_27713	Klk1b27	5.2042	76.606	5.2042	76.606	3.6449	3417.3	81.173	7.9251	1	1.5868e-15	3.1735e-15	1.1955e-13	TRUE
MGLibB_43075	Prr18	9.1073	154.99	9.1073	154.99	3.948	14577	339.23	7.9207	1	1.712e-15	3.424e-15	1.2875e-13	TRUE
MGLibB_22970	Grik5	7.8062	127.38	7.8062	127.38	3.8657	9733.1	228.06	7.9179	1	1.7317e-15	3.4634e-15	1.3015e-13	TRUE
MGLibB_60904	Zfp579	32.526	798.13	32.526	798.13	4.5751	422160	9366.2	7.9108	1	2.0241e-15	4.0482e-15	1.5184e-13	TRUE
MGLibB_06694	Bcl2l11	68.955	2119.1	68.955	2119.1	4.9216	3114400	67178	7.9101	1	2.1266e-15	4.2532e-15	1.5924e-13	TRUE
MGLibB_25338	Ifi204	14.311	276.14	14.311	276.14	4.1779	47800	1095.8	7.9096	1	1.935e-15	3.8701e-15	1.4525e-13	TRUE
MGLibB_37387	Olfr426	33.827	839.1	33.827	839.1	4.5923	467700	10380	7.9041	1	2.1419e-15	4.2839e-15	1.6029e-13	TRUE
MGLibB_13310	Dbi	13.01	244.07	13.01	244.07	4.1286	37080	855.07	7.9018	1	2.0464e-15	4.0929e-15	1.5342e-13	TRUE
MGLibB_12994	Cypt12	16.914	342.06	16.914	342.06	4.2593	74195	1693.7	7.9005	1	2.1062e-15	4.2124e-15	1.5781e-13	TRUE
MGLibB_04393	Ano8	52.042	1466.2	52.042	1466.2	4.7898	1466000	32109	7.8919	1	2.4219e-15	4.8438e-15	1.8069e-13	TRUE
MGLibB_37176	Olfr32	28.623	674.31	28.623	674.31	4.5108	298670	6701.3	7.8876	1	2.42e-15	4.84e-15	1.8066e-13	TRUE
MGLibB_20183	Gltpd1	6.5052	100.66	6.5052	100.66	3.7597	5987.2	142.98	7.8739	1	2.4312e-15	4.8624e-15	1.8127e-13	TRUE
MGLibB_32904	Mylk	3.9031	53.446	3.9031	53.446	3.4731	1626.8	39.6	7.8729	1	2.3656e-15	4.7313e-15	1.7671e-13	TRUE
MGLibB_31169	Mfsd6	3.9031	53.446	3.9031	53.446	3.4731	1626.8	39.6	7.8729	1	2.3656e-15	4.7313e-15	1.7671e-13	TRUE
MGLibB_31829	Mpv17l2	3.9031	53.446	3.9031	53.446	3.4731	1626.8	39.6	7.8729	1	2.3656e-15	4.7313e-15	1.7671e-13	TRUE
MGLibB_08379	Ccdc136	40.332	1049.3	40.332	1049.3	4.6674	738800	16458	7.865	1	2.9601e-15	5.9202e-15	2.203e-13	TRUE
MGLibB_60169	Zc3h6	35.128	876.52	35.128	876.52	4.6022	510980	11459	7.8601	1	3.0522e-15	6.1044e-15	2.2702e-13	TRUE
MGLibB_43526	Pstpip1	7.8062	126.49	7.8062	126.49	3.8557	9579.2	228.06	7.8589	1	2.7778e-15	5.5555e-15	2.0686e-13	TRUE
MGLibB_31731	Mov10l1	7.8062	126.49	7.8062	126.49	3.8557	9579.2	228.06	7.8589	1	2.7778e-15	5.5555e-15	2.0686e-13	TRUE
MGLibB_09964	Cers3	54.644	1554.4	54.644	1554.4	4.8049	1650800	36493	7.8508	1	3.3737e-15	6.7474e-15	2.5063e-13	TRUE
MGLibB_50143	Smok3a	58.547	1698.7	58.547	1698.7	4.8351	1979200	43732	7.843	1	3.6037e-15	7.2075e-15	2.6755e-13	TRUE
MGLibB_27364	Kif21b	13.01	242.29	13.01	242.29	4.1181	36474	855.07	7.8408	1	3.3307e-15	6.6613e-15	2.4758e-13	TRUE
MGLibB_13340	Dbx2	32.526	791	32.526	791	4.5622	413850	9366.2	7.8372	1	3.6473e-15	7.2947e-15	2.7062e-13	TRUE
MGLibB_31849	Mr1	10.408	181.72	10.408	181.72	4.0015	20176	479.14	7.8261	1	3.6842e-15	7.3684e-15	2.7319e-13	TRUE
MGLibB_44464	Ranbp2	9.1073	153.21	9.1073	153.21	3.9314	14201	339.23	7.824	1	3.7101e-15	7.4202e-15	2.7478e-13	TRUE
MGLibB_28119	Krtap11-1	9.1073	153.21	9.1073	153.21	3.9314	14201	339.23	7.824	1	3.7101e-15	7.4202e-15	2.7478e-13	TRUE
MGLibB_24568	Hnrnpc	15.612	305.53	15.612	305.53	4.2057	58726	1374.6	7.8197	1	3.9916e-15	7.9832e-15	2.9545e-13	TRUE
MGLibB_36150	Olfr1276	20.817	442.71	20.817	442.71	4.3461	125790	2912.9	7.817	1	4.1613e-15	8.3227e-15	3.0783e-13	TRUE
MGLibB_54337	Tmem145	7.8062	125.6	7.8062	125.6	3.8456	9426.5	228.06	7.7999	1	4.4405e-15	8.881e-15	3.2808e-13	TRUE
MGLibB_55385	Tpbg	6.5052	99.766	6.5052	99.766	3.747	5867.1	142.98	7.7994	1	4.3991e-15	8.7983e-15	3.2522e-13	TRUE
MGLibB_22386	Gp49a	11.709	210.22	11.709	210.22	4.0548	27201	650.29	7.7845	1	5.1675e-15	1.0335e-14	3.8157e-13	TRUE
MGLibB_05283	Arrdc1	9.1073	152.32	9.1073	152.32	3.9231	14014	339.23	7.7757	1	5.4428e-15	1.0886e-14	4.0141e-13	TRUE
MGLibB_29458	Lrrc42	9.1073	152.32	9.1073	152.32	3.9231	14014	339.23	7.7757	1	5.4428e-15	1.0886e-14	4.0141e-13	TRUE
MGLibB_21526	Gm5072	15.612	303.75	15.612	303.75	4.1973	57960	1374.6	7.7717	1	5.8402e-15	1.168e-14	4.3045e-13	TRUE
MGLibB_47514	Sec14l4	16.914	336.71	16.914	336.71	4.2367	71623	1693.7	7.7706	1	5.9212e-15	1.1842e-14	4.3616e-13	TRUE
MGLibB_00738	2210404O09Rik	63.751	1880.4	63.751	1880.4	4.8608	2433000	54679	7.769	1	6.5115e-15	1.3023e-14	4.7936e-13	TRUE
MGLibB_47998	Setd2	19.516	404.41	19.516	404.41	4.3046	104320	2460.9	7.7588	1	6.565e-15	1.313e-14	4.83e-13	TRUE
MGLibB_30436	Marveld2	53.343	1489.4	53.343	1489.4	4.7774	1509900	34258	7.7586	1	7.0006e-15	1.4001e-14	5.1474e-13	TRUE
MGLibB_60668	Zfp37	22.118	474.78	22.118	474.78	4.3632	144990	3413.2	7.7481	1	7.2053e-15	1.4411e-14	5.2884e-13	TRUE
MGLibB_31208	Mgat4c	10.408	179.94	10.408	179.94	3.9873	19731	479.14	7.7447	1	7.0135e-15	1.4027e-14	5.1538e-13	TRUE
MGLibB_46644	Rtdr1	7.8062	124.71	7.8062	124.71	3.8354	9275.2	228.06	7.741	1	7.0743e-15	1.4149e-14	5.1954e-13	TRUE
MGLibB_01883	9830001H06Rik	32.526	781.2	32.526	781.2	4.5442	402580	9366.2	7.7359	1	8.1251e-15	1.625e-14	5.9457e-13	TRUE
MGLibB_05866	Atp6v0b	22.118	473.89	22.118	473.89	4.3605	144380	3413.2	7.7328	1	8.1233e-15	1.6247e-14	5.9457e-13	TRUE
MGLibB_22252	Gng7	55.945	1579.3	55.945	1579.3	4.7945	1701600	38816	7.7322	1	8.6363e-15	1.7273e-14	6.3122e-13	TRUE
MGLibB_02544	Acadm	27.322	622.65	27.322	622.65	4.4607	252790	5932.9	7.729	1	8.4902e-15	1.698e-14	6.2091e-13	TRUE
MGLibB_53379	Tepp	5.2042	74.825	5.2042	74.825	3.6114	3237.9	81.173	7.7274	1	7.6426e-15	1.5285e-14	5.6027e-13	TRUE
MGLibB_40343	Pecr	5.2042	74.825	5.2042	74.825	3.6114	3237.9	81.173	7.7274	1	7.6426e-15	1.5285e-14	5.6027e-13	TRUE
MGLibB_17411	Fam203a	6.5052	98.875	6.5052	98.875	3.7342	5748.2	142.98	7.7249	1	7.9166e-15	1.5833e-14	5.8e-13	TRUE
MGLibB_24446	Hmcn1	102.78	3482.9	102.78	3482.9	5.0691	8565500	191470	7.7246	1	9.4622e-15	1.8924e-14	6.8993e-13	TRUE
MGLibB_40718	Phip	19.516	402.63	19.516	402.63	4.2982	103300	2460.9	7.7229	1	8.708e-15	1.7416e-14	6.3608e-13	TRUE
MGLibB_32859	Myl10	37.73	945.11	37.73	945.11	4.6105	594580	13819	7.7189	1	9.3725e-15	1.8745e-14	6.838e-13	TRUE
MGLibB_51395	Ss18l1	11.709	208.44	11.709	208.44	4.0426	26684	650.29	7.7147	1	8.9579e-15	1.7916e-14	6.5394e-13	TRUE
MGLibB_11369	Col6a6	45.536	1203.4	45.536	1203.4	4.6938	974900	22623	7.6982	1	1.1147e-14	2.2293e-14	8.1227e-13	TRUE
MGLibB_55506	Trabd2b	49.44	1338.8	49.44	1338.8	4.7313	1212600	28068	7.6962	1	1.1375e-14	2.2751e-14	8.2844e-13	TRUE
MGLibB_48708	Slc12a1	11.709	207.55	11.709	207.55	4.0364	26427	650.29	7.6798	1	1.1773e-14	2.3546e-14	8.5689e-13	TRUE
MGLibB_39774	Pcdhb12	26.021	579.89	26.021	579.89	4.4261	218170	5221.6	7.6649	1	1.3971e-14	2.7942e-14	1.0157e-12	TRUE
MGLibB_26460	Itga6	10.408	178.15	10.408	178.15	3.973	19292	479.14	7.6634	1	1.3264e-14	2.6529e-14	9.6487e-13	TRUE
MGLibB_18303	Fgf15	35.128	855.14	35.128	855.14	4.5666	483800	11459	7.6604	1	1.4741e-14	2.9482e-14	1.0704e-12	TRUE
MGLibB_46781	Rxrb	18.215	365.22	18.215	365.22	4.2524	84413	2055.1	7.6544	1	1.4801e-14	2.9602e-14	1.0741e-12	TRUE
MGLibB_21466	Gm4846	6.5052	97.985	6.5052	97.985	3.7212	5630.6	142.98	7.6504	1	1.4169e-14	2.8338e-14	1.0294e-12	TRUE
MGLibB_02820	Actl7a	85.869	2727.5	85.869	2727.5	4.9731	5191400	119450	7.6432	1	1.7706e-14	3.5413e-14	1.2827e-12	TRUE
MGLibB_12789	Cyp2c50	5.2042	73.934	5.2042	73.934	3.5943	3150.1	81.173	7.6285	1	1.6532e-14	3.3065e-14	1.1983e-12	TRUE
MGLibB_44389	Raet1d	1.301	15.143	1.301	15.143	2.8106	123.19	3.2965	7.6238	1	1.6137e-14	3.2273e-14	1.1703e-12	TRUE
MGLibB_32943	Myo1e	7.8062	122.93	7.8062	122.93	3.8148	8976.3	228.06	7.623	1	1.7771e-14	3.5542e-14	1.2866e-12	TRUE
MGLibB_52062	Sult4a1	10.408	177.26	10.408	177.26	3.9658	19074	479.14	7.6227	1	1.8197e-14	3.6395e-14	1.3166e-12	TRUE
MGLibB_15816	Eif3g	42.934	1102.8	42.934	1102.8	4.6509	813820	19389	7.6113	1	2.184e-14	4.368e-14	1.5793e-12	TRUE
MGLibB_47193	Scgb1b20	32.526	768.73	32.526	768.73	4.521	388470	9366.2	7.6071	1	2.2193e-14	4.4385e-14	1.6038e-12	TRUE
MGLibB_16411	Ept1	31.225	728.65	31.225	728.65	4.501	348030	8416.3	7.6021	1	2.3002e-14	4.6005e-14	1.6614e-12	TRUE
MGLibB_02367	Abcd3	19.516	396.39	19.516	396.39	4.2758	99753	2460.9	7.5972	1	2.3172e-14	4.6345e-14	1.6727e-12	TRUE
MGLibB_61497	Zgpat	79.364	2444.3	79.364	2444.3	4.9273	4145100	97145	7.5876	1	2.7137e-14	5.4273e-14	1.953e-12	TRUE
MGLibB_44685	Rbbp4	14.311	265.45	14.311	265.45	4.1212	43740	1095.8	7.5867	1	2.4594e-14	4.9188e-14	1.7742e-12	TRUE
MGLibB_18232	Fes	15.612	296.63	15.612	296.63	4.1632	54951	1374.6	7.5795	1	2.6162e-14	5.2324e-14	1.884e-12	TRUE
MGLibB_58911	Vnn3	6.5052	97.094	6.5052	97.094	3.7082	5514.2	142.98	7.5759	1	2.5221e-14	5.0441e-14	1.8173e-12	TRUE
MGLibB_17960	Fbxo24	6.5052	97.094	6.5052	97.094	3.7082	5514.2	142.98	7.5759	1	2.5221e-14	5.0441e-14	1.8173e-12	TRUE
MGLibB_44091	Rab15	88.471	2807.7	88.471	2807.7	4.9723	5500200	129190	7.5655	1	3.2357e-14	6.4715e-14	2.3247e-12	TRUE
MGLibB_06737	Bcl9l	14.311	264.56	14.311	264.56	4.1163	43410	1095.8	7.5598	1	3.0257e-14	6.0514e-14	2.1763e-12	TRUE
MGLibB_38452	Olfr850	16.914	327.8	16.914	327.8	4.1981	67443	1693.7	7.5542	1	3.1957e-14	6.3914e-14	2.2973e-12	TRUE
MGLibB_60798	Zfp46	10.408	175.48	10.408	175.48	3.9514	18643	479.14	7.5413	1	3.4081e-14	6.8163e-14	2.4471e-12	TRUE
MGLibB_58761	Vmn2r57	11.709	203.99	11.709	203.99	4.0116	25413	650.29	7.54	1	3.4704e-14	6.9409e-14	2.4904e-12	TRUE
MGLibB_13237	Dagla	9.1073	147.87	9.1073	147.87	3.8806	13101	339.23	7.5338	1	3.5728e-14	7.1456e-14	2.5563e-12	TRUE
MGLibB_34727	Nrcam	48.139	1266.7	48.139	1266.7	4.6892	1079100	26172	7.5321	1	4.0452e-14	8.0904e-14	2.8926e-12	TRUE
MGLibB_35378	Odf3b	5.2042	73.043	5.2042	73.043	3.5771	3063.7	81.173	7.5296	1	3.542e-14	7.0841e-14	2.5358e-12	TRUE
MGLibB_46063	Rorc	5.2042	73.043	5.2042	73.043	3.5771	3063.7	81.173	7.5296	1	3.542e-14	7.0841e-14	2.5358e-12	TRUE
MGLibB_29567	Lrriq1	5.2042	73.043	5.2042	73.043	3.5771	3063.7	81.173	7.5296	1	3.542e-14	7.0841e-14	2.5358e-12	TRUE
MGLibB_38614	Olfr918	5.2042	73.043	5.2042	73.043	3.5771	3063.7	81.173	7.5296	1	3.542e-14	7.0841e-14	2.5358e-12	TRUE
MGLibB_43014	Prpf4	14.311	262.78	14.311	262.78	4.1066	42754	1095.8	7.506	1	4.5698e-14	9.1396e-14	3.2525e-12	TRUE
MGLibB_46820	S100a2	11.709	203.1	11.709	203.1	4.0053	25163	650.29	7.5051	1	4.5337e-14	9.0675e-14	3.2287e-12	TRUE
MGLibB_04965	Arhgap44	11.709	203.1	11.709	203.1	4.0053	25163	650.29	7.5051	1	4.5337e-14	9.0675e-14	3.2287e-12	TRUE
MGLibB_11810	Cradd	7.8062	121.14	7.8062	121.14	3.7939	8682.6	228.06	7.505	1	4.4036e-14	8.8071e-14	3.1452e-12	TRUE
MGLibB_17203	Fam155a	7.8062	121.14	7.8062	121.14	3.7939	8682.6	228.06	7.505	1	4.4036e-14	8.8071e-14	3.1452e-12	TRUE
MGLibB_04003	Amica1	46.837	1217.7	46.837	1217.7	4.671	994770	24358	7.5021	1	5.0832e-14	1.0166e-13	3.6158e-12	TRUE
MGLibB_02921	Adam11	6.5052	96.203	6.5052	96.203	3.695	5399.2	142.98	7.5015	1	4.4648e-14	8.9297e-14	3.1834e-12	TRUE
MGLibB_58345	Vmn1r38	6.5052	96.203	6.5052	96.203	3.695	5399.2	142.98	7.5015	1	4.4648e-14	8.9297e-14	3.1834e-12	TRUE
MGLibB_18912	Frk	6.5052	96.203	6.5052	96.203	3.695	5399.2	142.98	7.5015	1	4.4648e-14	8.9297e-14	3.1834e-12	TRUE
MGLibB_02867	Actr8	35.128	837.32	35.128	837.32	4.5363	461750	11459	7.494	1	5.3142e-14	1.0628e-13	3.778e-12	TRUE
MGLibB_48264	Sh3bp2	65.052	1859	65.052	1859	4.8156	2363500	57655	7.4714	1	6.5396e-14	1.3079e-13	4.6384e-12	TRUE
MGLibB_30170	Manba	11.709	202.2	11.709	202.2	3.999	24914	650.29	7.4702	1	5.9157e-14	1.1831e-13	4.2031e-12	TRUE
MGLibB_05696	Atoh7	23.419	493.49	23.419	493.49	4.3399	155970	3963.5	7.4665	1	6.3821e-14	1.2764e-13	4.5319e-12	TRUE
MGLibB_08609	Ccdc64	75.46	2251.9	75.46	2251.9	4.8809	3497100	85104	7.4604	1	7.1625e-14	1.4325e-13	5.0742e-12	TRUE
MGLibB_47277	Scmh1	26.021	564.75	26.021	564.75	4.388	205680	5221.6	7.4553	1	6.9974e-14	1.3995e-13	4.9602e-12	TRUE
MGLibB_09840	Cenpu	53.343	1432.4	53.343	1432.4	4.7212	1385600	34258	7.4506	1	7.5754e-14	1.5151e-13	5.3606e-12	TRUE
MGLibB_14813	Dpp8	3.9031	50.774	3.9031	50.774	3.4005	1445.2	39.6	7.4482	1	6.4577e-14	1.2915e-13	4.5829e-12	TRUE
MGLibB_58276	Vmn1r232	39.031	954.01	39.031	954.01	4.5763	602700	15103	7.4454	1	7.7376e-14	1.5475e-13	5.4722e-12	TRUE
MGLibB_30591	Mc2r	23.419	491.7	23.419	491.7	4.3347	154710	3963.5	7.4382	1	7.9095e-14	1.5819e-13	5.5873e-12	TRUE
MGLibB_46867	S1pr5	5.2042	72.152	5.2042	72.152	3.5596	2978.4	81.173	7.4308	1	7.5161e-14	1.5032e-13	5.3217e-12	TRUE
MGLibB_55085	Tnfrsf14	22.118	456.07	22.118	456.07	4.3054	132540	3413.2	7.4279	1	8.5219e-14	1.7044e-13	6.0129e-12	TRUE
MGLibB_60742	Zfp428	6.5052	95.312	6.5052	95.312	3.6818	5285.4	142.98	7.427	1	7.8611e-14	1.5722e-13	5.5563e-12	TRUE
MGLibB_38585	Olfr908	14.311	260.1	14.311	260.1	4.0919	41781	1095.8	7.4252	1	8.4368e-14	1.6874e-13	5.9563e-12	TRUE
MGLibB_61249	Zfp827	10.408	172.81	10.408	172.81	3.9293	18005	479.14	7.4192	1	8.6292e-14	1.7258e-13	6.0851e-12	TRUE
MGLibB_34511	Npepps	57.246	1563.3	57.246	1563.3	4.7472	1656200	41229	7.4172	1	9.788e-14	1.9576e-13	6.8904e-12	TRUE
MGLibB_08525	Ccdc30	104.08	3403.6	104.08	3403.6	5.0179	8127600	197900	7.417	1	1.0108e-13	2.0217e-13	7.1077e-12	TRUE
MGLibB_57503	Usp17la	15.612	290.39	15.612	290.39	4.1326	52386	1374.6	7.4113	1	9.4309e-14	1.8862e-13	6.6428e-12	TRUE
MGLibB_31529	Mmp14	28.623	635.12	28.623	635.12	4.4245	261450	6701.3	7.4088	1	1.001e-13	2.0021e-13	7.0429e-12	TRUE
MGLibB_54039	Tlr8	40.332	989.64	40.332	989.64	4.583	649100	16458	7.3998	1	1.0939e-13	2.1879e-13	7.6787e-12	TRUE
MGLibB_39379	Palld	2.6021	31.177	2.6021	31.177	3.1591	529.83	14.914	7.3991	1	9.1415e-14	1.8283e-13	6.4427e-12	TRUE
MGLibB_13243	Dak	22.118	454.29	22.118	454.29	4.2997	131380	3413.2	7.3974	1	1.0726e-13	2.1452e-13	7.5375e-12	TRUE
MGLibB_54007	Tlr11	9.1073	145.2	9.1073	145.2	3.8544	12569	339.23	7.3887	1	1.0748e-13	2.1496e-13	7.5487e-12	TRUE
MGLibB_33781	Neu3	50.741	1330.8	50.741	1330.8	4.6859	1190400	30047	7.3847	1	1.2416e-13	2.4832e-13	8.7004e-12	TRUE
MGLibB_05209	Armc7	19.516	385.7	19.516	385.7	4.2364	93827	2460.9	7.3817	1	1.1965e-13	2.393e-13	8.3893e-12	TRUE
MGLibB_39400	Pam	58.547	1601.6	58.547	1601.6	4.7502	1739000	43732	7.3787	1	1.3094e-13	2.6187e-13	9.1595e-12	TRUE
MGLibB_38332	Olfr800	10.408	171.92	10.408	171.92	3.9219	17795	479.14	7.3785	1	1.1723e-13	2.3446e-13	8.2242e-12	TRUE
MGLibB_17218	Fam160b1	35.128	824.85	35.128	824.85	4.5147	446630	11459	7.3775	1	1.283e-13	2.566e-13	8.9802e-12	TRUE
MGLibB_45707	Rnase6	36.429	864.05	36.429	864.05	4.5305	491170	12604	7.3717	1	1.3428e-13	2.6857e-13	9.3881e-12	TRUE
MGLibB_46726	Runx1t1	14.311	258.32	14.311	258.32	4.0821	41138	1095.8	7.3714	1	1.2652e-13	2.5304e-13	8.8605e-12	TRUE
MGLibB_28189	Krtap31-1	67.654	1928.5	67.654	1928.5	4.8127	2542200	63903	7.3613	1	1.5043e-13	3.0086e-13	1.0499e-11	TRUE
MGLibB_12257	Ctbp2	26.021	557.62	26.021	557.62	4.3697	199930	5221.6	7.3567	1	1.4714e-13	2.9427e-13	1.0275e-11	TRUE
MGLibB_10943	Cmc1	6.5052	94.422	6.5052	94.422	3.6684	5173	142.98	7.3525	1	1.3766e-13	2.7531e-13	9.6184e-12	TRUE
MGLibB_45324	Rgs6	65.052	1829.6	65.052	1829.6	4.7926	2282100	57655	7.349	1	1.6461e-13	3.2923e-13	1.1449e-11	TRUE
MGLibB_22614	Gpr155	41.633	1024.4	41.633	1024.4	4.588	695890	17886	7.3482	1	1.6141e-13	3.2282e-13	1.1233e-11	TRUE
MGLibB_08770	Ccl24	9.1073	144.3	9.1073	144.3	3.8456	12394	339.23	7.3404	1	1.5444e-13	3.0888e-13	1.0773e-11	TRUE
MGLibB_25358	Ifi44l	20.817	416.88	20.817	416.88	4.2596	109960	2912.9	7.3383	1	1.6631e-13	3.3262e-13	1.1555e-11	TRUE
MGLibB_33170	Nagk	10.408	171.03	10.408	171.03	3.9145	17587	479.14	7.3378	1	1.59e-13	3.1801e-13	1.1072e-11	TRUE
MGLibB_11869	Crebzf	16.914	318.9	16.914	318.9	4.1585	63395	1693.7	7.3377	1	1.647e-13	3.294e-13	1.1449e-11	TRUE
MGLibB_09751	Cela1	57.246	1546.4	57.246	1546.4	4.7315	1617000	41229	7.3339	1	1.8299e-13	3.6598e-13	1.2706e-11	TRUE
MGLibB_43566	Ptchd3	5.2042	71.262	5.2042	71.262	3.5419	2894.5	81.173	7.3319	1	1.5796e-13	3.1593e-13	1.1006e-11	TRUE
MGLibB_02656	Acot10	5.2042	71.262	5.2042	71.262	3.5419	2894.5	81.173	7.3319	1	1.5796e-13	3.1593e-13	1.1006e-11	TRUE
MGLibB_16396	Eps8l1	105.38	3413.4	105.38	3413.4	5.0043	8160200	204460	7.3159	1	2.159e-13	4.3179e-13	1.4966e-11	TRUE
MGLibB_10401	Chst4	45.536	1144.6	45.536	1144.6	4.6216	872840	22623	7.3073	1	2.2011e-13	4.4022e-13	1.5223e-11	TRUE
MGLibB_02869	Actrt1	3.9031	49.883	3.9031	49.883	3.3754	1387.2	39.6	7.3067	1	1.8692e-13	3.7385e-13	1.2965e-11	TRUE
MGLibB_49356	Slc35g1	3.9031	49.883	3.9031	49.883	3.3754	1387.2	39.6	7.3067	1	1.8692e-13	3.7385e-13	1.2965e-11	TRUE
MGLibB_44019	Qrich2	11.709	197.75	11.709	197.75	3.967	23689	650.29	7.2955	1	2.1975e-13	4.3951e-13	1.5207e-11	TRUE
MGLibB_14788	Dpm1	11.709	197.75	11.709	197.75	3.967	23689	650.29	7.2955	1	2.1975e-13	4.3951e-13	1.5207e-11	TRUE
MGLibB_03642	Akap9	11.709	197.75	11.709	197.75	3.967	23689	650.29	7.2955	1	2.1975e-13	4.3951e-13	1.5207e-11	TRUE
[truncated: 59,371 more rows]
