# Supplementary material for: The V-ATPase complex component RNAseK is required for lysosomal hydrolase delivery and autophagosome degradation
Source: Nat Commun. 2024 Sep 5;15:7743. doi: 10.1038/s41467-024-52049-3 (PMC11374810; doi:10.1038/s41467-024-52049-3)
Supplement: Supplementary file 6 — Supplementary Data 3 [file 41467_2024_52049_MOESM6_ESM.xlsx]

## Sheet: Sheet1
Gene	log2_FoldChange	minus_log10_pvalue
;Cpn1	0.123105	0.197586
0610009B22Rik;Trappc2	0.189941	0.37565
0610010K14Rik;0610010K14Rik;Bap18;Bap18	-0.0468674	0.0427516
0610012G03Rik	-0.227814	0.997444
1110004F10Rik;1110004F10Rik;Smap	1.80515	1.89268
1700025G04Rik;	1.19749	2.32314
1700037H04Rik;1700037H04Rik;	0.320832	1.18392
2200002D01Rik	0.29626	0.237559
2210010C04Rik	1.83532	3.49291
2210016L21Rik;Custos	2.34438	1.32231
2310022A10Rik;2310022A10Rik;2310022A10Rik;;	2.31509	1.95627
2310061I04Rik	-1.4064	1.76702
2410002F23Rik	-0.301875	0.331363
2900026A02Rik	-1.29985	5.74438
4931406C07Rik;	3.10227	1.38789
4932438A13Rik;Kiaa1109;Kiaa1109;Kiaa1109;Kiaa1109;Kiaa1109	-2.83218	4.13174
4933421I07Rik	-1.12114	1.92596
4933434E20Rik;;;	-1.71904	0.683624
5031439G07Rik;	0.805965	2.89358
5730455P16Rik;	-0.412144	1.59791
9530068E07Rik;Kct2	0.309387	1.0883
Aaas	0.133553	0.238541
Aacs	1.42537	4.00181
Aagab	0.87364	2.31464
Aak1	0.00747681	0.104352
Aamp	1.55833	4.2733
Aar2	0.0997238	0.488409
Aars1	0.714286	2.96318
Aars2	-0.302803	2.80607
Aasdhppt	0.436814	0.723885
Aatf	1.65561	2.42738
Abca2	-0.457827	0.312612
Abca3	-0.218952	0.948289
Abca5	1.69526	0.506669
Abca7	-1.02675	3.26452
Abcb10	-0.809	2.63315
Abcb1b	0.744171	2.71927
Abcb6	-0.927576	4.09807
Abcb7	-0.348659	1.32003
Abcc1	0.427759	2.23085
Abcc10	-0.463404	0.524739
Abcc4	0.237974	1.41259
Abcc5	0.455175	3.30055
Abcd1	-2.50059	3.54886
Abcd3	-1.75686	4.74709
Abcd4	-0.233205	1.51798
Abce1	0.528948	2.09275
Abcf1	-0.225666	0.83588
Abcf2	0.274993	1.65674
Abcf3	0.524155	3.63948
Abcg2	1.65929	2.95511
Abhd1	0.342003	0.714265
Abhd10	-0.721306	3.29696
Abhd11	0.068978	0.53655
Abhd12	-0.20973	1.91462
Abhd13	-1.07452	3.14863
Abhd14b	-0.211091	0.371734
Abhd16a	-0.946324	2.70796
Abhd17a;Abhd17c	-1.89006	2.16608
Abhd17b	0.0796102	0.580445
Abhd5	-0.919657	1.72159
Abhd6	-0.594896	2.35904
Abi1	0.179348	1.38537
Abi3bp	-2.76399	2.48132
Abitram	1.05296	0.95052
Abl1	0.495044	1.10064
Ablim1	-0.496852	1.98954
Abracl	0.567845	2.59266
Abraxas2	0.815279	0.548231
Abt1	2.51597	1.09488
Acaa1a	-0.824807	1.8453
Acaa2	-0.710374	2.90731
Acaca	0.591422	1.82649
Acad10	-0.272019	0.377397
Acad11	-0.588906	1.84194
Acad8	-0.345821	2.22025
Acad9	-0.427485	2.73245
Acadl	-0.581914	3.13148
Acadm	-0.536235	1.93173
Acads	-0.724072	3.08688
Acadsb	-0.779887	2.4057
Acadvl	-0.428446	2.94305
Acap2	0.440016	0.468988
Acat1	-0.624547	2.08107
Acat2	1.13154	2.2666
Acbd3	-0.634966	3.43801
Acbd5	0.20756	0.898763
Acbd6	1.43363	2.48669
Acd	0.162402	0.340788
Acer3	-1.07786	0.307078
Acin1	1.01251	2.25706
Ackr3	-0.32753	1.57395
Acly	0.376534	1.48435
Aco1	0.66379	1.57863
Aco2	-0.619952	3.27942
Acot13	-0.659002	2.69811
Acot2	-0.930948	4.90637
Acot7	-0.293296	0.957742
Acot7	3.68685	3.70065
Acot8	-0.933484	2.86594
Acot9	-0.417802	3.5899
Acox1	-0.535076	1.78801
Acox3	-1.15156	3.88239
Acp1	0.784378	2.64163
Acp2	-1.39419	2.39061
Acp6	-0.329962	1.24148
Acpp;Acp3;Acp3	2.18921	1.10416
Acsf2	-1.7381	5.33239
Acsf3	-0.317914	2.66995
Acsl1	-0.691096	3.07684
Acsl3	-0.468886	3.08051
Acsl4	0.508565	3.68888
Acsl5	-0.017657	0.0998942
Acta1	2.99342	1.50795
Acta2	0.691373	2.06718
Actb	0.226789	1.23725
Actbl2	0.814549	1.62139
Actg1	0.0182889	0.124583
Actl6a	0.358919	1.02898
Actn1	-0.478029	2.86439
Actn1	0.126383	0.833424
Actn4	-0.295464	1.47032
Actr10	-0.578534	2.84977
Actr1a	-0.252881	1.89403
Actr1b	-0.637684	3.81769
Actr2	-0.131646	0.394796
Actr3	0.0936158	0.475318
Actr3b	0.0995013	0.52281
Actr5	0.187944	0.125415
Actr6	-0.94235	4.06271
Acvr1	1.57131	2.65039
Acvr2a	0.593495	0.949401
Acy1	-0.42936	0.743543
Acyp1	0.507836	1.20613
Ada	-0.996748	0.865556
Adam10	0.241063	1.16008
Adam15	0.743119	2.76976
Adam17	-0.397727	1.81454
Adam24	-0.892722	1.46046
Adam9	0.391019	1.17262
Adamts1	-0.112021	0.922212
Adamtsl3	-1.25651	2.36302
Adamtsl4	-0.385314	1.21468
Adar	-0.102855	0.0934905
Adat3	1.11908	0.717369
Adck1	-1.13128	3.41171
Adcy6	-0.781999	1.91473
Add1	-1.2456	5.67018
Add3	-1.3453	4.88517
Adgra2	-0.703036	1.22318
Adgre5	-0.316256	1.39207
Adgrg2	-0.882283	2.26763
Adgrl1	-0.64335	0.187261
Adgrl2	-0.757177	1.51304
Adgrl3	0.845734	1.87069
Adgrl3	0.347712	2.56816
Adh5	0.622952	1.98576
Adh7	-0.375713	0.265755
Adi1	0.918516	1.68853
Adk	-0.220864	0.27309
Adnp	0.840537	1.86903
Ado	-0.0723394	0.164424
Adpgk	0.100222	0.125314
Adprh	0.329439	0.396729
Adprs	-0.58016	2.64838
Adsl	0.734469	3.1529
Adss2	1.02641	4.01316
Aebp1	-0.0400562	0.155333
Aebp2	0.231879	0.295461
Aen	4.23055	3.30597
Afap1	-2.00504	4.5576
Afdn	-0.0175031	0.00640853
Afdn	1.04456	3.33194
Aff4	2.43209	1.3969
Afg1l	-0.714828	2.32879
Afg3l1	-0.205189	2.18396
Afg3l2	0.116791	0.561367
Aftph	1.19188	0.752131
Aga	-1.9147	3.29459
Agap1	-1.16058	2.11725
Agap3	-0.734508	1.1404
Agfg1	-0.549585	2.59275
Agfg2	0.0831559	0.311842
Agk	-1.31811	3.29906
Agl	0.337989	0.0992589
Ago2	-0.93887	4.16326
Ago3	-0.8709	4.08982
Agpat1	0.18981	0.753111
Agpat2	-0.704933	3.56194
Agpat3	-0.397864	0.37852
Agpat4	-0.441419	2.28481
Agpat5	0.639462	2.29761
Agps	-0.37066	1.60086
Agrn	-1.2466	3.97493
Agtpbp1	1.85647	3.00888
Agtrap	-1.16243	3.9963
Ahctf1	1.31222	1.56108
Ahcy	1.24549	4.38231
Ahcyl1	0.872111	4.18605
Ahcyl2	0.178726	0.111294
Ahdc1	0.40233	0.590058
Ahnak	-0.267576	1.69977
Ahnak2	-0.739059	3.53979
Ahnak2	-0.542713	2.09009
Ahnak2	-0.480346	1.33701
Ahsa1	0.249464	0.826318
Ahsa2	0.594818	0.521139
Aida	0.0363464	0.0344085
Aif1l	1.60819	1.33726
Aifm1	-0.529355	4.23554
Aimp1	0.403776	2.10403
Aimp2	-0.0409005	0.163133
Aip	0.0996316	0.875466
Ajuba	2.91785	1.62386
Ak1	-0.471709	0.681537
AK157302;Isca1	-0.294436	2.16866
Ak2	0.148804	0.450576
Ak3	-1.1511	3.95198
Ak4	3.59597	2.42089
Ak5	0.58362	3.40564
Akap1	0.966038	2.81151
Akap11	0.620354	2.51007
Akap8	1.58985	3.61665
Akap8l	-0.0677055	0.0479173
Akap9	-0.269133	0.712455
Akr1a1	0.667397	2.45816
Akr1b1	1.52284	3.32284
Akr1b8	-0.212662	0.0567732
Akr7a2	-0.459293	1.48492
Akt1	0.184797	2.15129
Akt1s1	0.525222	1.87297
Akt2	-0.458281	0.684217
Aktip	-0.947065	1.64754
Alad	-0.355816	1.49243
Alcam	0.0747464	0.397751
Aldh16a1	-0.0303192	0.283718
Aldh18a1	-0.439245	3.00025
Aldh1b1	-1.51734	3.54963
Aldh1l2	-1.03176	5.58596
Aldh2	-0.725252	3.014
Aldh3a2	-0.741269	4.29729
Aldh4a1	-0.626274	3.21615
Aldh5a1	-0.367894	3.76453
Aldh6a1	-1.43578	4.16491
Aldh7a1	-1.98488	3.82151
Aldh9a1	-0.664005	1.85811
Aldoa	0.0832087	0.224272
Aldoc	0.204666	0.95779
Alg1	-0.41866	1.26478
Alg10b	-0.952859	0.325147
Alg11	-0.577558	1.46643
Alg12	-0.441568	1.35051
Alg2	-0.36692	1.89951
Alg5	-0.280011	1.81166
Alg9	0.66015	0.789502
Alkbh3	-0.491001	0.127454
Alkbh5	0.898362	2.56304
Alkbh7	-0.241991	1.26447
Alyref	0.472198	0.880739
Amacr	-0.596263	1.13547
Amdhd2	-1.50666	1.09596
Amfr	0.384413	1.75581
Ammecr1l	0.737553	2.34912
Amot	-0.675196	2.96806
Amotl2	0.800799	1.74343
Ampd2	-0.0275008	0.0156775
Anapc1	0.352868	2.33935
Anapc10	1.4226	1.96546
Anapc16	0.430924	2.00061
Anapc2	0.933058	1.89858
Anapc4	0.275667	1.06966
Anapc5	0.170262	0.961762
Anapc7	0.312608	1.00782
Angel2	-0.551129	1.08083
Angptl2	1.13997	3.26491
Angptl7	2.90956	2.34525
Ank1	1.84151	1.76229
Ankfy1	0.439624	2.83133
Ankh	-1.43091	0.717163
Ankhd1	-0.391366	1.4194
Ankib1	-0.275178	0.535057
Ankle2	-0.0903193	0.999553
Ankmy2	-0.679501	3.44647
Ankra2	0.784843	1.1642
Ankrd10	1.9642	2.3357
Ankrd11	-1.33853	0.718855
Ankrd13a	-0.840175	2.18615
Ankrd17	-0.101713	0.170151
Ankrd27	-0.401444	2.65959
Ankrd28	0.39088	0.700814
Ankrd46	0.935902	1.32106
Ankrd50	0.0315803	0.114247
Ankrd52	1.61262	1.96711
Ankzf1	0.857807	1.38295
Anln	1.37503	1.59371
Anln	2.83721	4.21178
Ano10	-0.999507	3.88502
Ano6	-0.338078	1.74001
Anp32a	0.783824	2.51038
Anp32b	1.4135	3.40538
Anp32e	1.11038	2.87489
Anpep	-0.843303	0.707101
Antkmt	0.0347792	0.0635852
Antxr1	-0.574151	1.56893
Antxr2	0.816981	2.22967
Anxa1	-0.292359	1.68131
Anxa11	-0.0486272	0.22444
Anxa2	-0.0366109	0.460667
Anxa3	0.615334	1.75724
Anxa4	-0.491744	2.63032
Anxa5	-0.469351	1.83038
Anxa6	-0.364185	1.2389
Anxa6	-0.93922	3.71643
Anxa7	0.353146	2.04194
Anxa8	-0.42244	1.13712
Ap1b1	-0.238728	2.06324
Ap1g1	-0.413136	1.57032
Ap1m1	-0.72911	3.17919
Ap1s1	-0.570737	3.49567
Ap2a1	0.341364	0.112509
Ap2a2	-0.318264	1.64506
Ap2b1	-0.498419	3.65706
Ap2m1	-0.927925	5.08404
Ap2s1	-0.366563	2.41809
Ap3b1	-1.30706	5.52108
Ap3d1	-1.28466	4.61805
Ap3m1	-1.27892	3.58134
Ap3m2	-2.90309	1.96704
Ap3s1	-1.32427	5.07133
Ap5b1	-1.46987	3.14337
Ap5z1	0.720075	3.91255
Apaf1	-0.724373	0.637119
Apbb1ip	1.62914	2.71279
Apbb2	-0.213962	1.04261
Apc	0.623771	2.43927
Apeh	-0.26423	0.813269
Apex1	0.138329	0.200189
Api5	0.635647	1.67333
Apip	0.0984472	0.2031
Aplp2	2.37285	3.1866
Apmap	-0.283855	2.14339
Apob	1.93514	2.74588
Apobec3	1.61018	0.595199
Apom	0.73591	2.1209
Apoo	-0.873873	3.80977
Apool	-0.895638	3.6451
App	0.637157	1.34085
Appl1	0.694409	1.49775
Appl2	-0.0662978	0.0497869
Aprt	0.263276	0.430255
Aqp1	-0.920279	3.23029
Aqr	1.02406	1.56514
Araf	-0.209145	1.74665
Arap1	0.110237	0.231746
Arcn1	-0.579846	2.77961
Arf1	0.197147	0.418615
Arf2	0.705171	1.80982
Arf4	-0.0459881	0.0885455
Arf5	-1.06603	2.38073
Arf6	-0.793698	0.81501
Arfgap1	-0.113001	0.600898
Arfgap2	0.34684	1.48247
Arfgap3	-0.225714	1.46025
Arfgef2	-0.307946	2.24087
Arfip1	-0.383498	1.33713
Arfip1	0.184491	1.05454
Arfip2	1.72485	1.81014
Arfrp1	-0.167156	0.211496
Arglu1	0.326948	0.386714
Arhgap1	-0.144802	0.760291
Arhgap10	-1.30311	1.48784
Arhgap12	0.19583	0.645716
Arhgap17	0.341187	0.551642
Arhgap21	0.430899	2.85058
Arhgap22	1.92196	0.617406
Arhgap23	0.350406	0.307946
Arhgap24	-0.401119	0.650203
Arhgap35	0.495052	2.19452
Arhgap5	-0.097847	0.0292171
Arhgdia	-0.0954081	0.267492
Arhgef1	0.101562	1.26867
Arhgef10	-2.20417	2.37202
Arhgef11	-0.8747	1.40662
Arhgef12	0.268013	1.27901
Arhgef17	-0.0779632	0.862759
Arhgef18	-0.168928	0.144094
Arhgef2	-0.423288	2.05886
Arhgef25	-0.48446	2.19075
Arhgef39	-0.42619	0.987203
Arhgef40	-0.115367	0.683489
Arhgef7	-0.204297	2.0446
Arid1a	0.0653915	0.277691
Arid1b	0.76356	2.14222
Arid2	0.462855	1.23702
Arid4b	1.60113	1.18509
Arid5b	-0.768602	2.90137
Arih1	1.28496	3.26662
Arih2	0.0023133	0.00615194
Arl1	-0.00704384	0.0282779
Arl14ep	0.519055	0.987375
Arl15	0.076273	0.101879
Arl2	-0.119671	0.448052
Arl3	-0.162387	1.12165
Arl6	-0.266766	0.330433
Arl6ip1	-0.534023	1.41114
Arl6ip4	1.1649	1.67062
Arl6ip5	-0.259597	0.926677
Arl8a	-0.46958	1.60342
Arl8b	-1.59056	2.10037
Armc1	-0.169295	0.389449
Armc10	-1.32294	4.6927
Armc5	-0.55961	0.764171
Armc6	1.09999	1.56715
Armc8	0.699235	1.95378
Armcx3	-1.30008	3.34883
Armt1	0.125104	0.0744736
Arnt	0.427991	1.45305
Arpc1a	-0.352237	1.84454
Arpc1b	0.202333	1.36984
Arpc2	0.0767186	0.475441
Arpc3	0.198432	0.338383
Arpc4	-0.301011	0.810131
Arpc5	-0.175762	0.848041
Arpc5l	0.679103	1.27003
Arpin	1.15725	0.854135
Arpp19	0.368506	0.185218
Arrb2	0.519911	1.08882
Arrdc1	1.27338	0.929482
Arsa	-1.85221	3.25409
Arsb	-1.85716	3.26251
Arsk	-2.06361	3.4572
Arvcf	-1.25384	3.81841
Asah1	-1.24078	2.2307
Asah2	-1.19623	1.69191
Asap1	-0.260522	1.17645
Ascc2	-0.171401	0.882478
Ascc3	0.552244	2.0676
Asf1a	1.20336	1.5108
Asf1b	1.0472	2.65788
Ash2l	0.111403	0.35474
Asl	0.862787	3.35599
Asns	0.896386	3.64745
Asph	-0.573236	4.88619
Aspscr1	0.493976	2.87507
Ass1	-1.34259	2.25841
Asxl2	0.138423	0.299006
Atad1	-0.264063	1.91534
Atad2	0.495385	1.12722
Atad3	0.331065	2.24258
Atad5	0.860061	2.11954
Ate1	-0.564799	1.77682
Atf1	1.71557	2.99767
Atf2	0.662139	0.967191
Atf6b	0.17282	0.0648441
Atf7	1.17538	0.774521
Atf7ip	-0.405987	1.34419
Atg101	0.534924	1.21222
Atg13	-0.915524	0.909126
Atg16l1	0.0816902	0.0231506
Atg2a	-0.0153904	0.025799
Atg2b	0.786478	2.1271
Atg3	-0.354371	2.50404
Atg4b	0.255308	1.39472
Atg5	0.164769	0.336125
Atg7	-2.00016	0.537969
Atg9a	-0.0506121	0.372472
Atic	1.26351	3.75669
Atl2	-0.192777	1.40104
Atl3	-0.876375	3.1877
Atm	0.758044	1.10051
Atn1	0.924279	2.68712
Atox1	0.0699377	0.063187
Atp11a	-0.224066	1.39241
Atp11b	-0.589432	2.54853
Atp11c	0.446976	1.67783
Atp13a1	-0.393256	2.04884
Atp13a2	0.106283	0.0577538
Atp13a3	0.0833867	0.225881
Atp1a1	0.318611	2.19358
Atp1a4	0.517347	2.46453
Atp1b1	-0.0846329	1.0415
Atp1b3	-0.0801169	0.177242
Atp2a2	0.305958	1.38408
Atp2b1	-0.20048	1.14017
Atp2c1	0.181317	0.96522
Atp5c1	-0.232586	1.9768
Atp5f1a	-0.0275307	0.088683
Atp5f1b	-0.202834	2.25405
Atp5f1d	-0.164391	1.23921
Atp5f1e	-0.0857709	0.168603
Atp5g2;Atp5mc2;Atp5mc3;Atp5mc1	0.683647	0.209252
Atp5if1	-0.0157337	0.0104209
Atp5md	-1.38796	3.06513
Atp5me	-0.900544	1.72598
Atp5mf	-1.45354	2.34339
Atp5mg	-1.81611	3.21568
Atp5mpl	-0.956709	2.13031
Atp5pb	-0.304221	1.16721
Atp5pd	-0.251113	1.8896
Atp5pf	-0.715589	0.932217
Atp5po	-1.19633	1.50988
Atp6ap1	-0.349237	1.84366
Atp6ap2	0.599789	3.87963
Atp6v0a1	-0.749016	2.58735
Atp6v0a1	-1.23221	4.36243
Atp6v0a2	-1.06361	4.38008
Atp6v0c	-1.23764	2.33433
Atp6v0d1	-1.19621	3.93517
Atp6v1a	-0.694637	1.50301
Atp6v1b2	-0.756229	1.58121
Atp6v1c1	-0.514105	2.58203
Atp6v1d	-2.98626	3.65433
Atp6v1e1	-0.81606	1.60258
Atp6v1f	-0.422442	0.97612
Atp6v1g1	-0.827952	1.19412
Atp6v1h	-0.633755	2.08236
Atp7a	-0.13166	0.50073
Atp8b2	-1.61053	4.6115
Atp9b	-0.540573	1.55686
Atpaf2	0.372819	2.475
Atr	-0.915508	0.706184
Atraid	-2.7573	1.37649
Atrn	0.369525	1.13533
Atrnl1	-2.18351	4.02453
Atrx	0.778198	0.560657
Atrx	0.828174	1.62071
Atxn10	0.521388	2.0291
Atxn2	-0.0198396	0.0534287
Atxn2	-0.0977491	0.802376
Atxn2l	0.558352	3.06222
Atxn7l3b	0.768484	2.57164
Auh	-1.7557	1.87326
Aup1	0.04844	0.217632
Aurka	1.03614	3.34143
Aurkaip1	-2.64053	2.71287
Aurkb	0.526628	1.12997
Aven	0.233013	0.86707
Axl	1.014	3.59647
Azi2	1.60029	3.55369
B2m	-0.0274188	0.0821788
B3galt6	-1.50696	1.67394
B3gat3	-1.94207	1.53894
B3glct	-0.939973	3.27271
B3gnt2;B3GNT2	-1.78015	0.611118
B4galt1	-0.0932312	0.273881
B4galt3	-0.350024	0.3903
B4galt7	-0.196812	0.816557
B4gat1	-0.356723	1.03938
Babam1	1.14408	2.24492
Babam2	0.280674	1.09189
Bace1	-0.163937	0.579685
Bad	0.0590254	0.062111
Bag1	0.551711	1.78576
Bag2	0.126188	0.303864
Bag3	0.704649	2.98743
Bag4	-0.425478	1.1639
Bag5	0.64911	1.53708
Bag6	0.600669	2.91704
Baiap2	-0.165936	0.602129
Bak1	-0.408913	1.95459
Banf1	0.288286	0.898813
Banp	0.495749	0.481973
Bap1	-0.572616	1.2416
Basp1	0.62319	2.80231
Bax	0.0182082	0.0906034
Baz1a	0.883716	1.44128
Baz1b	-0.487933	2.28756
Bbx	0.385156	0.125171
BC004004;BC004004;BC004004;	-0.670416	2.95878
Bcap29	0.666702	1.85148
Bcap31	-0.0709413	0.252341
Bcar1	0.50689	0.56662
Bcas2	1.4325	3.07237
Bcas3	-0.743102	1.72848
Bcat1	1.34441	3.40023
Bcat2	-0.658443	3.28319
Bccip	0.990993	1.63396
Bckdha	-0.522147	1.98811
Bckdhb	-0.788161	2.18025
Bckdk	-0.698991	1.82375
Bcl10	1.77536	2.01652
Bcl2l1	-0.0448939	0.233388
Bcl2l11	-2.466	2.21875
Bcl2l13	-0.686239	2.95608
Bcl7c	0.679138	0.841961
Bclaf1	1.21998	1.85554
Bclaf1	1.27438	1.92413
Bclaf3	2.39837	2.68764
Bcr	0.0776939	0.0559688
Bcs1l	-1.29854	2.87967
Becn1	0.0230255	0.0591481
Bend3	0.847461	0.330378
Bend5	-1.17671	2.76941
Bet1	-1.47003	3.89645
Bet1l;Gm45785;Bet1l	-2.08583	3.34171
Bgn	-0.673019	2.35262
Bicd2	0.391213	1.02822
Bid	-1.14556	2.10285
Bin1	0.466613	1.31102
Bin3	-1.31975	2.51741
Birc5	1.76153	2.36812
Birc6	0.164482	1.03391
Bles03	-1.13065	0.789586
Blmh	-2.07296	4.01582
Bloc1s1	-0.841986	2.20266
Bloc1s2	-0.303544	0.386094
Bloc1s3	-0.994874	1.61335
Bloc1s4	-0.855001	2.86153
Bloc1s5	-0.515257	1.46622
Bloc1s6	-1.42151	3.02303
Blvra	-0.125503	0.459152
Blvrb	0.301405	0.304012
Bmi1	0.646379	1.37169
Bmp1	-0.0991618	0.311014
Bmp2k	-0.00788752	0.0177163
Bmp4	0.290037	1.31406
Bmpr1a	0.615212	0.966779
Bmpr2	1.27783	4.2197
Bms1	1.1184	2.90477
Bnip3	1.71981	3.49303
Bnip3l	0.0386175	0.208864
Bod1l	1.33399	1.79843
Bola1	-0.5491	1.40519
Bola2	0.548259	1.58235
Bola3	-0.460162	0.402
Bop1	0.537301	1.74508
Borcs5	-1.04791	1.22706
Borcs6	-0.0417296	0.0788753
Borcs7	-1.0394	0.554023
Bphl	-0.0132236	0.0397227
Bpnt1	0.531051	1.47705
Bpnt2	-1.0107	3.17546
Bptf	0.205084	0.270962
Brap	0.0451374	0.0690978
Brat1	-0.223462	0.959665
Brca1	1.5359	2.56293
Brcc3	0.880227	1.88011
Brd1	-0.259122	0.506966
Brd2	0.864403	1.88627
Brd3	0.266471	1.12575
Brd4	0.763418	1.23598
Brd7	-0.050957	0.110421
Brd8	1.2309	0.855203
Brd9	1.04343	0.396771
Bri3bp	-0.605901	3.03502
Brip1	0.478019	0.44957
Brix1	1.74054	2.85592
Brk1	0.234915	1.16444
Brms1	0.43762	2.72569
Brms1l	2.06045	0.933732
Brox	0.227243	0.826249
Brpf1	-0.538158	0.880624
Bsg	0.869019	2.95129
Bst2	0.497517	2.157
Btaf1	-0.0400969	0.075763
Btd	-1.44228	5.42607
Btf3	-0.253487	1.25405
Btf3	0.494975	1.18251
Btf3l4	0.715267	0.75602
Bub1	2.38437	2.22366
Bub1b	-0.271267	0.605807
Bub3	0.842857	2.49271
Bud13	0.672204	1.59292
Bud23	-0.214567	0.0725108
Bud31	0.76285	1.53692
Bysl	1.13282	1.69414
Bzw1	0.380109	1.84155
Bzw2	-0.115948	0.225623
C1d	-0.00779788	0.00369117
C1galt1	-0.273216	1.83683
C1qbp	0.470708	2.22272
C1qtnf6	-3.54045	2.54759
C1ra	-1.51791	2.10523
C2cd2	-1.63674	4.06036
C2cd2l	-1.10685	2.24354
Ca5b	-0.478655	2.34102
Caap1	1.15063	1.79525
Cab39	-0.465296	1.64658
Cabin1	2.65628	2.21652
Cables1	-0.487325	1.72396
Cachd1	-0.23267	1.11971
Cacna1a	0.486919	0.930332
Cacna1h	0.328512	0.336722
Cacng7	-0.893317	1.13407
Cactin	0.457696	1.06109
Cacul1	-1.28802	0.308177
Cacybp	0.792149	2.15914
Cad	1.37286	5.40635
Cadm2	-1.99652	2.6211
Calcoco1	2.52289	3.17096
Cald1	-0.167794	1.74711
Cald1	0.35472	0.898782
Calhm2	-0.70387	2.3269
Calm1;Calm2;Calm3	-0.154004	1.13966
Calr	0.269081	1.22891
Calu	-0.557116	1.94038
Calu	-0.0740941	0.321373
Camk1	-0.389426	2.70531
Camk1d	0.229095	0.383492
Camk2d	-0.103495	1.08116
Camk2g	-0.0937576	1.07149
Camlg	0.0280676	0.0532082
Camsap2	-0.377724	0.527048
Cand1	0.292444	1.27776
Cand2	-0.196946	0.643641
Cant1	-0.25517	0.678916
Canx	-0.328948	2.32876
Cap1	0.212977	1.73238
Capg	0.416669	1.28247
Capn1	-0.42107	2.74275
Capn2	-0.0198453	0.104413
Capn5	0.0857525	0.261474
Capn6	-0.588671	3.03496
Capns1	-0.162918	0.930258
Caprin1	0.387706	1.99685
Capza1	-0.338738	1.77656
Capza2	-0.301275	1.79215
Capzb	0.0742257	0.307453
Card10	-0.161007	0.328388
Card19	-1.11063	1.71213
Carhsp1	0.790168	1.88276
Carm1	0.762246	3.12943
Carmil1	-0.879582	4.70677
Carnmt1	1.2961	2.12184
Cars1	0.167233	0.581447
Cars2	-0.268645	1.8172
Casc3	0.670623	0.561506
Cask	-1.59257	4.61741
Casp3	0.378801	1.922
Casp6	-0.544268	1.82127
Casp7	-1.80974	0.6118
Casp8	-0.495556	0.913018
Cast	-0.0189253	0.0818648
Cast	1.00618	1.73676
Cat	-0.675737	2.58661
Cav1	-1.67803	4.93926
Cav1	-0.593795	0.548555
Cav2	-1.12167	3.79822
Cavin1	-0.75312	2.49566
Cavin2	0.402763	1.66511
Cavin3	-1.62841	4.88597
Cavin4	-0.710425	3.95069
Cbfb	1.34871	2.53974
Cbln4	0.574706	1.20352
Cbr1	1.83581	0.65024
Cbr2	-3.04373	4.81378
Cbr4	-2.35073	0.877712
Cbx1	0.84984	1.62482
Cbx2	0.415601	0.654688
Cbx3	0.744493	1.63936
Cbx3	0.591216	1.14261
Cbx5	1.04131	2.12281
Cbx6	0.887019	1.3062
Cbx8	-0.412903	0.359486
Cby1	-0.30062	0.766746
Cc2d1a	0.0827541	0.778062
Cc2d1b	0.348943	1.07818
Ccar1	1.08476	2.5598
Ccar2	0.788299	2.18179
Ccdc115	0.594356	1.65481
Ccdc12	1.51493	2.20042
Ccdc124	0.298693	0.865354
Ccdc126	-0.832933	3.59779
Ccdc127	-0.393873	2.35544
Ccdc134	-0.993422	1.94899
Ccdc137	1.10899	0.513289
Ccdc14	1.04694	1.0347
Ccdc167	-0.478285	2.8868
Ccdc180	-0.610704	2.5207
Ccdc22	-0.662435	3.17145
Ccdc28a	1.46329	1.36305
Ccdc47	-0.73453	2.62474
Ccdc50	0.608273	1.36204
Ccdc51	-0.00809479	0.0372286
Ccdc58	0.115824	0.220499
Ccdc6	1.01366	1.45316
Ccdc77	0.226454	0.158289
Ccdc80	-1.80326	4.10291
Ccdc85b	0.237514	1.52016
Ccdc85c	1.1877	0.698926
Ccdc86	2.92386	2.36311
Ccdc88a	1.87151	1.5694
Ccdc9	0.0204741	0.0107306
Ccdc90b	-1.10597	4.57791
Ccdc93	-0.478631	1.56622
Ccn1	2.66174	3.83081
Ccn2	1.72222	0.713943
Ccn3	0.242093	1.27531
Ccn4	-0.78563	0.968172
Ccna2	2.82281	0.924926
Ccnb1	0.761601	2.58241
Ccnb2	0.186458	0.250591
Ccnc	-1.3893	1.22603
Ccnh	-0.220445	0.287631
Ccnk	1.46726	1.44504
Ccnl1	1.66695	2.18065
Ccnt1	1.27525	0.789745
Ccny	-0.217693	0.522253
Ccpg1	-0.129551	0.352996
Ccs	1.56085	4.86364
Ccser2	-0.480983	0.51374
Ccsmst1	0.575659	1.71801
Cct2	0.769545	3.56823
Cct3	0.522874	2.62538
Cct4	0.585553	3.47727
Cct5	0.519395	3.30294
Cct6a	0.446612	3.40346
Cct7	0.464893	3.38546
Cct8	0.554963	3.70357
Ccz1	-0.353244	0.609342
Cd109	0.341876	2.31413
Cd14	-0.636278	0.555488
Cd151	0.552431	0.93098
Cd248	-0.898118	2.66284
Cd276	-0.54623	1.1444
Cd2ap	0.6379	1.73002
Cd2bp2	1.07729	2.87834
Cd320	3.73719	2.59681
Cd44	0.628094	3.07394
Cd47	-0.751583	3.77009
Cd63	-1.64697	2.02234
Cd81	-0.108585	0.619615
Cd82	-1.17149	1.88216
Cd9	-0.407468	1.58289
Cd99	3.06006	1.75727
Cd99l2	0.697968	1.19168
Cda	0.0940812	0.167081
Cdan1	2.59161	0.656995
Cdc123	0.357814	1.70746
Cdc16	1.09058	3.38267
Cdc20	0.520617	3.37179
Cdc23	0.366892	1.53338
Cdc26	0.236833	0.7216
Cdc27	0.070377	0.207471
Cdc37	0.84149	3.43869
Cdc40	0.971647	2.49706
Cdc42	-0.66233	1.66145
Cdc42bpa	0.084912	0.573758
Cdc42bpb	-0.225318	1.6553
Cdc42ep1	-0.45886	3.01607
Cdc42ep4	-0.190086	0.694496
Cdc42se1	0.540668	1.66009
Cdc42se2	-0.180607	1.50454
Cdc5l	1.12708	2.15126
Cdc7	1.02139	1.39255
Cdc73	0.900388	1.83443
Cdca2	1.3298	1.67762
Cdca3	1.15443	2.46397
Cdca5	1.32174	1.96205
Cdca7	0.068531	0.0680976
Cdca8	0.929096	1.51166
Cdh13	0.00623894	0.0325045
Cdh2	1.37081	3.66458
Cdh3	-0.0801881	0.0456928
Cdh4	-0.900647	2.50304
Cdipt	-0.229549	0.879953
Cdk1	1.64709	3.20554
Cdk11b	1.05714	2.30186
Cdk12	1.23717	2.13463
Cdk13	0.209095	0.510077
Cdk19	-0.16941	0.175905
Cdk2	0.158764	0.42404
Cdk2ap1	0.0952991	0.120899
Cdk4	0.406992	1.52897
Cdk5	0.371453	0.582991
Cdk5rap1	0.0405286	0.214439
Cdk5rap2	-0.865446	3.52416
Cdk5rap3	-0.201888	1.34273
Cdk6	1.01303	4.00618
Cdk7	0.392973	0.452834
Cdk9	-0.209975	1.14081
Cdkal1	-0.493902	2.44047
Cdkn1b	-0.269211	0.582741
Cdkn2a	0.80806	3.37324
Cdkn2a	-0.155057	0.312781
Cdkn2aip	0.593739	1.22005
Cdkn2aipnl	0.821347	1.08462
Cdkn2b	0.954454	3.21519
Cdkn2c	0.0734844	0.105799
Cds2	-0.912702	1.6351
Cdt1	0.0121854	0.011346
Cdv3	1.76029	3.6248
Cdyl	0.710684	1.63075
Ceacam10	0.563251	0.46447
Cebpb	0.930894	1.97209
Cebpz	1.61672	1.89821
Cebpzos	-1.45791	1.04039
Celf1	0.707994	2.73488
Celf2	0.769026	2.56429
Celf2	1.66268	2.86335
Cemip2	0.155654	1.33608
Cend1	-0.544336	0.956709
Cenpb	1.53512	3.27944
Cenpc	1.04715	0.842806
Cenpe	0.368209	0.542009
Cenpf	1.49606	0.631908
Cenpo	1.62522	1.1611
Cenpp	0.546785	1.37863
Cenps	1.02567	2.37511
Cenpt	0.66351	1.1825
Cenpv	1.23964	2.37103
Cenpx	0.691982	0.526594
Cep120	-0.976128	0.749819
Cep128	-1.53632	1.16935
Cep131	-0.444175	2.89209
Cep152	0.100678	0.276488
Cep162	0.598639	1.4228
Cep170	-0.310936	1.66697
Cep170b	-0.138743	0.477102
Cep192	1.48903	0.300202
Cep250	0.0992753	0.0847496
Cep55	0.215426	0.175548
Cep57	-0.361247	0.195286
Cept1	0.0623144	0.244009
Cercam	-1.73645	3.51267
Cers1	-3.55827	2.66261
Cers2	0.443183	1.44914
Cers5	0.166983	1.48456
Cers6	0.152425	0.13788
Cert1	0.848286	1.08913
Cetn2	0.268814	1.49566
Cetn3	-0.0143557	0.0604863
Cfap20	0.23116	0.698176
Cfap36	0.97435	2.37723
Cfdp1	1.39513	3.12838
Cfl1	1.04687	3.26585
Cfl2	2.45832	4.87188
Cggbp1	-0.111137	0.376426
Cgn	3.29017	2.03481
Cgnl1	0.89933	4.45735
Cgrrf1	-1.32418	0.445967
Chaf1a	0.622739	1.86151
Chaf1b	1.02547	2.61588
Champ1	1.29881	2.37562
Chchd1	-0.307753	2.02486
Chchd3	-0.19696	1.37011
Chchd4	1.34567	3.21337
Chchd5	-1.25377	0.613321
Chchd6	0.146954	0.52381
Chd1	1.13976	1.38383
Chd1l	-0.139133	0.0547845
Chd2	1.27041	1.46371
Chd3	0.362575	0.124751
Chd4	0.628977	1.13765
Chd8	-0.699227	0.782428
Chek1	0.66137	1.91169
Cherp	1.40895	2.54858
Chic2	0.587393	0.684258
Chid1	-1.04291	2.10502
Chm	0.220041	0.340192
Chmp1a	0.435104	2.16512
Chmp1b1;Chmp1b2	0.210577	0.16353
Chmp2a	0.397896	2.79544
Chmp2b	0.163434	0.56276
Chmp3	0.0841185	0.442676
Chmp4b	0.57541	2.13095
Chmp5	-0.0179189	0.0151722
Chmp6	-0.594343	2.30526
Chmp7	0.492423	1.26558
Chordc1	0.814356	0.645039
Chp1	-0.0219434	0.0465802
Chpf	0.146063	1.02742
Chpf2	-1.59355	4.21099
Chpt1	0.516585	0.475998
Chrac1	1.28476	1.80307
Chst12	-2.07898	2.2473
Chst14	-1.07031	2.93799
Chst7	-2.80655	1.23626
Chsy1	-1.16532	2.56372
Chtf18	0.432831	1.52271
Chtop	1.16042	2.59021
Chuk	0.26871	0.437512
Ciao1	1.08229	1.5342
Ciao2a	0.647761	0.704826
Ciao2b	-0.29202	0.436842
Ciapin1	-0.647696	1.15845
Cip2a	0.537231	2.19319
Cirbp	-0.063241	0.0399564
Cisd1	-0.564849	2.65247
Cisd2	-0.8001	1.782
Cisd3	-0.468093	1.63444
Cit	0.346857	1.61601
Ciz1	1.25159	2.0801
Ckap2	0.257138	0.324409
Ckap4	-1.24553	4.09814
Ckap5	-0.536601	1.44429
Ckb	0.580791	1.07407
Cks1b	1.02734	2.17394
Cks2	0.985021	2.52901
Clasp1	-0.742428	2.54488
Clasp2	-1.41482	1.15849
Clasp2	-0.466769	1.17544
Clasrp	1.18449	1.26954
Clcc1	-0.705372	2.92707
Clcn5	0.108374	0.471663
Clcn6	0.110744	1.10208
Clcn7	-1.11073	2.8582
Cldn12	3.48645	4.90792
Cldn13	0.362643	2.51732
Cldnd1	0.996096	1.96127
Clic1	0.564463	2.72562
Clic4	0.567185	2.80631
Clint1	0.344142	2.37179
Clip1	1.21653	2.24394
Clip2	-0.0690435	0.0909135
Clip3	0.682911	0.485414
Clk2	0.0229648	0.0102844
Clk3	0.57628	1.27512
Clmn	-0.543098	0.385886
Clmp	-0.246647	0.0539871
Cln5	-1.17806	3.64767
Cln6	-0.1335	0.616588
Clns1a	1.08172	1.70588
Clp1	5.42387	4.11299
Clpb	0.119079	0.622577
Clpp	0.414242	1.4925
Clptm1	-0.389853	2.34173
Clptm1l	-0.694574	3.31596
Clpx	-0.0941849	0.80562
Clstn1	-1.1695	0.496239
Clta	0.0877088	0.231826
Cltb	0.516937	2.01459
Cltc	0.0147374	0.0933109
Cluh	0.519981	3.67557
Clybl	-1.43547	4.76843
Cmas	1.08626	2.57534
Cmc1	-0.704058	1.21393
Cmc2	-0.0586449	0.110693
Cmip	0.841101	2.62634
Cmpk1	1.55705	2.98862
Cmss1	-0.261661	0.559566
Cmtm4	0.448709	0.705047
Cmtr1	0.742625	1.78025
Cnbp	1.24316	1.71751
Cndp2	0.75514	0.616312
Cnep1r1	-0.291837	2.66505
Cnih4	-0.96996	2.45575
Cnn2	0.465666	2.67843
Cnn3	0.209644	1.97271
Cnnm2	-0.567959	1.26838
Cnnm3	-0.469606	0.81346
Cnnm4	-0.0342121	0.201558
Cnot1	-0.402278	2.92365
Cnot10	-0.69908	3.58067
Cnot10	-0.16888	0.258331
Cnot11	-1.16505	3.93252
Cnot2	-0.330874	1.73768
Cnot3	-0.036211	0.20423
Cnot6	-1.77063	2.86156
Cnot6l	-0.504202	1.10328
Cnot7	-0.345592	2.44971
Cnot8	0.273661	0.524834
Cnot9	-0.415414	2.10562
Cnp	-0.999906	2.88979
Cnpy2	-0.872014	3.64298
Cnpy3	-0.54156	2.15481
Cnpy4	-0.838631	3.42205
Cntrl	-0.442438	0.911182
Cntrob	-1.86885	4.04549
Coa3	-0.519386	0.58766
Coa6	-0.71402	0.715218
Coa7	0.149956	0.41222
Coa8	1.22722	0.457381
Coasy	-1.30585	2.34226
Cobll1	1.12216	3.17114
Cog1	-1.03638	4.25286
Cog2	-0.672227	4.11775
Cog3	-0.729095	4.22041
Cog4	0.531737	1.11825
Cog5	-0.363864	0.478642
Cog7	-1.03209	0.75111
Coil	0.527494	0.596498
Col11a1	-2.30312	3.94549
Col12a1	-2.4603	5.07242
Col16a1	-0.347869	0.706968
Col1a1	-1.71698	4.52214
Col1a2	-1.29643	2.87072
Col2a1	1.17397	1.7581
Col3a1	-3.5055	1.68546
Col4a1	0.0958322	0.962184
Col4a2	-0.160345	1.31984
Col5a1	-1.42089	4.00804
Col5a1	-0.810162	1.99565
Col5a2	-0.867125	3.10076
Col6a1	-1.95182	6.69803
Col6a2	-1.31856	2.56672
Col6a3	-1.65492	1.53745
Col8a1	-0.77579	0.656204
Col8a2	-3.86819	3.65816
Colec12	-0.879834	3.69164
Colgalt1	-1.01077	4.72278
Commd1	-0.430225	1.68779
Commd10	-0.179008	0.462184
Commd2	-0.112005	0.972499
Commd3	-0.181175	1.45456
Commd4	-0.827745	2.23861
Commd5	-1.2946	3.51261
Commd6	-0.628349	3.36062
Commd7	-1.07442	2.22378
Commd8	-0.0553958	0.430713
Commd9	-0.848632	3.18656
Comt	-0.619115	3.55668
Comtd1	-0.547729	2.04151
Cop1	-0.197194	0.169799
Copa	-0.627423	1.99505
Copb1	-0.708669	2.10994
Copb2	-0.494756	2.69838
Cope	-0.393797	2.21194
Copg1	-0.58499	2.20011
Copg2	-1.50906	3.72347
Cops2	-0.06486	0.170739
Cops3	0.292368	1.02747
Cops4	0.958733	2.49186
Cops5	0.632065	2.40511
Cops6	-0.00640424	0.02693
Cops7a	1.18918	3.17191
Cops7b	-0.491913	2.10656
Cops8	0.232251	2.28226
Cops9	-0.13599	0.111363
Copz1	-0.30467	1.59564
Copz2	-0.36236	1.17942
Coq10b	0.400298	0.2457
Coq3	0.230177	0.529415
Coq5	0.82724	0.631812
Coq6	5.80656	0.844236
Coq7	0.313812	0.66758
Coq9	-0.830812	3.31726
Coro1a	0.27164	0.18572
Coro1b	-0.258397	1.5629
Coro1c	-0.0246054	0.0700163
Coro6	0.143553	0.748309
Coro7	0.56579	0.727752
Cotl1	-2.65333	1.79008
Cox11	-0.310647	1.82655
Cox15	-0.81964	1.07352
Cox17	0.383423	0.733314
Cox19	-0.89485	0.919907
Cox20	-0.812864	1.78037
Cox4i1	-0.470636	1.6958
Cox5a	-0.32419	0.75634
Cox5b;Cox5b-ps	-0.393188	1.33725
Cox6a1	-0.694521	0.365019
Cox6b1	-2.65029	1.4656
Cox6c	-2.96651	1.98611
Cox7a2	-3.30451	1.10017
Cox7a2l	-0.235065	0.953618
Cpd	0.661059	2.72735
Cpe	-0.0157604	0.0287375
Cpeb4	-0.327693	0.522724
Cpne1	0.258481	1.38813
Cpne2	-0.719596	3.86444
Cpne3	0.20354	1.32672
Cpne8	0.0716057	0.794418
Cpox	0.0681597	0.4779
Cpped1	-3.28186	1.12888
Cpq	-1.06505	2.34537
Cpsf1	1.08261	1.82323
Cpsf2	1.27292	2.7664
Cpsf3	1.31575	3.25278
Cpsf4	0.837992	2.13883
Cpsf6	0.987423	2.88642
Cpsf7	0.930228	2.16912
Cpt1a	-0.935138	3.7958
Cpt1c	-1.20398	1.37403
Cpt2	-0.866475	2.12
Crabp2	1.49776	3.33881
Crat	-0.512518	4.69241
Crcp	-0.474749	0.191239
Creb1	2.52489	1.87219
Crebbp	0.642859	1.821
Crebzf	0.154456	0.825031
Creg1	-2.62256	3.41571
Creld1	0.804157	1.69318
Creld2	-0.370644	2.15778
Crim1	1.42019	2.80582
Crip2	0.979909	2.56786
Crk	0.409965	1.17674
Crkl	0.784133	2.6886
Crlf1	-1.27868	4.38167
Crlf2	1.27385	3.5677
Crlf3	-0.537959	2.01393
Crls1	0.167191	0.54152
Crmp1	-0.302294	0.930489
Crnkl1	1.35102	2.70473
Crocc	-1.47399	4.15979
Crot	-1.01779	3.49573
Crtap	-1.09626	4.43886
Crybg1	0.0646915	0.136156
Cryz	0.425667	0.370444
Cryzl1	-0.345676	0.666906
Cs	-1.09962	3.75935
Csad	-1.69976	0.698246
Csde1	0.800828	2.99693
Cse1l	2.95696	0.52757
Csf1	1.19555	2.55593
Csgalnact2	0.452079	0.847544
Csk	-0.100974	0.875497
Csnk1a1	-0.248252	0.519161
Csnk1d	-0.481808	1.27065
Csnk1g1	0.519524	3.34221
Csnk1g2	0.604454	3.48578
Csnk1g3	0.751635	0.693441
Csnk2a1	0.360819	1.66859
Csnk2a2	0.0270678	0.167339
Csnk2b	0.482004	1.67295
Cspg4	-0.996689	4.58538
Csrp1	0.019146	0.0189725
Csrp2	-0.0198943	0.0197499
Cst3	-0.491121	0.69328
Cstb	0.564204	1.4066
Cstf1	1.47953	3.22561
Cstf2	0.89506	0.477068
Cstf2t	1.47452	2.50392
Cstf3	0.764654	1.9041
Ctbp1	0.423546	1.72545
Ctbp2	0.955588	2.82722
Ctbs	-0.99702	1.90824
Ctc1	0.371379	1.75195
Ctc1	1.00413	0.663682
Ctcf	0.249813	0.316276
Ctdnep1	0.805596	2.29195
Ctdp1	1.3397	2.63267
Ctdsp1	0.191008	0.697279
Ctdsp2	1.84835	1.69972
Ctdspl	-1.10562	0.820303
Ctdspl2	0.836025	1.55142
Ctnna1	-0.13932	0.859938
Ctnna2	-0.150393	0.627023
Ctnnal1	-0.0952136	0.0764561
Ctnnb1	0.150215	2.57967
Ctnnbl1	0.935157	2.11466
Ctnnd1	0.0298812	0.19626
Ctnnd1	0.326535	0.406551
Ctps1	1.07765	5.08373
Ctps2	-0.726973	1.51682
Ctr9	0.991433	1.19055
Ctsa	-2.10607	3.01106
Ctsb	-0.729292	1.42405
Ctsc	0.09364	0.211996
Ctsd	-0.830338	1.75755
Ctsf	-1.36614	1.99068
Ctsh	-0.259996	0.615002
Ctsl	-0.261419	0.571114
Ctso	-4.2177	3.1442
Ctsz	-0.952348	1.86656
Cttn	0.245261	1.38015
Cttn	1.22552	1.93572
Cttnbp2nl	1.04194	3.31158
Ctu1	-2.06486	2.52278
Ctu2	0.0689367	0.161159
Cul1	0.292182	1.02238
Cul2	0.202194	1.27555
Cul3	-0.204957	1.27127
Cul4a	3.54591	2.06743
Cul4b	0.279397	0.706339
Cul5	0.259975	1.08311
Cul7	-0.761297	3.34929
Cuta	-4.03457	3.24878
Cux1	-0.778411	2.04274
Cux1	0.0360216	0.0713658
Cwc15	0.994748	2.25038
Cwc22	0.887223	2.17587
Cwc25	0.681916	1.29113
Cwc27	-0.268025	3.09372
Cwf19l1	1.33517	0.611356
Cwf19l2	1.68317	2.37461
Cx3cl1	0.244765	0.621939
Cxadr	0.283139	1.88558
Cxcl12	-0.738588	0.847017
Cxxc1	0.422776	1.08287
Cyb561d2	-0.586074	1.67391
Cyb5a	-1.1605	4.63126
Cyb5b	0.408324	2.09577
Cyb5r1	-1.71305	3.54579
Cyb5r3	-1.298	2.99749
Cybc1	-0.595493	1.16654
Cyc1	-0.583171	3.42431
Cycs	-0.982601	2.45612
Cyfip1	-0.0914116	0.623678
Cyld	1.17873	5.32345
Cyp20a1	-0.82524	5.09826
Cyp2s1	1.48436	1.82587
Cyp39a1	-1.43994	0.862149
Cyp4f16	-0.74352	0.774029
Cyp51a1	-0.582124	2.21883
Cyrib	-0.189654	1.05442
Cyth2;Cyth1;Cyth2;Cyth2;Cyth2;Cyth1;Cyth2;Cyth1;Cyth1	0.123189	0.8237
D17h6s53e	-0.451392	2.38222
D8Ertd738e	0.315393	0.343285
Dab2	0.254418	1.08281
Dad1	-1.14456	2.50516
Dag1	-0.026097	0.090017
Daglb	-0.423171	1.64497
Dap3	-0.391036	1.95278
Dapk3	0.144146	0.426393
Dars1	0.150114	1.12107
Dars2	-0.0108039	0.055234
Dazap1	0.839095	2.06843
Dbi	1.01124	1.67084
Dbn1	-0.478926	2.49208
Dbn1	-0.684347	3.0463
Dbnl	0.564473	1.97894
Dbr1	2.19852	3.18036
Dbt	-0.543057	3.41074
Dbx2	-2.65164	0.748998
Dcaf13	2.07365	3.33969
Dcaf15	1.32023	4.53715
Dcaf5	-0.280013	0.207793
Dcaf7	0.026947	0.107522
Dcaf8	0.478436	2.43842
Dcakd	-1.63892	3.29918
Dcbld2	0.650226	1.78343
Dck	0.638445	1.4591
Dclk1	-0.854888	2.45962
Dcp1a	0.513408	2.29019
Dcp2	-1.1803	1.12399
Dcps	0.348094	1.40812
Dctn1	-0.0711021	0.89266
Dctn2	-0.10716	1.2
Dctn3	0.033706	0.18353
Dctn4	0.144895	0.233444
Dctn5	-1.176	0.880557
Dctn6	1.45563	0.550284
Dctpp1	7.22944	4.26451
Dcun1d1	0.384044	0.91112
Dcun1d5	0.254531	0.382069
Ddah1	0.169442	0.393908
Ddah2	-1.73098	3.72512
Ddb1	0.758582	2.27431
Ddhd2	0.652395	2.21332
Ddi2	-0.351267	1.06269
Ddost	-0.789668	3.48029
Ddr2	1.98466	4.06448
Ddrgk1	-0.565575	2.28705
Ddt	0.258272	0.412613
Ddx1	0.504965	1.86391
Ddx10	1.44093	1.70184
Ddx11	-0.262064	0.153969
Ddx17	0.817856	2.29068
Ddx18	1.17077	2.00556
Ddx19a	0.614518	4.00373
Ddx20	0.574452	2.33742
Ddx21	1.81668	2.23139
Ddx23	0.954915	2.04278
Ddx24	0.311179	0.699769
Ddx27	1.45733	2.43688
Ddx28	-1.51503	1.57093
Ddx31	-0.649041	0.385752
Ddx39a	1.22628	2.26592
Ddx39b	0.533532	1.2692
Ddx3x	0.66254	2.79062
Ddx3y	0.391562	2.05392
Ddx41	0.401324	1.22471
Ddx42	0.890196	2.43771
Ddx46	0.817937	2.4235
Ddx47	1.03958	2.03457
Ddx49	0.343716	0.2854
Ddx5	1.38732	2.69534
Ddx50	0.338124	0.551751
Ddx51	1.43677	2.2617
Ddx52	0.690885	1.14202
Ddx54	0.678538	0.650707
Ddx55	-1.31975	0.449291
Ddx56	1.82406	3.02128
Ddx58	-0.523073	1.26918
Ddx59	-1.05582	2.29578
Ddx6	-0.466088	2.1972
Decr1	-0.692195	3.65572
Decr2	-1.54471	3.89017
Def6	-0.0154565	0.0151689
Degs1	0.546912	2.38814
Dek	0.754333	1.40887
Dennd10	-0.825846	1.39285
Dennd2b	-1.39088	2.72279
Dennd4c	0.307764	1.26645
Dennd6a	-1.38718	1.68338
Denr	1.21054	4.36793
Deptor	-1.23663	4.4349
Derl1	-0.415863	2.00663
Derl2	-0.273377	0.287658
Des	-1.41005	0.93052
Desi1	0.526892	1.51177
Desi2	-0.549223	1.58799
Dgat1	0.0210406	0.0856127
Dgcr2;Gm20518;Dgcr2;Dgcr2;Dgcr2	0.96949	2.74157
Dgcr8	0.193639	0.278202
Dgke	-0.535063	2.09089
Dglucy	0.277431	1.34435
Dguok	-1.15308	0.770424
Dhcr24	0.209636	1.29969
Dhcr7	-0.572891	1.11897
Dhfr	0.705241	2.05692
Dhodh	-1.07761	3.72108
Dhps	0.871557	0.694911
Dhrs1	-0.455757	2.10508
Dhrs13	-0.530479	3.31823
Dhrs4	-0.781323	2.37463
Dhrs7	-1.52028	4.07524
Dhrs7b	-0.355652	2.63462
Dhrsx	-1.21229	4.20611
Dhtkd1	-1.11441	1.97905
Dhx15	1.2192	2.61242
Dhx16	0.614463	1.7218
Dhx29	-0.477021	2.46371
Dhx30	-0.774937	2.30102
Dhx32	1.59531	3.02256
Dhx33	1.37564	2.86129
Dhx36	-0.185347	0.591
Dhx37	0.53196	0.705906
Dhx38	0.35914	1.03456
Dhx40	0.502756	0.728527
Dhx57	-0.715687	1.87179
Dhx8	1.15848	0.952527
Dhx9	0.995612	2.49133
Diablo	-0.206688	0.713822
Diaph1	0.392729	2.2803
Diaph3	0.558036	1.81924
Dicer1	0.331358	0.540852
Dido1	0.484534	1.13638
Dimt1	0.679442	2.46717
Dip2a	-0.41788	0.251582
Dip2b	0.0200659	0.13249
Dipk1b	-1.36401	3.27728
Dipk2a	0.559326	1.9917
Dis3	0.64749	1.38337
Dis3l	-0.601928	0.366462
Dkc1	1.23903	1.74582
Dlat	0.0872281	0.328723
Dld	-0.375893	2.34632
Dlg1	-0.355667	0.342202
Dlg5	-0.794128	1.32511
Dlgap4	0.694876	1.0735
Dlgap5	1.87458	2.40097
Dlst	-0.266726	2.39457
Dmac2	-1.72983	0.39094
Dmac2l	-1.46093	3.31538
Dmap1	0.9906	1.11901
Dmd	-0.448123	1.98639
Dmxl1	-0.836369	2.23917
Dnaaf5	-0.376532	1.80831
Dnaja1	0.933037	3.4655
Dnaja2	1.11044	2.52207
Dnaja3	-0.124723	0.906072
Dnajb1	0.67499	2.34092
Dnajb11	-0.199579	1.06053
Dnajb12	0.232729	1.56229
Dnajb2	-0.475953	0.10084
Dnajb4	-0.105226	0.638583
Dnajb6	0.549065	0.39351
Dnajc1	-0.746438	4.73307
Dnajc10	-0.61174	2.29074
Dnajc11	-0.52784	3.57716
Dnajc13	-0.566148	2.72272
Dnajc14	-0.385543	1.41471
Dnajc16	-1.56604	1.82429
Dnajc17	2.34137	3.32444
Dnajc19	-0.334544	0.250604
Dnajc2	0.227175	1.25406
Dnajc21	2.00331	1.08468
Dnajc24	2.50549	3.09337
Dnajc25	-0.156419	0.151352
Dnajc3	-0.294226	1.96322
Dnajc5	-0.519062	0.894669
Dnajc7	0.961445	3.67878
Dnajc8	0.866062	2.22231
Dnajc9	0.205174	0.949035
Dnase2a;Dnase2	-1.98558	3.05478
Dnm1	-0.489714	3.4945
Dnm1l	0.190787	1.12002
Dnm2	-0.0160885	0.262718
Dnm2	0.486612	0.435314
Dnmbp	-0.487829	0.0705641
Dnmt1	0.826253	1.11583
Dnmt1	0.396297	0.593252
Dnmt3a	-0.0960093	0.154066
Dnpep	-0.616543	2.34656
Dnph1	0.451714	1.65572
Dnttip1	0.326685	0.789549
Dnttip2	1.71128	2.38232
Dock1	-1.37514	5.30069
Dock11	0.163607	0.948611
Dock5	-1.28417	3.54591
Dock6	-1.48221	1.53734
Dock7	-0.635438	5.7742
Dock8	-0.475617	2.01567
Dock9	-0.442531	3.34208
Dohh	1.17008	2.08681
Dolk	-2.2753	1.77203
Dolpp1	-0.343428	0.232617
Dop1a	1.16932	1.3439
Dpf2	0.660906	2.20418
Dph2	1.30907	1.00761
Dph5	-1.65486	2.64847
Dph6	-0.197447	0.219151
Dpm1	-0.656111	2.33739
Dpm3	-0.776244	2.13132
Dpp3	0.827234	3.00988
Dpp7	-1.8131	3.14207
Dpp9	-0.271542	0.902829
Dpy19l1	-0.228668	0.483441
Dpy30	1.07453	2.38857
Dpysl2	0.0434945	0.263024
Dpysl3	0.713126	3.00988
Dr1	0.443976	0.599215
Drap1	0.361249	1.66679
Drg1	-0.654177	2.13889
Drg2	0.236872	1.12285
Drosha	1.88463	2.94202
Dsc1	-1.07333	1.08863
Dscc1;DSCC1	0.739321	2.01115
Dse	-1.13917	4.68122
Dsg3	-0.594745	1.2155
Dsn1	0.734844	2.01319
Dsp	0.562294	0.743549
Dst	0.212755	1.33037
Dstn	0.501109	2.23004
Dstyk	-0.995925	1.45402
Dtd1	0.505115	3.56932
Dtd2	-0.402349	1.5725
Dtl	1.61892	1.71067
Dtnb	-0.558459	1.31039
Dtnbp1	0.615215	0.530777
Dtx2	0.454536	1.45961
Dtx3l	-0.890424	4.17873
Dtymk	-0.0786959	0.44295
Dus3l	0.540449	1.93738
Dusp11	1.68283	2.68297
Dusp12	-0.3711	0.592302
Dusp13	-1.73052	2.92795
Dusp3	1.80477	1.78793
Dut	0.280981	1.75973
Dvl2	0.471725	2.66687
Dym	-2.40671	2.23286
Dynap	-0.21381	0.282675
Dync1h1	-0.223972	2.07479
Dync1i2	0.384583	2.03728
Dync1li1	0.505529	3.61167
Dync1li2	0.0923443	0.775593
Dynll1	0.10774	0.166272
Dynll2	0.688735	2.62109
Dynlrb1	0.228087	0.921318
Dynlt1a;Dynlt1	-0.0198523	0.082649
Dyrk1a	-0.393478	0.853575
Dysf	-1.23095	0.692288
Dzip3	0.0262289	0.0804522
E2f4	-0.149695	0.0458143
E2f7	2.09253	1.64637
Eapp	1.33122	2.5708
Ears2	-0.548811	1.74945
Ebag9	-2.77386	0.931671
Ebna1bp2	1.91643	3.02916
Ebp	-0.0802917	0.061665
Ecd	0.751767	1.38329
Ece1	-0.0883872	0.728676
Ech1	-1.08638	3.94
Echdc1	1.25831	0.933923
Echdc2	-0.942965	3.50127
Echs1	-1.29078	4.9022
Eci1	-0.821182	3.62243
Eci2	-1.03239	3.48581
Ecm1	0.257235	1.35781
Ecpas	0.00525157	0.0508003
Ecsit	0.0964756	0.55628
Ect2	0.830903	1.98933
Edc3	0.311209	0.99465
Edc4	1.1678	3.17715
Edem3	-0.371771	2.52052
Edf1	0.320714	2.72246
Edil3	-0.386703	2.19599
Eea1	0.281568	2.00782
Eed	1.11144	2.29478
Eef1a1	0.53541	3.83049
Eef1akmt1	-0.00620588	0.00586778
EEF1AKNMT	-0.371004	1.83046
Eef1b	0.377228	1.50985
Eef1d	0.482072	1.82251
Eef1d	0.883286	2.23701
Eef1d	0.279877	1.67211
Eef1e1	0.227676	1.09793
Eef1g	0.239845	1.18262
Eef2	0.678311	3.4529
Eefsec	0.0921567	0.481049
Eepd1	-0.683707	0.521268
Efcab14	-0.605599	0.569449
Efemp2	-1.43468	3.47441
Efhd2	0.0294644	0.0321661
Efl1	0.00296402	0.0114204
Efna1	0.0527471	0.133853
Efna5	0.394773	0.624508
Efnb1	-0.113236	0.0835191
Efnb2	0.00800451	0.0250354
Efr3a	0.162282	0.825623
Eftud2	1.31965	2.5389
Egfr	0.2247	0.229018
Ehbp1	-0.618869	1.36565
Ehbp1l1	-0.566622	2.05385
Ehd1	0.554208	3.57464
Ehd2	-0.217838	1.88878
Ehd4	0.669312	3.16781
Ehmt1	0.984851	2.27485
Ehmt2	0.9054	2.37488
Ei24	-4.63673	4.52583
Eif1	0.15866	0.404958
Eif1a	-0.31826	0.489157
Eif1ax	0.842385	2.16598
Eif2a	0.222239	1.47911
Eif2ak2	-0.658354	2.91241
Eif2b1	0.323228	1.73681
Eif2b2	-0.0496464	0.0905287
Eif2b3	-0.0556602	0.535043
Eif2b4	-0.267784	0.851251
Eif2b5	0.464944	3.56769
Eif2d	-0.0680154	0.785943
Eif2s1	0.476276	2.28692
Eif2s2	0.207081	1.34834
Eif2s3x	0.122208	0.298797
Eif2s3y	-0.485859	1.24603
Eif3a	-0.103591	0.566473
Eif3b	0.277692	3.19344
Eif3c	0.173547	0.986646
Eif3d	0.16779	1.02643
Eif3e	0.228811	1.4913
Eif3f	0.0257549	0.230334
Eif3g	0.733191	2.78271
Eif3h	0.0956879	0.468968
Eif3i	0.487893	1.86919
Eif3j1	0.985202	3.61002
Eif3j2	0.235443	1.7208
Eif3k	0.165052	1.08945
Eif3l	0.882531	3.46498
Eif3m	0.145761	0.972768
Eif4a1	0.786666	3.391
Eif4a2	0.828163	3.72442
Eif4a3	0.950345	3.19589
Eif4b	0.588003	2.71422
Eif4e	0.240523	1.54461
Eif4e2	-0.058754	0.664017
Eif4ebp1	0.583336	0.622845
Eif4ebp2	0.854121	0.873263
Eif4enif1	0.0318273	0.162835
Eif4g1	0.546733	2.6676
Eif4g2	0.240647	1.58763
Eif4g2	0.331872	2.58188
Eif4h	1.49805	2.91331
Eif5	0.865769	3.09881
Eif5a	0.294669	0.784915
Eif5b	-0.0580654	0.25005
Eif6	1.4699	4.24897
Elac2	0.178151	0.880775
Elavl1	0.681967	2.4754
Elf2	0.558915	1.5804
Ell	0.470561	0.5655
Elmo2	-0.973987	4.68753
Elmod2	-1.1297	0.31295
Eloa	0.455887	0.583191
Elob	0.557811	3.02879
Elobl	-1.39681	1.75107
Eloc	0.483792	2.68641
Elovl1	-0.308353	1.25047
Elovl5	-1.25665	3.16022
Elp1	-0.0399513	0.454223
Elp2	-0.153742	1.24487
Elp3	-1.47141	3.57356
Elp4	-0.446526	1.07822
Elp5	0.472203	2.01791
Emc1	0.190458	1.72536
Emc10	-0.0472438	0.0737161
Emc2	0.130871	0.61308
Emc3	-0.182096	0.626021
Emc4	-0.534194	1.50994
Emc6	-0.339732	0.766959
Emc7	-0.430603	1.45644
Emc8	0.138866	0.933498
Emd	0.0877457	0.285344
Emg1	0.74592	0.767419
Emilin1	-2.61507	6.0444
Eml3	-0.371827	1.27147
Eml4	-0.300043	0.551485
Enah	0.468837	0.699267
Endod1	0.435783	1.60027
Endog	-0.224587	0.702958
Eno1	1.34348	2.87774
Eno3	0.151526	0.113959
Enoph1	0.732473	3.55028
Enpp1	-0.515317	1.73177
Enpp4	-1.76644	3.19609
Enpp5	-2.83504	1.56081
Entpd5	-1.75904	1.99049
Eny2	0.314154	0.539018
Eogt	1.48745	1.29712
Ep300	0.696607	2.51449
Ep400	3.5977	0.820649
Ep400	1.00631	1.49648
Epb41l1	0.128323	0.0713795
Epb41l2	-0.34042	0.971095
Epb41l3	-0.144246	1.38432
Epb41l3	0.255753	1.34823
Epb42;Epb42;F13a1	3.87641	1.64887
Epc2	-0.440893	1.06212
Epdr1	-0.853359	2.05427
Epha2	1.71071	4.60688
Ephb2	-0.239164	1.84222
Ephb3	0.52137	2.99588
Ephb4	-0.463444	1.59954
Ephx1	-1.67797	4.78611
Epm2aip1	-0.50622	1.60194
Epn1	-0.0333754	0.167014
Epn2	-0.166238	0.624618
Epn3	-1.10983	2.56069
Eprs1	0.129418	1.23607
Eps15	-0.112694	0.299976
Eps15l1	-0.38713	2.2097
Eps8	0.436543	1.08115
Eps8l2	0.334314	3.72432
Eral1	-0.353932	0.395822
Erap1	-0.352626	2.16446
Erap1	-0.29074	3.6072
Erbb2	-0.152323	1.12956
Erbin	-0.792514	2.56728
Erc1	-0.672665	2.44686
Ercc2	1.59434	1.46333
Ercc4	-0.547619	0.390503
Ercc6l	0.471027	0.77201
Erfe	-1.34956	2.49749
Ergic1	-0.207529	1.23104
Ergic2	-0.106272	0.339829
Ergic3	-0.752575	2.31729
Erh	0.822533	2.13861
Eri1	0.039498	0.0648913
Eri3	-0.498278	0.110244
Erlec1	-0.525808	3.51497
Erlin1	-0.499653	4.14055
Erlin2	-0.480698	4.77606
Ermp1	-0.664952	2.26882
Ero1a	0.962898	3.11076
Ero1b	-1.47258	2.24407
Erp29	-0.351677	1.01536
Erp44	-0.558926	2.77528
Esd	1.42627	2.4543
Esf1	3.03062	1.70975
Espl1	-0.109735	0.058171
Ess2	0.628026	0.985519
Esyt1	-1.5447	3.98473
Esyt2	-0.427881	3.25549
Etf1	0.278975	1.30915
Etfa	-0.788801	3.34238
Etfb	-0.642584	3.6845
Etfdh	-0.92962	3.49432
Etfrf1	-1.31595	2.99284
Ethe1	-0.295472	0.985491
Etv6	1.77825	0.793737
Eva1b	-0.502945	2.87193
Evc2	-1.56048	1.54681
Ewsr1	0.809938	2.33885
Exd2	-1.81533	3.05329
Exoc1	-0.0695826	0.920244
Exoc2	-0.571986	3.19386
Exoc3	0.394262	1.34651
Exoc4	0.249159	1.36294
Exoc5	0.282557	1.15594
Exoc6	-0.139924	0.041511
Exoc6b	-0.230772	1.27153
Exoc7	-0.638445	2.95504
Exoc8	-0.888366	4.04014
Exog	-0.251261	1.22557
Exosc1	0.732151	2.09679
Exosc10	0.733519	1.17004
Exosc2	0.73774	2.44231
Exosc3	0.942198	1.84634
Exosc4	1.204	2.92889
Exosc5	0.654195	1.80879
Exosc6	1.1007	2.37111
Exosc7	0.671341	2.15433
Exosc8	0.877382	2.57763
Exosc9	0.628428	1.54887
Ext1	-1.14666	1.61817
Ext2	-0.643046	2.45045
Extl2	-1.04296	1.30167
Extl3	-0.999182	3.64239
Eya3	-0.0941439	0.17569
Eya4	0.861571	2.16228
Ezh2	0.784371	0.182329
Ezr	0.803849	4.12145
F11r	-1.31504	0.9398
F2r	0.813866	0.758895
F3	1.04302	2.0735
Fabp4	0.585728	0.54215
Fabp5	-0.513362	2.12157
Fadd	-0.141686	0.396894
Fads1	-1.04284	3.66399
Fads2	-0.862374	3.29211
Fads3	-0.135885	0.747917
Faf1	1.3504	4.68124
Faf2	-0.815989	4.49362
Fah	0.884124	0.477713
Fahd1	-0.698839	1.59678
Fam104a	1.78597	3.31408
Fam107b	1.22234	2.59794
Fam111a	0.664532	1.37139
Fam114a1	-0.703325	3.54254
Fam114a2	0.0112931	0.0382369
FAM120A	-0.856516	2.54409
Fam126a	-0.494009	0.730102
Fam133b	1.85104	0.982666
Fam136a	-0.191264	0.356385
Fam160b1	0.220382	1.72624
Fam162a	-0.156656	0.2685
Fam167a	-1.38174	0.129741
Fam171a2	-1.39562	0.49677
Fam172a	0.464017	1.14923
Fam177a1	-0.442195	3.3002
Fam185a	-0.446101	2.33195
Fam193a	1.08922	3.24564
Fam207a	1.12542	1.77503
Fam20b	-1.24443	4.18674
Fam234a	-0.19371	1.10846
Fam234b	1.01632	1.1153
Fam241a	0.20799	1.13078
Fam3a	-0.195209	0.97686
Fam3c	-1.26457	4.58922
Fam50a	0.0159798	0.0626338
Fam76a	0.600545	0.695527
Fam76b	2.50771	1.38515
Fam83d	0.628411	2.1412
Fam83h	0.564272	2.92132
Fam8a1	-0.283501	0.832795
Fam91a1	0.297503	1.6414
Fam92a	-2.31839	4.18259
Fam98a	-0.857913	2.37311
Fam98b	0.269809	1.24366
Fanca	1.77803	2.14377
Fancg	0.971323	1.47774
Fanci	-1.37655	1.7073
Far1	-0.365262	1.8989
Farp1	-0.614369	2.29655
Farp2	-0.10992	0.424179
Farp2	-0.20436	2.20014
Fars2	0.387868	0.717885
Farsa	0.108961	0.348769
Farsb	-0.00580152	0.0166618
Fasn	1.24776	5.32293
Fastkd1	-0.408749	2.13374
Fastkd2	-1.10195	2.0974
Fastkd5	-0.825916	2.00806
Fat1	1.32827	3.05301
Fat4	-2.51339	5.1649
Fau	0.0499242	0.362994
Fbl	1.2031	2.1939
Fbln1	-0.878549	3.0589
Fbln1	-1.42363	0.972559
Fbln2	-1.20517	3.68403
Fbln5	-0.0101077	0.0224897
Fbn1	-0.896538	3.5458
Fbn2	-2.50124	1.14988
Fbrs	0.557621	0.532859
Fbxl18	0.501446	1.08528
Fbxl20	-0.612342	3.90444
Fbxl6	-0.1167	0.146367
Fbxl8	0.0499376	0.0414634
Fbxo2	-1.00758	3.06221
Fbxo24	-0.774268	1.51202
Fbxo28	0.660403	1.75904
Fbxo3	1.53827	1.493
Fbxo30	-0.275464	0.212896
Fbxo38	-0.231073	1.3044
Fbxo45	-0.118621	0.310222
Fbxo6	-0.59598	2.3892
Fbxw11	0.62268	2.93969
Fbxw2	-1.74255	2.35084
Fbxw8	0.0323359	0.292696
Fcf1	0.56965	1.48072
Fcgrt	-1.31692	2.4413
Fcho2	-0.487462	2.95695
Fcsk	-1.06849	0.830479
Fdft1	0.231839	2.37389
Fdps	0.102639	0.678234
Fdx1	0.647752	1.98044
Fdxr	-0.12353	1.06944
Fech	-0.452695	3.56487
Fem1b	-0.98775	1.70362
Fen1	-0.30642	0.831077
Fer	0.20609	0.119789
Fermt2	-0.625169	2.89291
Fgfr1	-0.141202	0.668225
Fgfr1op2	0.0981267	0.461604
Fgfr2	0.203423	0.646374
Fgg	2.67554	1.53472
Fh	-0.849276	3.18112
Fhl1	1.21078	1.44833
Fhl2	0.79813	1.45893
Fhl3	0.354684	1.22588
Fhod1	0.523388	0.93145
Fig4	-1.92095	2.13441
Fignl1	-0.479602	0.697594
Filip1l	0.470852	4.97044
Fip1l1	1.22747	2.79279
Fip1l1	1.78668	1.79663
Fis1	-1.29977	2.4191
Fiz1	1.04334	1.2684
Fkbp10	-1.02103	3.02104
Fkbp11	-1.21703	2.19334
Fkbp15	-0.422223	1.99612
Fkbp1a	0.619165	1.37851
Fkbp2	-0.528614	1.33423
Fkbp3	-0.368167	1.38171
Fkbp4	0.90612	5.22573
Fkbp5	0.964648	1.04206
Fkbp7	-2.14053	3.19596
Fkbp8	-0.534272	3.83128
Fkbp9	-1.19543	3.63439
Flad1	-0.571124	1.17441
Flcn	-0.561033	2.11264
Flii	0.227163	2.03978
Flna	-0.487145	3.06659
Flnb	0.348088	2.19579
Flnc	-0.00591151	0.0184432
Flot1	-1.57203	3.94274
Flot2	-1.35213	4.27187
Flrt2	0.935737	3.51463
Flrt3	-1.16511	2.99082
Flvcr1	0.918294	3.00709
Fmc1	-1.67376	0.657715
Fmnl1	0.627718	2.22233
Fmnl2	-1.01517	1.21261
Fmnl3	-0.655791	1.36944
Fmr1	-1.04779	3.7191
Fmr1	-0.844444	2.85334
Fn1	-1.91292	3.39165
Fn3krp	1.56717	2.57719
Fnbp1	1.92595	0.73721
Fnbp4	1.8463	2.49974
Fndc3a	-0.464066	3.2994
Fndc3b	-0.672143	2.49185
Fnta	0.388337	1.37452
Fntb	0.261048	0.356899
Fosl1	3.27222	2.89058
Fosl2	1.91157	2.75482
Foxc1	0.252677	0.628483
Foxc2	1.04242	2.48908
Foxk1	1.22825	2.07041
Foxk2	1.62475	1.80359
Foxo3	-0.620897	1.51323
Foxp1	0.428555	1.17167
Foxp4	0.12054	0.0641406
Fpgs	0.201701	0.777661
Frg1	0.382299	1.65262
Frmd4a	-0.513427	0.924601
Frmd5	-2.0644	3.35385
Frmd6	0.0809517	0.0939398
Frmd8	-0.531066	1.04407
FRRS1	-0.253077	0.683753
Frs2	0.258923	1.6105
Fryl	-0.160314	0.928516
Fscn1	0.550685	1.61327
Fsd1	0.27519	0.987739
Fst	1.22992	0.670723
Fstl1	0.223262	1.0048
Fth1	-0.141035	0.519056
Ftl1	-0.910561	2.39431
Fto	-0.0323343	0.108125
Ftsj1	-0.992126	3.08025
Ftsj3	1.75169	2.88876
Fubp1	0.874069	2.90956
Fubp3	0.868154	3.24953
Fuca1	-2.40334	3.41307
Fuca2	-2.08023	4.3237
Fundc1	-1.33744	0.568806
Fundc2	-0.806583	2.89707
Fus	0.914058	2.0363
Fut10	-1.8976	1.85171
Fut11	-1.16815	3.35798
Fut8	-1.25077	1.09206
Fxn	-0.29256	0.385673
Fxr1	0.100725	1.57008
Fxr2	0.076828	0.396398
Fxyd5	1.19899	2.79621
Fyco1	-0.958981	3.18955
Fyn	0.559314	2.37635
Fyttd1	2.00863	0.529196
Fzd1	0.141075	0.0716862
Fzd2	-0.00261243	0.00496519
Fzd6	-0.0597858	0.106407
Fzd7	-0.395959	1.36228
G3bp1	-0.019434	0.0458839
G3bp2	0.334172	1.66471
G3bp2	1.01708	3.95607
G6pc3	-1.29405	0.628007
G6pdx	0.572631	2.25554
Gaa	-1.9537	3.38321
Gabarap	0.453494	0.442952
Gabarapl2	2.09157	2.62866
Gabpa	1.1522	2.10773
Gabpb1	0.610718	1.66178
Gabpb2	1.14875	1.73948
Gadd45gip1	-0.172961	1.28561
Gak	0.0476106	0.271399
Galc	-0.616419	1.91278
Galk1	0.919936	2.82232
Galk2	-0.245049	0.378416
[truncated: 4,438 more rows]
