# Supplementary material for: The V-ATPase complex component RNAseK is required for lysosomal hydrolase delivery and autophagosome degradation
Source: Nat Commun. 2024 Sep 5;15:7743. doi: 10.1038/s41467-024-52049-3 (PMC11374810; doi:10.1038/s41467-024-52049-3)
Supplement: Supplementary file 8 — Source Data [file 41467_2024_52049_MOESM8_ESM.xlsx]

## Sheet: Figure 1a
Figure 1a
	anti-ATG7
	anti-GFP
	anti-Actin

## Sheet: Figure 1d
Figure 1d
	anti-LC3
	anti-p62
	anti-actin

## Sheet: Figure 1e
Figure 1e
Date format: YYYYMMDD
Date: 20211031
sgControl Complete media	sgControl AA starve	sgControl AA starve + Baf A1	sgRNaseK#1 Complete media	sgRNaseK#1 AA starve	sgRNaseK#1 AA starve + Baf A1	sgRNaseK#2 Complete media	sgRNaseK#2 AA starve	sgRNaseK#2 AA starve + Baf A1
4490976	3718612	3127956	2349096	1691284	1904749	3675515	3017664	4214727	Actin
2349000	2364000	8384200	8189700	7307200	9691240	9701020	9042860	11677660	LC3II
0.523049	0.635721	2.68041	3.48632	4.3205	5.08794	2.63936	2.99664	2.77068	LC3II/Actin
1	1.21541	5.12459	6.66538	8.26023	9.72746	5.04611	5.72918	5.29717	LC3 relative to sgControl CM
Date: 20191031
sgControl Complete media	sgControl AA starve	sgControl AA starve + Baf A1	sgRNaseK#1 Complete media	sgRNaseK#1 AA starve	sgRNaseK#1 AA starve + Baf A1	sgRNaseK#2 Complete media	sgRNaseK#2 AA starve	sgRNaseK#2 AA starve + Baf A1
2526150	1955000	2116675	3398200	2845900	3141550	3213400	2439175	2423650	Actin
2310837	2274889	8085944	8102322	7266949	9372130	9388755	8620547	11026327	LC3 II
0.914766	1.16363	3.82012	2.3843	2.55348	2.98328	2.92175	3.53421	4.54947	LC3/actin
1	1.27205	4.17606	2.60646	2.7914	3.26125	3.19399	3.86351	4.97337	LC3 relative to sgControl CM
Date 20200728
sgControl Complete media	sgControl AA starve	sgControl AA starve + Baf A1	sgRNaseK#1 Complete media	sgRNaseK#1 AA starve	sgRNaseK#1 AA starve + Baf A1	sgRNaseK#2 Complete media	sgRNaseK#2 AA starve	sgRNaseK#2 AA starve + Baf A1
4490976	3718612	3127956	2349096	1691284	1904749	3675515	3017664	4214727	Actin
5591397	4316823	11679402	13315890	10591728	14122332	15900192	12389727	14258139	LC3 II
1.24503	1.16087	3.73388	5.66852	6.26254	7.41427	4.32598	4.10573	3.38293	LC3/actin
1	0.932403	2.99903	4.55292	5.03003	5.9551	3.4746	3.2977	2.71715	LC3 relative to sgControl CM

## Sheet: Figure 1f
Figure 1f
Date format: YYYYMMDD
Date: 20211031
sgControl Complete media	sgControl AA starve	sgControl AA starve + Baf A1	sgRNaseK#1 Complete media	sgRNaseK#1 AA starve	sgRNaseK#1 AA starve + Baf A1	sgRNaseK#2 Complete media	sgRNaseK#2 AA starve	sgRNaseK#2 AA starve + Baf A1
4490976	3718612	3127956	2349096	1691284	1904749	3675515	3017664	4214727	Actin
1367060	341180	1085720	6263780	4765340	6477260	7601820	5230420	5394360	p62
0.304402	0.0917493	0.347102	2.66646	2.81759	3.40058	2.06823	1.73327	1.27988	p62/actin
1	0.301409	1.14028	8.75969	9.25615	11.1714	6.79442	5.69402	4.20459	p62 relative to sgControl CM
Date: 20191031
sgControl Complete media	sgControl AA starve	sgControl AA starve + Baf A1	sgRNaseK#1 Complete media	sgRNaseK#1 AA starve	sgRNaseK#1 AA starve + Baf A1	sgRNaseK#2 Complete media	sgRNaseK#2 AA starve	sgRNaseK#2 AA starve + Baf A1
2526150	1955000	2116675	3398200	2845900	3141550	3213400	2439175	2423650	Actin
1760160	438960	1393080	9311380	5896280	7710480	9024280	6320360	7604560	p62
0.696776	0.224532	0.658145	2.74009	2.07185	2.45436	2.80833	2.59119	3.13765	p62/actin
1	0.322244	0.944559	3.93253	2.97348	3.52245	4.03046	3.71883	4.5031	p62 relative to sgControl CM
Date 20200728
sgControl Complete media	sgControl AA starve	sgControl AA starve + Baf A1	sgRNaseK#1 Complete media	sgRNaseK#1 AA starve	sgRNaseK#1 AA starve + Baf A1	sgRNaseK#2 Complete media	sgRNaseK#2 AA starve	sgRNaseK#2 AA starve + Baf A1
4490976	3718612	3127956	2349096	1691284	1904749	3675515	3017664	4214727	Actin
3139067	2170902	2328210	2283606	1905396	2624071	3127056	2658423	2667780	p62
0.698972	0.583794	0.744323	0.972121	1.1266	1.37765	0.85078	0.880954	0.632966	p62/actin
1	0.835217	1.06488	1.39079	1.61179	1.97096	1.21719	1.26036	0.905567	p62 relative to sgControl CM

## Sheet: Figure 1g
Figure 1g
Date format: YYYYMMDD
	20220926
% konckout
sgControl	sgRNAseK#3
100	75.6
100	79.6
100	81.9
Table Analyzed	iBAT RNAseK DNA KO
Column B	sgRNAseK#3
vs.	vs.
Column A	sgControl
Unpaired t test
P value	0.0003
P value summary	***
Significantly different (P < 0.05)?	Yes
One- or two-tailed P value?	Two-tailed
t, df	t=11.39, df=4
How big is the difference?
Mean of column A	100
Mean of column B	79.03
Difference between means (B - A) ± SEM	-20.97 ± 1.841
95% confidence interval	-26.08 to -15.86
R squared (eta squared)	0.9701
F test to compare variances
F, DFn, Dfd	Infinity, 2, 2
P value	<0.0001
P value summary	****
Significantly different (P < 0.05)?	Yes
Data analyzed
Sample size, column A	3
Sample size, column B	3

## Sheet: Figure 1h
Figure 1h
	anti-p62
	anti-LC3
	anti-HA
	anti-GAPDH
	anti-GFP

## Sheet: Figure 1i
Figure 1e
Date format: YYYYMMDD
Date: 20221020
P62
User 2022-10-20 11hr 53min_Exposure_584.6sec
Lane	Adj. Volume (Int)	Volume (Int)	Band %	Lane %				P62 (L)/ GAPDH
GFP	12236532	12731368	100	20.207			GFP
CMV1	15580364	16081796	100	26.6534			CMV1	0.405721	1.07238
CMV2	17665584	18339600	100	11.5834			CMV2	0.352753	0.932374
CMV3	20033072	21072588	100	9.66409			CMV3	0.376542	0.995251
sg8 1	22373904	23696096	100	12.4874			sg8 1	0.501269	1.32492
sg8 2	23631938	23957284	100	25.2737			sg8 2	0.514896	1.36094
sg8 3	27348512	28227480	100	36.8152			sg8 3	0.508369	1.34369
GAPDH 10%
User 2022-10-20 11hr 23min_Exposure_16.7sec
Lane	Adj. Volume (Int)	Volume (Int)	Band %	Lane %
1	50918531	51220788	100	78.5648
2	38401674	38549150	100	80.3275
3	50079172	50333756	100	78.7327
4	53202786	53421690	100	83.6495
5	44634492	44817234	100	90.6477
6	45896520	46140400	100	92.2238
7	53796586	54093286	100	91.664
LC3-II
User 2022-10-20 12hr 07min_Exposure_6.0sec
Lane	Adj. Volume (Int)	Volume (Int)	Band %	Lane %				LC3-II/GAPDH
GFP	10693804	10833152	100	20.2918			GFP	0.257713
CMV1	7609536	10432800	100	23.4334			CMV1	0.238616	0.904228
CMV2	13118322	18239164	100	28.1545			CMV2	0.27513	1.0426
CMV3	12525787	19301119	100	26.5359			CMV3	0.277922	1.05318
sg8 1	37536488	51281736	100	60.1966			sg8 1	1.18126	4.47636
sg8 2	32637570	48398196	100	56.6993			sg8 2	1.18404	4.48687
sg8 3	31490088	44360274	100	54.1577			sg8 3	0.928764	3.51952
GAPDH 15% (L)
User 2022-10-20 11hr 23min_Exposure_174.1sec
Lane	Adj. Volume (Int)	Volume (Int)	Band %	Lane %
GFP	41495075	42426062	100	30.0316
CMV1	31890292	32618903	100	23.9796
CMV2	47680470	48928950	100	28.0349
CMV3	45069402	46174380	100	27.6911
sg8 1	31776570	32746185	100	20.8847
sg8 2	27564630	28432909	100	19.3241
sg8 3	33905358	35097908	100	18.4961

## Sheet: Figure 1Sa
Figure 1Sa
	anti-RNaseK
	anti-Actin

## Sheet: Figure 1Sb
Figure 1Sb
	anti-LC3
	anti-Actin
Figure 1e
Date format: YYYYMMDD
Date: 20191101
sgControl Complete media	sgControl AA starve	sgControl AA starve + Baf A1	sgRNaseK#1 Complete media	sgRNaseK#1 AA starve	sgRNaseK#1 AA starve + Baf A1
6804512	3616060	3883767	5246440	2877420	4257888	LC3-I
11103520	9720508	19969371	19542679	17683950	19569728	LC3II
1.63179	2.68815	5.14175	3.72494	6.14577	4.59611	LC3II/LC3I
1	1.64736	3.15099	2.28274	3.76628	2.81661	Ratio relative to sgControl CM
Date: 20191107
sgControl Complete media	sgControl AA starve	sgControl AA starve + Baf A1	sgRNaseK#1 Complete media	sgRNaseK#1 AA starve	sgRNaseK#1 AA starve + Baf A1
3183450	1692864	3518875	3910564	2251158	2298919	LC3-I
3370620	3981888	14465725	10356724	12050324	13857707	LC3II
1.05879	2.35216	4.11089	2.6484	5.35294	6.02792	LC3II/LC3I
1	2.22155	3.88262	2.50133	5.0557	5.69319	Ratio relative to sgControl CM
Date 20210117
sgControl Complete media	sgControl AA starve	sgControl AA starve + Baf A1	sgRNaseK#1 Complete media	sgRNaseK#1 AA starve	sgRNaseK#1 AA starve + Baf A1
6424420	4918760	3621160	4908540	3643320	4086660	LC3-I
6563160	9513180	12012520	10086520	13464927	9150580	LC3II
1.0216	1.93406	3.31731	2.05489	3.69578	2.23913	LC3II/LC3I
1	1.89318	3.24719	2.01145	3.61766	2.1918	Ratio relative to sgControl CM

## Sheet: Figure 2a
Figure 2a
Date format: YYYYMMDD
PCC LAMP1&GFP-LC3
	sgControl	sgRNAseK#1
Date: 20200910	0.293	0.866
	0.156	0.857
	0.303	0.79
	0.337	0.883
	0.353	0.831
	0.232	0.864
	0.282	0.768
	0.477	0.802
	0.341	0.834
	0.338	0.746
		0.8
		0.851
		0.842
MEAN:	0.3112	0.825692
Date: 20200905	0.357	0.548
	0.217	0.756
	0.24	0.493
	0.172	0.43
	0.121	0.647
	0.2	0.551
	0.152	0.733
	0.239	0.502
	0.176	0.636
	0.16	0.851
	0.133
MEAN:	0.197	0.6147
Date: 20200817	0.167	0.572
	0.436	0.622
	0.108	0.543
	0.2	0.687
	0.179	0.6
	0.249	0.633
	0.267	0.642
	0.258
	0.216
	0.224
MEAN:	0.2304	0.614143

[truncated: 34 more sheets: Figure 2b, Figure 2e, Figure 2Sb, Figure 2Sc, Figure 3a, Figure 3b, Figure 3c, Figure 3d, Figure 3f, Figure 3g, Figure 3H, Figure 3S a, Figure 3S b, Figure 4S a, Figure 4S b, Figure 4S c, Figure 4Sd, Figure 5b, Figure 5c, Figure 5d …]
